# Supplementary material for: Volatile Memristive Devices with Analog Resistance Switching Based on Self-Assembled Squaraine Microtubes as Synaptic Emulators
Source: ACS Appl Mater Interfaces. 2024 Jan 4;16(2):2539–53. doi: 10.1021/acsami.3c13735 (PMC10797587; doi:10.1021/acsami.3c13735)
Supplement: Supplementary file 1 — am3c13735_si_001.cif [file am3c13735_si_001.cif]

data_tcd1539
_audit_creation_date               2020-09-23
_audit_creation_method
;
Olex2 1.3
(compiled 2020.07.31 svn.rc2a77460 for OlexSys, GUI svn.r6145)
;
_shelx_SHELXL_version_number       '2017/1'
_audit_contact_author_address      ?
_audit_contact_author_email        ?
_audit_contact_author_name         ''
_audit_contact_author_phone        ?
_publ_contact_author_id_orcid      ?
_publ_section_references
;
Bruker (2016). SAINT v8.38A, Bruker AXS Inc., Madison, WI, USA.

Bruker (2017). APEX3 v2017.3-0, Bruker AXS Inc., Madison, WI, USA.

Dolomanov, O.V., Bourhis, L.J., Gildea, R.J, Howard, J.A.K. & Puschmann, H.
 (2009), J. Appl. Cryst. 42, 339-341.

Krause, L., Herbst-Irmer, R., Sheldrick, G. M., Stalke, D. (2015). 
J. Appl. Cryst. 48, 3-10.

Sheldrick, G. M. (2015) "Crystal structure refinement with SHELXL",
Acta Cryst., C71, 3-8.

Sheldrick, G. M. (2015). "SHELXT--Integrated space-group and
crystal-structure determination", 
Acta Cryst. A71, 3-8.

;
_chemical_name_common              ?
_chemical_name_systematic          ?
_chemical_formula_moiety           'C32 H44 N2 O6'
_chemical_formula_sum              'C32 H44 N2 O6'
_chemical_formula_weight           552.69
_chemical_melting_point            ?
loop_
  _atom_type_symbol
  _atom_type_description
  _atom_type_scat_dispersion_real
  _atom_type_scat_dispersion_imag
  _atom_type_scat_source
 'C' 'C' 0.0033 0.0016 'International Tables Vol C Tables 4.2.6.8 and 6.1.1.4'
 'H' 'H' 0.0000 0.0000 'International Tables Vol C Tables 4.2.6.8 and 6.1.1.4'
 'N' 'N' 0.0061 0.0033 'International Tables Vol C Tables 4.2.6.8 and 6.1.1.4'
 'O' 'O' 0.0106 0.0060 'International Tables Vol C Tables 4.2.6.8 and 6.1.1.4'

_shelx_space_group_comment
;
The symmetry employed for this shelxl refinement is uniquely defined
by the following loop, which should always be used as a source of
symmetry information in preference to the above space-group names.
They are only intended as comments.
;
_space_group_crystal_system        'orthorhombic'
_space_group_IT_number             60
_space_group_name_H-M_alt          'P b c n'
_space_group_name_Hall             '-P 2n 2ab'
loop_
  _space_group_symop_operation_xyz
 'x, y, z'
 '-x+1/2, -y+1/2, z+1/2'
 '-x, y, -z+1/2'
 'x+1/2, -y+1/2, -z'
 '-x, -y, -z'
 'x-1/2, y-1/2, -z-1/2'
 'x, -y, z-1/2'
 '-x-1/2, y-1/2, z'

_cell_length_a                     15.0597(7)
_cell_length_b                     18.1899(9)
_cell_length_c                     10.7693(5)
_cell_angle_alpha                  90
_cell_angle_beta                   90
_cell_angle_gamma                  90
_cell_volume                       2950.1(2)
_cell_formula_units_Z              4
_cell_measurement_reflns_used      5894
_cell_measurement_temperature      100(2)
_cell_measurement_theta_max        27.874
_cell_measurement_theta_min        2.580
_shelx_estimated_absorpt_T_max     0.993
_shelx_estimated_absorpt_T_min     0.985
_exptl_absorpt_coefficient_mu      0.085
_exptl_absorpt_correction_T_max    0.7456
_exptl_absorpt_correction_T_min    0.6428
_exptl_absorpt_correction_type     multi-scan
_exptl_absorpt_process_details    
 'SADABS-2016/2 (Krause, 2015) was used for absorption correction. wR2(int) was 0.1077 before and 0.0610 after correction. The Ratio of minimum to maximum transmission is 0.8621. The \l/2 correction factor is 0.00150.'
_exptl_absorpt_special_details     ?
_exptl_crystal_colour              'metallic green'
_exptl_crystal_colour_lustre       metallic
_exptl_crystal_colour_primary      green
_exptl_crystal_density_diffrn      1.244
_exptl_crystal_density_meas        ?
_exptl_crystal_density_method      'not measured'
_exptl_crystal_description         needle
_exptl_crystal_F_000               1192
_exptl_crystal_size_max            0.18
_exptl_crystal_size_mid            0.08
_exptl_crystal_size_min            0.08
_exptl_transmission_factor_max     ?
_exptl_transmission_factor_min     ?
_diffrn_reflns_av_R_equivalents    0.1184
_diffrn_reflns_av_unetI/netI       0.0741
_diffrn_reflns_Laue_measured_fraction_full  1.000
_diffrn_reflns_Laue_measured_fraction_max  0.997
_diffrn_reflns_limit_h_max         18
_diffrn_reflns_limit_h_min         -20
_diffrn_reflns_limit_k_max         24
_diffrn_reflns_limit_k_min         -25
_diffrn_reflns_limit_l_max         14
_diffrn_reflns_limit_l_min         -14
_diffrn_reflns_number              61626
_diffrn_reflns_point_group_measured_fraction_full  1.000
_diffrn_reflns_point_group_measured_fraction_max  0.997
_diffrn_reflns_theta_full          25.242
_diffrn_reflns_theta_max           29.618
_diffrn_reflns_theta_min           1.756
_diffrn_ambient_temperature        100(2)
_diffrn_detector                   'Bruker APEX2 area detector'
_diffrn_detector_area_resol_mean   8.33
_diffrn_detector_type              'CCD area detector'
_diffrn_measured_fraction_theta_full  1.000
_diffrn_measured_fraction_theta_max  0.997
_diffrn_measurement_device         'Kappa diffractometer'
_diffrn_measurement_device_type    'Bruker SMART APEX2 area detector'
_diffrn_measurement_method         '\w and \f scans'
_diffrn_radiation_monochromator    graphite
_diffrn_radiation_probe            x-ray
_diffrn_radiation_type             MoK\a
_diffrn_radiation_wavelength       0.71073
_diffrn_source                     'standard sealed X-ray tube'
_diffrn_source_current             45.0
_diffrn_source_power               2.25
_diffrn_source_type                'Siemens, KFF Mo 2K -90 C'
_diffrn_source_voltage             50.0
_diffrn_special_details            ?
_diffrn_standards_number           0
_reflns_Friedel_coverage           0.000
_reflns_Friedel_fraction_full      .
_reflns_Friedel_fraction_max       .
_reflns_number_gt                  2355
_reflns_number_total               4154
_reflns_special_details
;
 Reflections were merged by SHELXL according to the crystal
 class for the calculation of statistics and refinement.
 
 _reflns_Friedel_fraction is defined as the number of unique
 Friedel pairs measured divided by the number that would be
 possible theoretically, ignoring centric projections and
 systematic absences.
;
_reflns_threshold_expression       'I > 2\s(I)'
_computing_cell_refinement         'SAINT v8.38A (Bruker, 2016)'
_computing_data_collection         'APEX 3 (Bruker, 2017)'
_computing_data_reduction          'SAINT v8.37A (Bruker, 2015)'
_computing_molecular_graphics      'Olex2 1.3 (Dolomanov et al., 2009)'
_computing_publication_material    'Olex2 1.3 (Dolomanov et al., 2009)'
_computing_structure_refinement    'XL  (Sheldrick, 2008)'
_computing_structure_solution      'XT  (Sheldrick, 2015)'
_refine_diff_density_max           0.333
_refine_diff_density_min           -0.198
_refine_diff_density_rms           0.049
_refine_ls_extinction_coef         0.0022(5)
_refine_ls_extinction_expression  
 'Fc^*^=kFc[1+0.001xFc^2^\l^3^/sin(2\q)]^-1/4^'
_refine_ls_extinction_method       'SHELXL-2017/1 (Sheldrick 2017)'
_refine_ls_goodness_of_fit_ref     0.940
_refine_ls_hydrogen_treatment      constr
_refine_ls_matrix_type             full
_refine_ls_number_parameters       218
_refine_ls_number_reflns           4154
_refine_ls_number_restraints       66
_refine_ls_R_factor_all            0.1079
_refine_ls_R_factor_gt             0.0484
_refine_ls_restrained_S_all        0.934
_refine_ls_shift/su_max            0.000
_refine_ls_shift/su_mean           0.000
_refine_ls_structure_factor_coef   Fsqd
_refine_ls_weighting_details      
 'w=1/[\s^2^(Fo^2^)+(0.0542P)^2^] where P=(Fo^2^+2Fc^2^)/3'
_refine_ls_weighting_scheme        calc
_refine_ls_wR_factor_gt            0.0972
_refine_ls_wR_factor_ref           0.1117
_refine_special_details           
 'known PAQVUA02. One iPr group modelled disordered over two locations, occupancies of 89:11%, with restraints (SIMU) and constraints (EXYZ, EADP for C17, C17a).'
_olex2_refinement_description
;
1. Fixed Uiso
 At 1.2 times of:
  All C(H) groups, All C(H,H) groups
 At 1.5 times of:
  All C(H,H,H) groups, All O(H) groups
2. Shared sites
{C17, C17A}
3. Uiso/Uaniso restraints and constraints
C18 \\sim C19 \\sim C20 \\sim C18A \\sim C19A \\sim C20A: within 2A with sigma
of 0.01 and sigma for terminal atoms of 0.02 within 2A
Uanis(C17) = Uanis(C17A)
4. Others
 Sof(C17A)=Sof(H17C)=Sof(H17D)=Sof(C18A)=Sof(H18A)=Sof(C19A)=Sof(H19D)=
 Sof(H19E)=Sof(H19F)=Sof(C20A)=Sof(H20D)=Sof(H20E)=Sof(H20F)=1-FVAR(1)
 Sof(C17)=Sof(H17A)=Sof(H17B)=Sof(C18)=Sof(H18)=Sof(C19)=Sof(H19A)=Sof(H19B)=
 Sof(H19C)=Sof(C20)=Sof(H20A)=Sof(H20B)=Sof(H20C)=FVAR(1)
5.a Ternary CH refined with riding coordinates:
 C14(H14), C18(H18), C18A(H18A)
5.b Secondary CH2 refined with riding coordinates:
 C13(H13A,H13B), C17(H17A,H17B), C17A(H17C,H17D)
5.c Aromatic/amide H refined with riding coordinates:
 C6(H6), C8(H8)
5.d Idealised Me refined as rotating group:
 C15(H15A,H15B,H15C), C16(H16A,H16B,H16C), C19(H19A,H19B,H19C), C20(H20A,H20B,
 H20C), C19A(H19D,H19E,H19F), C20A(H20D,H20E,H20F)
5.e Idealised tetrahedral OH refined as rotating group:
 O10(H10), O11(H11)
;
_atom_sites_solution_hydrogens     geom
_atom_sites_solution_primary       dual
_atom_sites_solution_secondary     ?
loop_
  _atom_site_label
  _atom_site_type_symbol
  _atom_site_fract_x
  _atom_site_fract_y
  _atom_site_fract_z
  _atom_site_U_iso_or_equiv
  _atom_site_adp_type
  _atom_site_occupancy
  _atom_site_site_symmetry_order
  _atom_site_calc_flag
  _atom_site_refinement_flags_posn
  _atom_site_refinement_flags_adp
  _atom_site_refinement_flags_occupancy
  _atom_site_disorder_assembly
  _atom_site_disorder_group
 O1 O 0.53994(7) 0.39181(5) -0.08637(9) 0.0209(3) Uani 1 1 d . . . . .
 C2 C 0.51781(10) 0.45170(8) -0.03855(14) 0.0170(3) Uani 1 1 d . . . . .
 C3 C 0.46158(10) 0.47182(8) 0.06589(13) 0.0159(3) Uani 1 1 d . . . . .
 C4 C 0.41086(9) 0.43442(8) 0.15462(13) 0.0153(3) Uani 1 1 d . . . . .
 C5 C 0.40596(9) 0.35554(8) 0.15835(13) 0.0151(3) Uani 1 1 d . . . . .
 C6 C 0.35947(9) 0.31920(8) 0.24846(13) 0.0170(3) Uani 1 1 d . . . . .
 H6 H 0.357743 0.266994 0.247493 0.020 Uiso 1 1 calc R U . . .
 C7 C 0.31387(9) 0.35772(8) 0.34314(13) 0.0164(3) Uani 1 1 d . . . . .
 C8 C 0.31760(10) 0.43559(8) 0.34104(13) 0.0180(3) Uani 1 1 d . . . . .
 H8 H 0.287338 0.462784 0.403341 0.022 Uiso 1 1 calc R U . . .
 C9 C 0.36379(9) 0.47229(8) 0.25134(14) 0.0168(3) Uani 1 1 d . . . . .
 O10 O 0.44607(7) 0.31253(5) 0.07245(9) 0.0201(3) Uani 1 1 d . . . . .
 H10 H 0.473391 0.339119 0.021378 0.030 Uiso 1 1 calc R U . . .
 O11 O 0.36237(7) 0.54658(6) 0.26061(10) 0.0232(3) Uani 1 1 d . . . . .
 H11 H 0.392303 0.564946 0.202571 0.035 Uiso 1 1 calc R U . . .
 N12 N 0.26811(8) 0.32118(7) 0.43226(11) 0.0178(3) Uani 1 1 d . . . . .
 C13 C 0.26059(10) 0.24039(8) 0.43229(14) 0.0192(3) Uani 1 1 d . . . . .
 H13A H 0.249244 0.223844 0.346165 0.023 Uiso 1 1 calc R U . . .
 H13B H 0.208326 0.226471 0.482850 0.023 Uiso 1 1 calc R U . . .
 C14 C 0.34166(10) 0.19906(8) 0.48202(14) 0.0209(3) Uani 1 1 d . . . . .
 H14 H 0.392879 0.208200 0.424968 0.025 Uiso 1 1 calc R U . . .
 C15 C 0.31992(12) 0.11662(9) 0.48011(16) 0.0290(4) Uani 1 1 d . . . . .
 H15A H 0.270491 0.106715 0.536869 0.043 Uiso 1 1 calc R U . . .
 H15B H 0.372183 0.088581 0.506507 0.043 Uiso 1 1 calc R U . . .
 H15C H 0.303222 0.101946 0.395722 0.043 Uiso 1 1 calc R U . . .
 C16 C 0.36801(11) 0.22304(9) 0.61273(15) 0.0254(4) Uani 1 1 d . . . . .
 H16A H 0.378922 0.276149 0.613523 0.038 Uiso 1 1 calc R U . . .
 H16B H 0.422114 0.197069 0.637881 0.038 Uiso 1 1 calc R U . . .
 H16C H 0.319910 0.211292 0.670723 0.038 Uiso 1 1 calc R U . . .
 C17 C 0.22086(11) 0.35881(9) 0.53309(14) 0.0213(4) Uani 0.893(3) 1 d . . P A
 1
 H17A H 0.247938 0.407836 0.545709 0.026 Uiso 0.893(3) 1 calc R U P A 1
 H17B H 0.228930 0.330419 0.610710 0.026 Uiso 0.893(3) 1 calc R U P A 1
 C18 C 0.12033(13) 0.36864(12) 0.50903(19) 0.0219(5) Uani 0.893(3) 1 d . U P A
 1
 H18 H 0.093881 0.318792 0.496217 0.026 Uiso 0.893(3) 1 calc R U P A 1
 C19 C 0.07901(16) 0.40164(15) 0.6255(2) 0.0339(6) Uani 0.893(3) 1 d . U P A 1
 H19A H 0.087976 0.368137 0.695621 0.051 Uiso 0.893(3) 1 calc R U P A 1
 H19B H 0.015266 0.409027 0.612110 0.051 Uiso 0.893(3) 1 calc R U P A 1
 H19C H 0.107216 0.448995 0.643601 0.051 Uiso 0.893(3) 1 calc R U P A 1
 C20 C 0.09903(12) 0.41526(10) 0.39468(17) 0.0231(5) Uani 0.893(3) 1 d . U P A
 1
 H20A H 0.120568 0.465523 0.407628 0.035 Uiso 0.893(3) 1 calc R U P A 1
 H20B H 0.034660 0.416112 0.381449 0.035 Uiso 0.893(3) 1 calc R U P A 1
 H20C H 0.128226 0.394031 0.321685 0.035 Uiso 0.893(3) 1 calc R U P A 1
 C17A C 0.22086(11) 0.35881(9) 0.53309(14) 0.0213(4) Uani 0.107(3) 1 d . . P A
 2
 H17C H 0.200850 0.319864 0.590894 0.026 Uiso 0.107(3) 1 calc R U P A 2
 H17D H 0.266097 0.387841 0.578310 0.026 Uiso 0.107(3) 1 calc R U P A 2
 C18A C 0.1464(11) 0.4067(10) 0.5156(15) 0.025(3) Uani 0.107(3) 1 d . U P A 2
 H18A H 0.164779 0.447902 0.459866 0.030 Uiso 0.107(3) 1 calc R U P A 2
 C19A C 0.0811(12) 0.3611(10) 0.4497(17) 0.031(4) Uani 0.107(3) 1 d . U P A 2
 H19D H 0.106227 0.344698 0.370436 0.047 Uiso 0.107(3) 1 calc R U P A 2
 H19E H 0.027292 0.389984 0.434057 0.047 Uiso 0.107(3) 1 calc R U P A 2
 H19F H 0.066092 0.318150 0.500519 0.047 Uiso 0.107(3) 1 calc R U P A 2
 C20A C 0.1101(14) 0.4391(12) 0.6357(17) 0.031(4) Uani 0.107(3) 1 d . U P A 2
 H20D H 0.100704 0.399713 0.696320 0.046 Uiso 0.107(3) 1 calc R U P A 2
 H20E H 0.053580 0.463899 0.618949 0.046 Uiso 0.107(3) 1 calc R U P A 2
 H20F H 0.152733 0.474723 0.669176 0.046 Uiso 0.107(3) 1 calc R U P A 2

loop_
  _atom_site_aniso_label
  _atom_site_aniso_U_11
  _atom_site_aniso_U_22
  _atom_site_aniso_U_33
  _atom_site_aniso_U_23
  _atom_site_aniso_U_13
  _atom_site_aniso_U_12
 O1 0.0260(6) 0.0135(5) 0.0230(6) -0.0004(5) 0.0067(5) 0.0006(5)
 C2 0.0161(8) 0.0167(8) 0.0182(7) 0.0017(6) -0.0013(6) 0.0007(6)
 C3 0.0153(7) 0.0161(8) 0.0163(7) -0.0002(6) -0.0029(6) 0.0000(6)
 C4 0.0143(7) 0.0152(7) 0.0165(7) -0.0002(6) -0.0012(6) -0.0004(6)
 C5 0.0141(8) 0.0145(8) 0.0166(8) -0.0011(6) -0.0023(6) -0.0008(6)
 C6 0.0182(7) 0.0137(7) 0.0192(7) 0.0011(6) -0.0009(6) -0.0028(6)
 C7 0.0143(8) 0.0191(8) 0.0159(8) 0.0026(6) -0.0016(6) -0.0013(6)
 C8 0.0185(8) 0.0181(8) 0.0175(8) -0.0013(6) 0.0029(6) -0.0002(6)
 C9 0.0162(7) 0.0146(7) 0.0195(7) -0.0005(6) -0.0013(6) -0.0005(6)
 O10 0.0258(6) 0.0151(5) 0.0196(5) -0.0003(5) 0.0070(5) -0.0032(5)
 O11 0.0309(7) 0.0142(5) 0.0246(6) 0.0012(5) 0.0109(5) -0.0007(5)
 N12 0.0191(7) 0.0159(6) 0.0183(6) 0.0027(5) 0.0039(5) 0.0008(5)
 C13 0.0212(8) 0.0153(7) 0.0212(8) 0.0021(7) 0.0045(6) -0.0025(6)
 C14 0.0200(8) 0.0195(8) 0.0231(8) 0.0034(7) 0.0032(7) -0.0002(6)
 C15 0.0301(9) 0.0189(8) 0.0379(10) 0.0001(8) 0.0033(8) 0.0018(7)
 C16 0.0255(9) 0.0220(8) 0.0288(9) 0.0046(7) -0.0022(7) 0.0006(7)
 C17 0.0275(9) 0.0199(8) 0.0164(8) 0.0030(6) 0.0057(7) 0.0011(7)
 C18 0.0199(11) 0.0205(10) 0.0252(11) 0.0010(9) 0.0045(9) -0.0002(9)
 C19 0.0312(12) 0.0434(15) 0.0272(11) 0.0064(11) 0.0102(10) 0.0119(11)
 C20 0.0231(10) 0.0210(10) 0.0251(10) -0.0014(8) 0.0000(8) -0.0007(7)
 C17A 0.0275(9) 0.0199(8) 0.0164(8) 0.0030(6) 0.0057(7) 0.0011(7)
 C18A 0.022(6) 0.023(6) 0.029(6) -0.002(5) 0.006(5) -0.008(5)
 C19A 0.029(8) 0.040(8) 0.024(8) 0.000(7) 0.005(7) 0.010(7)
 C20A 0.037(8) 0.035(8) 0.020(7) -0.001(7) 0.013(6) -0.003(7)

_geom_special_details
;
 All esds (except the esd in the dihedral angle between two l.s. planes)
 are estimated using the full covariance matrix.  The cell esds are taken
 into account individually in the estimation of esds in distances, angles
 and torsion angles; correlations between esds in cell parameters are only
 used when they are defined by crystal symmetry.  An approximate (isotropic)
 treatment of cell esds is used for estimating esds involving l.s. planes.
;
loop_
  _geom_bond_atom_site_label_1
  _geom_bond_atom_site_label_2
  _geom_bond_distance
  _geom_bond_site_symmetry_2
  _geom_bond_publ_flag
 O1 C2 1.2503(17) . ?
 C2 C3 1.4554(19) 5_665 ?
 C2 C3 1.455(2) . ?
 C3 C4 1.400(2) . ?
 C4 C5 1.437(2) . ?
 C4 C9 1.436(2) . ?
 C5 C6 1.3670(19) . ?
 C5 O10 1.3538(17) . ?
 C6 H6 0.9500 . ?
 C6 C7 1.415(2) . ?
 C7 C8 1.418(2) . ?
 C7 N12 1.3556(18) . ?
 C8 H8 0.9500 . ?
 C8 C9 1.365(2) . ?
 C9 O11 1.3551(17) . ?
 O10 H10 0.8400 . ?
 O11 H11 0.8400 . ?
 N12 C13 1.4739(19) . ?
 N12 C17 1.4676(19) . ?
 N12 C17A 1.4676(19) . ?
 C13 H13A 0.9900 . ?
 C13 H13B 0.9900 . ?
 C13 C14 1.531(2) . ?
 C14 H14 1.0000 . ?
 C14 C15 1.535(2) . ?
 C14 C16 1.526(2) . ?
 C15 H15A 0.9800 . ?
 C15 H15B 0.9800 . ?
 C15 H15C 0.9800 . ?
 C16 H16A 0.9800 . ?
 C16 H16B 0.9800 . ?
 C16 H16C 0.9800 . ?
 C17 H17A 0.9900 . ?
 C17 H17B 0.9900 . ?
 C17 C18 1.546(3) . ?
 C18 H18 1.0000 . ?
 C18 C19 1.523(3) . ?
 C18 C20 1.529(3) . ?
 C19 H19A 0.9800 . ?
 C19 H19B 0.9800 . ?
 C19 H19C 0.9800 . ?
 C20 H20A 0.9800 . ?
 C20 H20B 0.9800 . ?
 C20 H20C 0.9800 . ?
 C17A H17C 0.9900 . ?
 C17A H17D 0.9900 . ?
 C17A C18A 1.432(17) . ?
 C18A H18A 1.0000 . ?
 C18A C19A 1.47(3) . ?
 C18A C20A 1.52(2) . ?
 C19A H19D 0.9800 . ?
 C19A H19E 0.9800 . ?
 C19A H19F 0.9800 . ?
 C20A H20D 0.9800 . ?
 C20A H20E 0.9800 . ?
 C20A H20F 0.9800 . ?

loop_
  _geom_angle_atom_site_label_1
  _geom_angle_atom_site_label_2
  _geom_angle_atom_site_label_3
  _geom_angle
  _geom_angle_site_symmetry_1
  _geom_angle_site_symmetry_3
  _geom_angle_publ_flag
 O1 C2 C3 133.85(14) . . ?
 O1 C2 C3 133.85(14) . 5_665 ?
 C3 C2 C3 92.30(12) . 5_665 ?
 C2 C3 C2 87.70(12) . 5_665 ?
 C4 C3 C2 135.98(14) . 5_665 ?
 C4 C3 C2 136.32(13) . . ?
 C3 C4 C5 122.17(13) . . ?
 C3 C4 C9 122.09(13) . . ?
 C9 C4 C5 115.68(13) . . ?
 C6 C5 C4 121.93(13) . . ?
 O10 C5 C4 122.33(13) . . ?
 O10 C5 C6 115.74(13) . . ?
 C5 C6 H6 119.3 . . ?
 C5 C6 C7 121.38(13) . . ?
 C7 C6 H6 119.3 . . ?
 C6 C7 C8 117.64(13) . . ?
 N12 C7 C6 120.94(13) . . ?
 N12 C7 C8 121.42(13) . . ?
 C7 C8 H8 119.3 . . ?
 C9 C8 C7 121.34(14) . . ?
 C9 C8 H8 119.3 . . ?
 C8 C9 C4 122.03(13) . . ?
 O11 C9 C4 122.66(13) . . ?
 O11 C9 C8 115.31(13) . . ?
 C5 O10 H10 109.5 . . ?
 C9 O11 H11 109.5 . . ?
 C7 N12 C13 121.87(12) . . ?
 C7 N12 C17 122.80(12) . . ?
 C7 N12 C17A 122.80(12) . . ?
 C17 N12 C13 115.31(12) . . ?
 C17A N12 C13 115.31(12) . . ?
 N12 C13 H13A 108.4 . . ?
 N12 C13 H13B 108.4 . . ?
 N12 C13 C14 115.38(12) . . ?
 H13A C13 H13B 107.5 . . ?
 C14 C13 H13A 108.4 . . ?
 C14 C13 H13B 108.4 . . ?
 C13 C14 H14 108.6 . . ?
 C13 C14 C15 107.76(13) . . ?
 C15 C14 H14 108.6 . . ?
 C16 C14 C13 112.94(13) . . ?
 C16 C14 H14 108.6 . . ?
 C16 C14 C15 110.30(13) . . ?
 C14 C15 H15A 109.5 . . ?
 C14 C15 H15B 109.5 . . ?
 C14 C15 H15C 109.5 . . ?
 H15A C15 H15B 109.5 . . ?
 H15A C15 H15C 109.5 . . ?
 H15B C15 H15C 109.5 . . ?
 C14 C16 H16A 109.5 . . ?
 C14 C16 H16B 109.5 . . ?
 C14 C16 H16C 109.5 . . ?
 H16A C16 H16B 109.5 . . ?
 H16A C16 H16C 109.5 . . ?
 H16B C16 H16C 109.5 . . ?
 N12 C17 H17A 108.8 . . ?
 N12 C17 H17B 108.8 . . ?
 N12 C17 C18 113.87(14) . . ?
 H17A C17 H17B 107.7 . . ?
 C18 C17 H17A 108.8 . . ?
 C18 C17 H17B 108.8 . . ?
 C17 C18 H18 108.0 . . ?
 C19 C18 C17 107.91(18) . . ?
 C19 C18 H18 108.0 . . ?
 C19 C18 C20 111.02(16) . . ?
 C20 C18 C17 113.86(15) . . ?
 C20 C18 H18 108.0 . . ?
 C18 C19 H19A 109.5 . . ?
 C18 C19 H19B 109.5 . . ?
 C18 C19 H19C 109.5 . . ?
 H19A C19 H19B 109.5 . . ?
 H19A C19 H19C 109.5 . . ?
 H19B C19 H19C 109.5 . . ?
 C18 C20 H20A 109.5 . . ?
 C18 C20 H20B 109.5 . . ?
 C18 C20 H20C 109.5 . . ?
 H20A C20 H20B 109.5 . . ?
 H20A C20 H20C 109.5 . . ?
 H20B C20 H20C 109.5 . . ?
 N12 C17A H17C 106.2 . . ?
 N12 C17A H17D 106.2 . . ?
 H17C C17A H17D 106.4 . . ?
 C18A C17A N12 124.5(7) . . ?
 C18A C17A H17C 106.2 . . ?
 C18A C17A H17D 106.2 . . ?
 C17A C18A H18A 108.6 . . ?
 C17A C18A C19A 104.2(14) . . ?
 C17A C18A C20A 113.9(14) . . ?
 C19A C18A H18A 108.6 . . ?
 C19A C18A C20A 112.9(15) . . ?
 C20A C18A H18A 108.6 . . ?
 C18A C19A H19D 109.5 . . ?
 C18A C19A H19E 109.5 . . ?
 C18A C19A H19F 109.5 . . ?
 H19D C19A H19E 109.5 . . ?
 H19D C19A H19F 109.5 . . ?
 H19E C19A H19F 109.5 . . ?
 C18A C20A H20D 109.5 . . ?
 C18A C20A H20E 109.5 . . ?
 C18A C20A H20F 109.5 . . ?
 H20D C20A H20E 109.5 . . ?
 H20D C20A H20F 109.5 . . ?
 H20E C20A H20F 109.5 . . ?

loop_
  _geom_hbond_atom_site_label_D
  _geom_hbond_atom_site_label_H
  _geom_hbond_atom_site_label_A
  _geom_hbond_distance_DH
  _geom_hbond_distance_HA
  _geom_hbond_distance_DA
  _geom_hbond_angle_DHA
  _geom_hbond_site_symmetry_A
  _geom_hbond_publ_flag
 O10 H10 O1 0.84 1.81 2.6463(14) 175 . yes
 O11 H11 O1 0.84 1.80 2.6348(14) 176 5_665 yes

loop_
  _geom_torsion_atom_site_label_1
  _geom_torsion_atom_site_label_2
  _geom_torsion_atom_site_label_3
  _geom_torsion_atom_site_label_4
  _geom_torsion
  _geom_torsion_site_symmetry_1
  _geom_torsion_site_symmetry_2
  _geom_torsion_site_symmetry_3
  _geom_torsion_site_symmetry_4
  _geom_torsion_publ_flag
 O1 C2 C3 C2 180.0(2) . . . 5_665 ?
 O1 C2 C3 C4 0.7(3) . . . . ?
 C2 C3 C4 C5 0.8(3) . . . . ?
 C2 C3 C4 C5 -178.22(16) 5_665 . . . ?
 C2 C3 C4 C9 177.77(16) . . . . ?
 C2 C3 C4 C9 -1.2(3) 5_665 . . . ?
 C3 C2 C3 C2 0.0 5_665 . . 5_665 ?
 C3 C2 C3 C4 -179.3(2) 5_665 . . . ?
 C3 C4 C5 C6 177.09(13) . . . . ?
 C3 C4 C5 O10 -3.7(2) . . . . ?
 C3 C4 C9 C8 -177.03(14) . . . . ?
 C3 C4 C9 O11 2.6(2) . . . . ?
 C4 C5 C6 C7 -0.2(2) . . . . ?
 C5 C4 C9 C8 0.1(2) . . . . ?
 C5 C4 C9 O11 179.77(13) . . . . ?
 C5 C6 C7 C8 0.3(2) . . . . ?
 C5 C6 C7 N12 -179.85(14) . . . . ?
 C6 C7 C8 C9 -0.3(2) . . . . ?
 C6 C7 N12 C13 -2.5(2) . . . . ?
 C6 C7 N12 C17 179.17(13) . . . . ?
 C6 C7 N12 C17A 179.17(13) . . . . ?
 C7 C8 C9 C4 0.0(2) . . . . ?
 C7 C8 C9 O11 -179.62(13) . . . . ?
 C7 N12 C13 C14 79.24(18) . . . . ?
 C7 N12 C17 C18 97.71(17) . . . . ?
 C7 N12 C17A C18A 64.4(9) . . . . ?
 C8 C7 N12 C13 177.34(13) . . . . ?
 C8 C7 N12 C17 -1.0(2) . . . . ?
 C8 C7 N12 C17A -1.0(2) . . . . ?
 C9 C4 C5 C6 -0.1(2) . . . . ?
 C9 C4 C5 O10 179.18(12) . . . . ?
 O10 C5 C6 C7 -179.47(13) . . . . ?
 N12 C7 C8 C9 179.91(13) . . . . ?
 N12 C13 C14 C15 177.55(13) . . . . ?
 N12 C13 C14 C16 55.47(17) . . . . ?
 N12 C17 C18 C19 174.78(15) . . . . ?
 N12 C17 C18 C20 -61.5(2) . . . . ?
 N12 C17A C18A C19A 57.1(14) . . . . ?
 N12 C17A C18A C20A -179.5(10) . . . . ?
 C13 N12 C17 C18 -80.76(17) . . . . ?
 C13 N12 C17A C18A -114.1(9) . . . . ?
 C17 N12 C13 C14 -102.28(15) . . . . ?
 C17A N12 C13 C14 -102.28(15) . . . . ?

_shelx_res_file
;
TITL TCD1539 in Pbcn
    tcd1539.res
    created by SHELXL-2017/1 at 20:54:09 on 23-Sep-2020
CELL 0.71073 15.0597 18.1899 10.7693 90 90 90
ZERR 4 0.0007 0.0009 0.0005 0 0 0
LATT 1
SYMM 0.5-X,0.5-Y,0.5+Z
SYMM -X,+Y,0.5-Z
SYMM 0.5+X,0.5-Y,-Z
SFAC C H N O
UNIT 128 176 8 24
EQIV $1 1-X,1-Y,-Z
EADP C17 C17A
SIMU 0.01 0.02 2 C18 C19 C20 C18A C19A C20A
EXYZ C17 C17A

L.S. 14 0 0
PLAN  10
SIZE 0.08 0.08 0.18
TEMP -173(2)
CONF
HTAB O10 O1
HTAB O11 O1_$1
FREE C2 C2_$1
BOND $H
list 4
WPDB -2
MORE -1
fmap 2 53
acta
REM <olex2.extras>
REM <HklSrc "%.\\TCD1539.hkl">
REM </olex2.extras>

WGHT    0.054200
EXTI    0.002164
FVAR       0.21093   0.89285
O1    4    0.539938    0.391808   -0.086365    11.00000    0.02602    0.01349 =
         0.02304   -0.00038    0.00668    0.00060
C2    1    0.517814    0.451705   -0.038550    11.00000    0.01614    0.01672 =
         0.01815    0.00169   -0.00127    0.00065
C3    1    0.461579    0.471822    0.065893    11.00000    0.01530    0.01607 =
         0.01628   -0.00018   -0.00292    0.00002
C4    1    0.410865    0.434417    0.154619    11.00000    0.01430    0.01518 =
         0.01648   -0.00022   -0.00121   -0.00036
C5    1    0.405956    0.355537    0.158349    11.00000    0.01409    0.01446 =
         0.01662   -0.00114   -0.00229   -0.00084
C6    1    0.359468    0.319198    0.248459    11.00000    0.01823    0.01365 =
         0.01915    0.00110   -0.00093   -0.00280
AFIX  43
H6    2    0.357743    0.266994    0.247493    11.00000   -1.20000
AFIX   0
C7    1    0.313865    0.357716    0.343138    11.00000    0.01427    0.01913 =
         0.01595    0.00264   -0.00156   -0.00128
C8    1    0.317603    0.435595    0.341040    11.00000    0.01851    0.01810 =
         0.01751   -0.00132    0.00286   -0.00025
AFIX  43
H8    2    0.287338    0.462784    0.403341    11.00000   -1.20000
AFIX   0
C9    1    0.363794    0.472290    0.251339    11.00000    0.01620    0.01460 =
         0.01947   -0.00052   -0.00125   -0.00045
O10   4    0.446073    0.312533    0.072447    11.00000    0.02579    0.01509 =
         0.01957   -0.00026    0.00702   -0.00317
AFIX 147
H10   2    0.473391    0.339119    0.021378    11.00000   -1.50000
AFIX   0
O11   4    0.362367    0.546576    0.260611    11.00000    0.03087    0.01424 =
         0.02456    0.00122    0.01091   -0.00071
AFIX 147
H11   2    0.392303    0.564946    0.202571    11.00000   -1.50000
AFIX   0
N12   3    0.268109    0.321181    0.432263    11.00000    0.01912    0.01589 =
         0.01828    0.00269    0.00387    0.00084
C13   1    0.260592    0.240391    0.432292    11.00000    0.02118    0.01533 =
         0.02117    0.00209    0.00451   -0.00248
AFIX  23
H13A  2    0.249244    0.223844    0.346165    11.00000   -1.20000
H13B  2    0.208326    0.226471    0.482850    11.00000   -1.20000
AFIX   0
C14   1    0.341663    0.199061    0.482017    11.00000    0.02002    0.01953 =
         0.02312    0.00344    0.00318   -0.00017
AFIX  13
H14   2    0.392879    0.208200    0.424968    11.00000   -1.20000
AFIX   0
C15   1    0.319925    0.116625    0.480106    11.00000    0.03012    0.01889 =
         0.03791    0.00012    0.00328    0.00180
AFIX 137
H15A  2    0.270491    0.106715    0.536869    11.00000   -1.50000
H15B  2    0.372183    0.088581    0.506507    11.00000   -1.50000
H15C  2    0.303222    0.101946    0.395722    11.00000   -1.50000
AFIX   0
C16   1    0.368010    0.223038    0.612731    11.00000    0.02553    0.02195 =
         0.02882    0.00464   -0.00215    0.00062
AFIX 137
H16A  2    0.378922    0.276149    0.613523    11.00000   -1.50000
H16B  2    0.422114    0.197069    0.637881    11.00000   -1.50000
H16C  2    0.319910    0.211292    0.670723    11.00000   -1.50000
AFIX   0
PART 1
C17   1    0.220863    0.358807    0.533093    21.00000    0.02753    0.01989 =
         0.01641    0.00301    0.00575    0.00111
AFIX  23
H17A  2    0.247938    0.407836    0.545709    21.00000   -1.20000
H17B  2    0.228930    0.330419    0.610710    21.00000   -1.20000
AFIX   0
C18   1    0.120333    0.368644    0.509028    21.00000    0.01991    0.02047 =
         0.02521    0.00099    0.00450   -0.00020
AFIX  13
H18   2    0.093881    0.318792    0.496217    21.00000   -1.20000
AFIX   0
C19   1    0.079014    0.401642    0.625471    21.00000    0.03116    0.04341 =
         0.02723    0.00645    0.01020    0.01187
AFIX 137
H19A  2    0.087976    0.368137    0.695621    21.00000   -1.50000
H19B  2    0.015266    0.409027    0.612110    21.00000   -1.50000
H19C  2    0.107216    0.448995    0.643601    21.00000   -1.50000
AFIX   0
C20   1    0.099034    0.415263    0.394681    21.00000    0.02310    0.02104 =
         0.02510   -0.00143    0.00004   -0.00075
AFIX 137
H20A  2    0.120568    0.465523    0.407628    21.00000   -1.50000
H20B  2    0.034660    0.416112    0.381449    21.00000   -1.50000
H20C  2    0.128226    0.394031    0.321685    21.00000   -1.50000
AFIX   0
PART 2
C17A  1    0.220863    0.358807    0.533093   -21.00000    0.02753    0.01989 =
         0.01641    0.00301    0.00575    0.00111
AFIX  23
H17C  2    0.200850    0.319864    0.590894   -21.00000   -1.20000
H17D  2    0.266097    0.387841    0.578310   -21.00000   -1.20000
AFIX   0
C18A  1    0.146404    0.406661    0.515632   -21.00000    0.02241    0.02349 =
         0.02886   -0.00213    0.00552   -0.00784
AFIX  13
H18A  2    0.164779    0.447902    0.459866   -21.00000   -1.20000
AFIX   0
C19A  1    0.081059    0.361075    0.449664   -21.00000    0.02946    0.04039 =
         0.02433    0.00042    0.00534    0.01018
AFIX 137
H19D  2    0.106227    0.344698    0.370436   -21.00000   -1.50000
H19E  2    0.027292    0.389984    0.434057   -21.00000   -1.50000
H19F  2    0.066092    0.318150    0.500519   -21.00000   -1.50000
AFIX   0
C20A  1    0.110120    0.439146    0.635728   -21.00000    0.03670    0.03511 =
         0.01992   -0.00139    0.01283   -0.00337
AFIX 137
H20D  2    0.100704    0.399713    0.696320   -21.00000   -1.50000
H20E  2    0.053580    0.463899    0.618949   -21.00000   -1.50000
H20F  2    0.152733    0.474723    0.669176   -21.00000   -1.50000
AFIX   0
HKLF 4


REM  TCD1539 in Pbcn
REM R1 =  0.0484 for    2355 Fo > 4sig(Fo)  and  0.1079 for all    4154 data
REM    218 parameters refined using     66 restraints

END

WGHT      0.0542      0.0000

REM Highest difference peak  0.333,  deepest hole -0.198,  1-sigma level  0.049
Q1    1   0.4113  0.3987  0.1591  11.00000  0.05    0.33
Q2    1   0.5371  0.4859 -0.0575  11.00000  0.05    0.32
Q3    1   0.3967  0.3388  0.2274  11.00000  0.05    0.26
Q4    1   0.3953  0.4573  0.2057  11.00000  0.05    0.23
Q5    1   0.4632  0.4547  0.0013  11.00000  0.05    0.23
Q6    1   0.5003  0.4452  0.0351  11.00000  0.05    0.21
Q7    1   0.4545  0.4470  0.1388  11.00000  0.05    0.21
Q8    1   0.1660  0.3605  0.5312  11.00000  0.05    0.21
Q9    1   0.2654  0.2807  0.4319  11.00000  0.05    0.21
Q10   1   0.3554  0.3386  0.3136  11.00000  0.05    0.20
;
_shelx_res_checksum                53547
_shelx_hkl_file
;
   0  -1   0   -0.64    0.38
   0  -1   0    0.12    0.10
   0  -1   0   -0.14    0.35
   0  -1   0    0.12    0.38
   0  -1   0   -0.05    0.35
   0   1   0    0.35    0.37
   0   1   0    0.16    0.46
   0   1   0    0.04    0.26
   0   1   0    0.06    0.36
   0   1   0   -0.19    0.29
   0  -2   0    5.58    1.19
   0  -2   0   -0.35    0.26
   0  -2   0    6.42    1.18
   0  -2   0    5.20    1.18
   0  -2   0    6.22    1.00
   0   2   0    5.34    1.20
   0   2   0    5.75    1.21
   0   2   0    6.80    1.17
   0   2   0    6.17    1.19
   0   2   0    7.19    1.03
   0  -3   0    0.97    1.74
   0  -3   0   -0.63    0.55
   0  -3   0    1.33    1.88
   0  -3   0   -0.73    1.71
   0  -3   0   -0.47    1.40
   0   3   0    0.52    1.80
   0   3   0   -0.46    1.69
   0   3   0    2.19    1.81
   0   3   0    0.08    1.76
   0   3   0    0.44    1.50
   0  -4   0  744.72    5.53
   0  -4   0  787.78    5.83
   0  -4   0  753.75    5.52
   0  -4   0  744.20    5.52
   0  -4   0  748.85    5.15
   0   4   0  774.82    5.66
   0   4   0  777.36    6.29
   0   4   0  744.34    5.25
   0   4   0  774.49    5.65
   0   4   0  762.77    5.05
   0  -5   0    0.09    2.57
   0  -5   0    0.61    2.24
   0  -5   0    0.03    2.25
   0   5   0   -1.50    2.40
   0   5   0   -1.68    2.37
   0   5   0    2.53    2.63
   0   5   0   -0.43    2.38
   0   5   0    0.08    2.00
   0  -6   0   42.03    4.04
   0  -6   0   33.49    3.93
   0  -6   0   35.49    3.63
   0  -6   0   39.05    4.13
   0   6   0   34.75    3.76
   0   6   0   40.54    4.53
   0   6   0   33.84    3.79
   0   6   0   33.51    3.18
   0  -7   0    0.31    2.89
   0  -7   0   -1.85    2.72
   0  -7   0   -2.53    2.41
   0  -7   0   -0.45    2.88
   0   7   0    1.16    2.62
   0   7   0   -0.93    2.62
   0   7   0    0.15    2.56
   0   7   0    0.61    2.17
   0  -8   0  244.82    6.01
   0  -8   0  240.47    5.52
   0  -8   0  239.70    5.23
   0  -8   0  243.61    5.85
   0   8   0  241.64    5.37
   0   8   0  247.46    5.62
   0   8   0  239.22    5.33
   0   8   0  237.70    4.68
   0  -9   0    3.28    2.78
   0  -9   0    1.59    2.97
   0  -9   0   -2.32    2.60
   0  -9   0    3.46    2.74
   0   9   0    2.95    3.18
   0   9   0   -3.33    3.39
   0   9   0    0.15    3.15
   0   9   0    0.85    2.32
   0 -10   0   38.97    3.96
   0 -10   0   37.69    3.60
   0 -10   0   36.65    4.21
   0 -10   0   37.48    3.92
   0  10   0   37.84    4.22
   0  10   0   38.76    4.29
   0  10   0   40.92    4.22
   0  10   0   36.35    3.60
   0 -11   0   -1.08    3.34
   0 -11   0   -3.59    2.94
   0 -11   0    1.20    2.81
   0 -11   0   -3.28    3.31
   0  11   0   -2.03    2.83
   0  11   0   -3.93    3.53
   0  11   0    1.02    2.85
   0  11   0    2.53    2.43
   0 -12   0  169.23    6.59
   0 -12   0  160.65    5.89
   0 -12   0  169.12    6.22
   0 -12   0  171.63    6.56
   0  12   0  168.14    5.73
   0  12   0  173.83    6.10
   0  12   0  161.14    5.69
   0  12   0  158.64    5.00
   0 -13   0    1.65    3.75
   0 -13   0   -0.57    3.79
   0 -13   0   -1.23    3.06
   0 -13   0    2.66    3.78
   0  13   0    4.80    3.66
   0  13   0    1.50    3.99
   0  13   0   -2.07    3.54
   0  13   0   -2.50    2.66
   0 -14   0  111.65    6.55
   0 -14   0  113.60    6.11
   0 -14   0  114.25    5.78
   0 -14   0  114.26    6.54
   0  14   0  105.22    6.37
   0  14   0   99.63    5.96
   0  14   0  108.50    6.33
   0  14   0  107.89    5.50
   0 -15   0    0.80    4.16
   0 -15   0    2.01    3.64
   0 -15   0    3.82    4.05
   0 -15   0   -0.34    4.11
   0  15   0   -0.79    3.39
   0  15   0   -0.47    4.37
   0  15   0    3.31    3.42
   0  15   0   -5.58    3.36
   0 -16   0   21.69    4.79
   0 -16   0   24.67    4.36
   0 -16   0   23.68    4.22
   0 -16   0   23.83    4.82
   0  16   0   20.30    4.01
   0  16   0   18.01    5.11
   0  16   0   22.00    4.00
   0  16   0   21.44    4.05
   0 -17   0   -3.12    4.47
   0 -17   0    4.19    4.05
   0 -17   0    1.12    3.88
   0 -17   0    2.48    4.60
   0  17   0   -1.09    3.70
   0  17   0   -2.66    3.61
   0  17   0   -5.49    3.61
   0 -18   0   16.62    5.13
   0 -18   0   21.09    5.17
   0 -18   0   15.12    4.40
   0 -18   0   23.18    5.24
   0  18   0   14.46    4.15
   0  18   0   12.47    4.10
   0  18   0   15.77    3.71
   0 -19   0   -5.90    4.66
   0 -19   0   -0.39    4.83
   0 -19   0    2.09    4.21
   0 -19   0    3.50    4.88
   0  19   0    0.98    3.92
   0 -20   0    9.17    5.10
   0 -20   0    1.04    4.33
   0 -20   0    0.54    5.03
   0 -20   0    5.74    5.06
   0 -21   0    1.09    5.05
   0 -21   0    7.10    4.54
   0 -21   0   -0.53    4.47
   0 -21   0   -4.13    4.94
   0 -22   0   38.18    6.82
   0 -22   0   29.03    5.15
   0 -22   0   22.38    5.25
   0 -22   0   29.66    6.63
   0 -23   0    8.19    5.39
   0 -23   0    9.25    4.64
   0 -23   0   -3.19    4.65
   0 -23   0    6.26    5.41
   0 -24   0  126.01    9.02
   0 -24   0   80.32    8.05
   0 -24   0  119.73    8.73
   0 -25   0   21.08    5.47
  -1   0   0   -0.20    0.49
  -1   0   0   -0.02    0.48
  -1   0   0   -0.52    0.44
  -1   0   0   -0.08    0.51
  -1   0   0   -0.09    0.49
   1   0   0   -0.12    0.52
   1   0   0    0.24    0.52
   1   0   0   -0.04    0.41
   1   0   0   -0.04    0.53
   1   0   0    0.08    0.52
  -1  -1   0 1274.95    9.83
  -1  -1   0 1270.99    9.16
  -1   1   0 1265.58    8.63
  -1   1   0 1270.47    9.07
  -1   1   0 1276.47    9.17
  -1   1   0 1164.17    7.21
  -1   1   0 1272.85    8.28
   1  -1   0 1280.19    7.70
   1  -1   0 1285.28    7.82
   1  -1   0 1228.77    7.80
   1   1   0   -0.17    0.25
   1   1   0 1312.27    9.69
  -1  -2   0   -0.39    0.86
  -1  -2   0    1.60    1.27
  -1  -2   0    0.22    1.26
  -1   2   0   -0.03    1.49
  -1   2   0    0.88    1.48
  -1   2   0    1.32    1.49
  -1   2   0    0.50    1.26
   1  -2   0   -0.48    0.42
   1  -2   0   -0.33    1.40
   1  -2   0   -1.11    1.31
   1  -2   0    0.54    0.44
   1  -2   0    1.09    1.02
   1   2   0    1.05    0.93
   1   2   0    0.63    1.26
   1   2   0    0.68    1.28
  -1  -3   0  181.75    3.03
  -1  -3   0  179.12    3.07
  -1  -3   0  187.38    2.80
  -1  -3   0  186.59    3.24
  -1  -3   0  183.04    3.03
  -1  -3   0  178.19    3.01
  -1   3   0  188.55    3.70
  -1   3   0  181.45    3.59
  -1   3   0  187.02    3.57
  -1   3   0  189.88    3.68
  -1   3   0  177.58    3.04
   1  -3   0    1.27    0.98
   1  -3   0  182.26    3.39
   1  -3   0  194.51    4.10
   1  -3   0    0.03    0.93
   1  -3   0  172.78    2.98
   1   3   0  183.64    2.73
   1   3   0  173.91    3.47
   1   3   0  181.53    3.07
  -1  -4   0    1.41    2.33
  -1  -4   0   -0.06    1.77
  -1  -4   0   -1.83    2.35
  -1  -4   0   -1.62    2.29
  -1  -4   0   -0.79    1.87
  -1   4   0   -1.37    2.39
  -1   4   0   -0.24    2.62
  -1   4   0    0.64    2.49
  -1   4   0   -1.58    2.36
  -1   4   0    0.88    1.93
   1  -4   0   -0.68    1.87
   1  -4   0   -1.91    2.35
   1  -4   0    1.68    2.74
   1  -4   0    0.04    1.86
   1  -4   0    0.06    1.85
   1   4   0    1.37    2.19
   1   4   0   -1.05    1.89
   1   4   0    1.00    2.20
   1   4   0   -0.67    2.23
  -1  -5   0  299.12    4.52
  -1  -5   0  299.61    4.50
  -1  -5   0  296.39    5.08
  -1  -5   0  290.11    4.41
  -1  -5   0  282.81    4.18
  -1   5   0  305.25    5.56
  -1   5   0  297.47    4.85
  -1   5   0  297.60    5.52
  -1   5   0  294.77    4.25
   1  -5   0  302.70    5.44
   1  -5   0  285.34    4.16
   1   5   0  294.87    4.56
   1   5   0  300.60    5.35
   1   5   0  288.19    4.02
   1   5   0  294.08    4.54
   1   5   0  305.63    4.34
  -1  -6   0    2.43    2.47
  -1  -6   0    1.22    2.50
  -1  -6   0   -0.81    2.68
  -1  -6   0   -2.29    2.45
  -1   6   0    0.83    2.76
  -1   6   0    3.38    3.11
  -1   6   0    0.42    2.71
  -1   6   0    0.41    2.44
   1  -6   0    0.00    2.90
   1   6   0   -2.28    2.36
   1   6   0    1.31    3.13
   1   6   0   -2.08    2.33
   1   6   0   -0.76    2.53
  -1  -7   0    5.26    3.08
  -1  -7   0    5.41    2.37
  -1  -7   0    3.64    2.77
  -1  -7   0    7.92    3.11
  -1   7   0    3.72    2.90
  -1   7   0    3.89    2.71
  -1   7   0    3.86    2.82
  -1   7   0    2.80    2.20
   1  -7   0    5.11    3.15
   1  -7   0    8.44    3.12
   1  -7   0    2.76    3.17
   1   7   0    3.38    2.92
   1   7   0    8.78    3.39
   1   7   0    5.21    2.89
   1   7   0    6.23    2.35
  -1  -8   0    0.04    2.88
  -1  -8   0    1.16    2.45
  -1  -8   0   -1.63    2.78
  -1  -8   0   -0.08    2.86
  -1   8   0   -1.79    2.85
  -1   8   0   -2.00    3.28
  -1   8   0    1.55    2.86
  -1   8   0    0.44    2.25
   1  -8   0    2.10    3.45
   1  -8   0    3.37    2.60
   1  -8   0    1.82    3.44
   1   8   0   -0.96    2.57
   1   8   0   -1.54    2.73
   1   8   0   -1.11    2.53
   1   8   0   -1.42    2.25
  -1  -9   0  594.22    7.66
  -1  -9   0  565.89    6.95
  -1  -9   0  576.71    7.67
  -1  -9   0  577.52    7.52
  -1   9   0  569.54    7.51
  -1   9   0  582.16    7.86
  -1   9   0  565.47    7.49
  -1   9   0  562.81    6.58
   1  -9   0  585.86    8.50
   1  -9   0  575.28    7.99
   1  -9   0  563.55    6.99
   1  -9   0  582.42    8.33
   1   9   0  569.08    7.43
   1   9   0  587.67    8.39
   1   9   0  568.41    7.41
   1   9   0  561.45    6.61
  -1 -10   0   -1.87    3.02
  -1 -10   0    0.84    2.61
  -1 -10   0   -1.82    2.83
  -1 -10   0   -1.65    3.00
  -1  10   0    0.60    2.92
  -1  10   0    0.78    2.87
  -1  10   0    2.25    2.91
  -1  10   0    2.49    2.40
   1 -10   0   -2.94    3.60
   1 -10   0    1.04    3.23
   1 -10   0   -1.55    2.91
   1 -10   0    1.19    3.59
   1  10   0    1.61    2.72
   1  10   0   -2.28    3.43
   1  10   0   -2.01    2.64
   1  10   0   -0.01    2.36
  -1 -11   0   29.70    4.10
  -1 -11   0   33.96    4.21
  -1 -11   0   30.38    3.56
  -1 -11   0   34.65    4.18
  -1  11   0   29.26    3.49
  -1  11   0   28.71    3.58
  -1  11   0   28.69    3.88
  -1  11   0   30.01    3.69
   1 -11   0   27.33    3.52
   1 -11   0   36.08    3.86
   1 -11   0   36.86    4.10
   1 -11   0   31.48    3.58
   1  11   0   32.60    3.33
   1  11   0   33.11    3.71
   1  11   0   29.36    3.23
   1  11   0   29.10    2.98
  -1 -12   0    1.78    3.30
  -1 -12   0    0.65    3.28
  -1 -12   0    3.40    3.14
  -1 -12   0    0.44    3.30
  -1  12   0   -1.23    2.97
  -1  12   0   -1.73    3.01
  -1  12   0   -1.47    2.92
  -1  12   0    0.81    2.61
   1 -12   0    5.31    3.82
   1 -12   0   -0.49    3.34
   1 -12   0   -0.92    2.76
   1 -12   0   -3.03    3.71
   1  12   0   -3.07    2.81
   1  12   0    2.29    3.08
   1  12   0   -1.82    2.80
   1  12   0   -1.39    2.49
  -1 -13   0  138.44    6.07
  -1 -13   0  136.39    5.62
  -1 -13   0  135.63    5.97
  -1 -13   0  136.02    6.06
  -1  13   0  146.80    6.53
  -1  13   0  142.87    6.09
  -1  13   0  142.76    6.45
  -1  13   0  140.86    5.09
   1 -13   0  141.16    6.95
   1 -13   0  133.93    6.32
   1 -13   0  141.33    6.16
   1 -13   0  142.06    6.99
   1  13   0  138.92    5.62
   1  13   0  130.60    6.00
   1  13   0  140.17    5.63
   1  13   0  137.01    5.52
  -1 -14   0   -0.13    3.70
  -1 -14   0   -2.87    3.16
  -1 -14   0    3.04    3.45
  -1 -14   0    1.50    3.70
  -1  14   0   -0.25    3.40
  -1  14   0    3.78    4.23
  -1  14   0    3.49    3.41
  -1  14   0   -1.12    2.77
   1 -14   0   -1.35    3.38
   1 -14   0   -1.04    3.70
   1 -14   0   -3.53    3.56
   1 -14   0   -0.26    3.43
   1  14   0    2.57    2.90
  -1 -15   0   10.15    4.11
  -1 -15   0    8.08    4.12
  -1 -15   0   15.46    4.54
  -1 -15   0    9.58    4.09
  -1  15   0   11.67    3.78
  -1  15   0   11.98    4.64
  -1  15   0    9.51    3.72
  -1  15   0    8.70    3.65
   1 -15   0    4.13    4.49
   1 -15   0   11.97    4.17
   1 -15   0   15.05    4.12
   1 -15   0   12.43    4.66
   1  15   0   10.36    3.61
  -1 -16   0    0.58    4.09
  -1 -16   0   -1.01    3.58
  -1 -16   0   -1.08    3.81
  -1 -16   0   -5.48    4.02
  -1  16   0   -4.05    4.21
  -1  16   0   -0.20    3.77
  -1  16   0   -3.18    4.21
  -1  16   0    1.05    3.13
   1 -16   0    0.17    4.51
   1 -16   0   -1.35    4.05
   1 -16   0   -0.48    3.50
   1 -16   0    1.98    4.54
   1  16   0   -1.90    3.04
  -1 -17   0   19.47    4.74
  -1 -17   0   23.87    4.23
  -1 -17   0   17.91    5.03
  -1 -17   0   20.47    4.80
  -1  17   0   20.06    4.86
  -1  17   0   20.43    5.45
  -1  17   0   22.63    4.90
  -1  17   0   22.72    4.14
   1 -17   0   17.25    5.12
   1 -17   0   16.52    4.60
   1 -17   0   20.83    4.20
   1 -17   0   15.13    5.12
   1  17   0   20.94    3.69
  -1 -18   0   -1.40    4.50
  -1 -18   0    0.90    3.79
  -1 -18   0   -1.73    4.19
  -1 -18   0    0.02    4.48
  -1  18   0    1.58    4.01
  -1  18   0    6.96    5.20
  -1  18   0   -1.27    3.97
  -1  18   0    0.04    3.86
   1 -18   0   -5.78    4.78
   1 -18   0    1.56    4.34
   1 -18   0    3.03    3.94
   1 -18   0   -0.90    4.82
   1  18   0    2.35    3.88
  -1 -19   0    1.04    4.62
  -1 -19   0    0.47    3.92
  -1 -19   0   -3.19    4.30
  -1 -19   0   -9.18    4.41
  -1  19   0   -2.23    4.11
  -1  19   0    3.66    4.13
  -1  19   0   -0.30    3.45
   1 -19   0   -5.39    4.94
   1 -19   0    1.65    5.19
   1 -19   0   -3.13    3.95
   1 -19   0    0.59    5.10
   1  19   0    0.88    3.99
  -1 -20   0    2.61    5.43
  -1 -20   0    1.18    4.69
  -1 -20   0    7.20    4.61
  -1 -20   0    2.77    5.45
  -1  20   0    2.62    4.86
  -1  20   0    3.05    4.85
   1 -20   0    2.36    5.12
   1 -20   0   -1.70    4.50
   1 -20   0   -1.66    4.10
   1 -20   0    2.58    5.22
  -1 -21   0   14.35    5.17
  -1 -21   0   13.65    5.06
  -1 -21   0    2.83    4.73
  -1 -21   0    9.96    5.03
   1 -21   0   16.59    6.43
   1 -21   0   12.75    4.92
   1 -21   0    0.41    4.29
   1 -21   0   10.77    5.48
  -1 -22   0    6.92    5.05
  -1 -22   0    9.67    5.02
  -1 -22   0    5.64    5.62
  -1 -22   0    5.33    5.01
   1 -22   0   -1.29    5.46
   1 -22   0    4.82    4.75
   1 -22   0    3.22    4.57
   1 -22   0   -0.62    5.45
  -1 -23   0   42.16    5.76
  -1 -23   0   26.23    5.71
  -1 -23   0   42.74    5.77
   1 -23   0   41.72    6.50
   1 -23   0   45.30    5.91
   1 -23   0   28.58    5.41
   1 -23   0   34.79    6.33
  -1 -24   0   19.09    5.20
  -1 -24   0   -7.93    4.97
  -1 -24   0   20.30    5.11
   1 -24   0   17.35    5.83
   1 -24   0   14.92    5.83
  -1 -25   0   22.45    6.05
   1 -25   0   44.09    6.32
   1 -25   0   40.33    6.22
  -2   0   0   34.07    2.17
  -2   0   0   34.83    1.81
  -2   0   0   35.14    1.66
  -2   0   0   36.18    2.28
  -2   0   0   33.59    2.23
   2   0   0   33.67    2.13
   2   0   0   36.28    1.75
   2   0   0   37.83    1.74
   2   0   0   36.71    2.32
   2   0   0   33.22    2.07
  -2  -1   0   -0.83    1.26
  -2  -1   0    0.36    0.61
  -2  -1   0    0.22    1.70
  -2  -1   0    0.93    1.25
  -2   1   0   -0.47    1.59
  -2   1   0    0.33    1.39
  -2   1   0   -0.91    1.23
  -2   1   0   -4.13    1.87
  -2   1   0    0.88    1.59
   2  -1   0    1.60    1.52
   2  -1   0    1.14    1.40
   2  -1   0    1.15    1.53
   2  -1   0   -1.91    1.98
   2  -1   0   -0.04    1.50
   2   1   0    1.70    1.65
  -2  -2   0  869.72    4.45
  -2  -2   0  896.01    5.49
  -2  -2   0  891.62    4.50
  -2  -2   0  900.23    5.34
  -2   2   0  935.67    5.56
  -2   2   0  915.21    5.11
  -2   2   0  907.68    5.45
  -2   2   0  883.02    6.21
  -2   2   0  934.48    5.57
   2  -2   0  904.85    5.37
   2  -2   0  894.91    5.01
   2  -2   0  940.71    5.93
   2  -2   0  857.83    4.58
   2  -2   0  908.68    5.39
   2   2   0  951.85    5.31
  -2  -3   0   -2.37    1.07
  -2  -3   0    1.03    1.96
  -2  -3   0   -0.15    2.03
  -2   3   0   -1.58    2.35
  -2   3   0   -0.91    2.21
  -2   3   0    4.47    2.17
  -2   3   0   -0.72    2.34
  -2   3   0   -1.74    2.02
   2  -3   0   -0.21    1.60
   2  -3   0   -1.88    1.75
   2  -3   0    1.34    2.80
   2  -3   0   -0.55    1.55
   2   3   0    1.31    1.16
   2   3   0    0.26    1.22
   2   3   0   -1.09    1.70
  -2  -4   0    9.43    1.82
  -2  -4   0    6.44    1.55
  -2  -4   0    6.98    2.71
  -2  -4   0    7.30    1.80
  -2  -4   0    5.15    2.14
  -2   4   0    8.57    2.68
  -2   4   0    5.70    2.13
  -2   4   0    5.92    2.65
  -2   4   0    6.15    2.21
   2  -4   0    0.40    1.35
   2  -4   0    7.99    2.95
   2  -4   0   -0.28    1.13
   2  -4   0    4.33    2.16
   2   4   0    9.25    1.54
   2   4   0    6.31    2.22
  -2  -5   0    1.77    2.14
  -2  -5   0    1.33    1.75
  -2  -5   0   -0.83    2.80
  -2  -5   0    1.51    2.13
  -2   5   0    0.04    2.77
  -2   5   0    2.59    2.40
  -2   5   0    0.55    2.73
  -2   5   0    0.95    2.61
   2  -5   0   -1.28    3.11
   2   5   0    1.90    1.68
   2   5   0    1.97    2.31
  -2  -6   0   29.66    3.14
  -2  -6   0   27.23    3.02
  -2  -6   0   30.11    3.28
  -2  -6   0   32.41    3.14
  -2   6   0   28.14    3.20
  -2   6   0   28.75    3.56
  -2   6   0   26.86    3.13
  -2   6   0   25.70    2.62
   2  -6   0   28.82    2.96
   2   6   0   27.14    2.21
   2   6   0   30.25    2.97
  -2  -7   0   -0.68    2.29
  -2  -7   0    0.41    2.21
  -2  -7   0    0.27    2.88
  -2  -7   0    0.98    2.32
  -2   7   0   -1.76    2.85
  -2   7   0   -2.76    2.54
  -2   7   0    1.26    2.86
  -2   7   0   -0.15    2.32
   2  -7   0    2.52    2.77
   2  -7   0    1.23    2.65
   2  -7   0    2.90    2.79
   2   7   0   -1.17    2.29
  -2  -8   0   49.83    3.82
  -2  -8   0   49.63    3.77
  -2  -8   0   54.48    4.58
  -2  -8   0   50.55    3.90
  -2   8   0   47.94    4.56
  -2   8   0   59.92    4.89
  -2   8   0   49.06    4.53
  -2   8   0   46.43    4.10
   2  -8   0   56.31    5.42
   2  -8   0   54.14    5.12
   2  -8   0   49.61    5.17
   2   8   0   50.03    4.16
  -2  -9   0    0.82    2.72
  -2  -9   0    0.68    2.57
  -2  -9   0    0.80    2.96
  -2  -9   0   -0.65    2.70
  -2   9   0   -1.42    2.99
  -2   9   0    4.22    3.48
  -2   9   0    0.87    3.00
  -2   9   0    0.42    2.68
   2  -9   0    3.79    3.79
   2  -9   0   -0.59    3.45
   2  -9   0    3.87    3.80
   2   9   0   -0.68    2.71
  -2 -10   0  107.21    5.17
  -2 -10   0  105.35    4.61
  -2 -10   0  110.31    5.31
  -2 -10   0  102.35    5.18
  -2  10   0  103.50    5.19
  -2  10   0  107.01    5.65
  -2  10   0  108.22    5.20
  -2  10   0  100.45    4.28
   2 -10   0  100.90    6.21
   2 -10   0   99.04    5.71
   2 -10   0   99.48    6.03
   2  10   0  101.25    4.32
  -2 -11   0    0.46    2.82
  -2 -11   0   -0.65    2.78
  -2 -11   0    0.34    3.10
  -2 -11   0   -0.44    2.80
  -2  11   0    3.35    3.18
  -2  11   0    0.22    2.95
  -2  11   0   -0.58    3.10
  -2  11   0   -1.91    2.44
   2 -11   0   -1.12    3.84
   2 -11   0   -0.26    2.82
   2 -11   0   -2.75    2.42
   2 -11   0   -2.98    3.76
   2  11   0   -0.92    2.49
  -2 -12   0   14.31    3.66
  -2 -12   0   17.64    2.91
  -2 -12   0   15.43    3.61
  -2 -12   0   18.51    3.75
  -2  12   0   15.10    3.53
  -2  12   0   17.63    4.14
  -2  12   0   13.09    3.46
  -2  12   0   18.37    3.31
   2 -12   0   16.95    3.62
   2 -12   0   19.20    3.96
   2 -12   0   13.83    2.96
   2 -12   0   19.61    3.68
   2  12   0   18.90    3.31
  -2 -13   0    0.76    3.17
  -2 -13   0    3.34    3.20
  -2 -13   0    0.71    3.43
  -2 -13   0   -1.56    3.14
  -2  13   0   -3.00    3.35
  -2  13   0    2.56    4.03
  -2  13   0    3.45    3.40
  -2  13   0   -1.05    2.69
   2 -13   0    2.17    4.21
   2 -13   0   -0.62    3.73
   2 -13   0    4.41    3.29
   2 -13   0    0.88    4.18
   2  13   0   -0.71    2.74
  -2 -14   0   30.80    4.50
  -2 -14   0   35.27    3.64
  -2 -14   0   36.76    4.43
  -2 -14   0   33.61    4.54
  -2  14   0   27.91    4.10
  -2  14   0   37.36    4.95
  -2  14   0   30.32    4.16
  -2  14   0   25.16    3.78
   2 -14   0   26.35    4.80
   2 -14   0   29.83    4.55
   2 -14   0   26.39    3.56
   2 -14   0   26.84    4.86
   2  14   0   36.78    4.41
  -2 -15   0   -3.22    3.66
  -2 -15   0    1.20    3.17
  -2 -15   0   -1.71    3.75
  -2 -15   0   -2.00    3.72
  -2  15   0    4.34    4.29
  -2  15   0   -3.11    4.35
  -2  15   0   -2.23    4.11
  -2  15   0    0.46    3.54
   2 -15   0   -2.28    4.59
   2 -15   0    3.19    4.15
   2 -15   0    2.57    3.76
   2 -15   0    0.90    3.79
   2  15   0    1.22    3.07
  -2 -16   0   16.41    4.25
  -2 -16   0   22.25    4.25
  -2 -16   0   18.11    4.41
  -2 -16   0   18.22    4.33
  -2  16   0   15.97    4.24
  -2  16   0   13.70    4.96
  -2  16   0   13.21    4.09
  -2  16   0   13.78    3.42
   2 -16   0   11.66    5.02
   2 -16   0   14.15    4.60
   2 -16   0   14.79    3.72
   2 -16   0   12.74    5.04
   2  16   0   17.62    3.94
  -2 -17   0    3.61    4.19
  -2 -17   0   -1.90    3.42
  -2 -17   0   -4.20    4.06
  -2 -17   0   -2.54    4.05
  -2  17   0    3.72    4.61
  -2  17   0    1.48    4.87
  -2  17   0    0.15    4.50
  -2  17   0   -0.39    3.25
   2 -17   0   -3.28    4.84
   2 -17   0   -2.57    4.44
   2 -17   0   -1.80    4.02
   2 -17   0   -3.41    4.89
   2  17   0    4.12    3.80
  -2 -18   0    1.17    4.19
  -2 -18   0    4.97    3.66
  -2 -18   0    6.78    4.46
  -2 -18   0    3.43    4.31
  -2  18   0    0.07    4.14
  -2  18   0    1.02    5.13
  -2  18   0    1.46    4.01
  -2  18   0    0.22    3.40
   2 -18   0    2.48    5.13
   2 -18   0    3.88    4.67
   2 -18   0    4.38    4.36
   2 -18   0    3.39    4.23
   2  18   0    4.33    3.49
  -2 -19   0    0.98    5.02
  -2 -19   0    6.44    4.36
  -2 -19   0    1.43    5.23
  -2 -19   0    1.94    4.37
  -2  19   0   -3.09    4.78
  -2  19   0    4.71    5.36
  -2  19   0   -1.06    4.86
  -2  19   0   -3.21    3.95
   2 -19   0   -1.01    5.19
   2 -19   0    5.68    4.78
   2 -19   0   -0.85    3.88
   2 -19   0   -0.45    5.24
   2  19   0    3.75    4.06
  -2 -20   0    4.99    5.18
  -2 -20   0    8.66    4.50
  -2 -20   0    7.89    4.83
  -2 -20   0    9.24    5.27
  -2  20   0   -0.58    4.37
  -2  20   0    4.83    4.65
  -2  20   0    0.29    4.36
   2 -20   0    5.91    5.48
   2 -20   0    8.15    4.93
   2 -20   0    2.64    4.12
   2 -20   0    1.50    5.48
  -2 -21   0    8.33    4.73
  -2 -21   0   -2.73    5.47
  -2 -21   0    2.54    4.53
  -2  21   0    0.63    5.15
  -2  21   0   -3.24    5.09
   2 -21   0   -0.63    5.41
   2 -21   0    8.11    4.97
   2 -21   0   -4.01    4.72
   2 -21   0   -1.92    5.50
  -2 -22   0   17.46    4.82
  -2 -22   0    3.05    5.05
  -2 -22   0   10.62    4.68
  -2  22   0    5.85    4.68
  -2  22   0    6.95    4.65
   2 -22   0    1.49    5.77
   2 -22   0    8.35    5.00
   2 -22   0    0.10    5.04
   2 -22   0    0.50    5.72
  -2 -23   0   16.04    4.88
  -2 -23   0   -2.67    5.14
  -2 -23   0   14.40    4.77
   2 -23   0    2.40    5.81
   2 -23   0    8.21    5.08
   2 -23   0   -1.20    7.38
   2 -23   0    1.57    5.74
  -2 -24   0   -1.42    5.40
  -2 -25   0   -1.65    5.62
   2 -25   0   11.57    5.28
   2 -25   0   13.34    5.86
  -3   0   0    1.73    1.95
  -3   0   0    0.41    1.79
  -3   0   0    2.47    1.57
  -3   0   0    2.40    1.94
   3   0   0   -1.21    2.03
   3   0   0    0.09    1.65
   3   0   0    3.06    2.25
   3   0   0   -1.86    2.01
  -3  -1   0   57.19    3.12
  -3  -1   0   63.03    1.76
  -3  -1   0   91.89    3.41
  -3  -1   0   60.40    3.16
  -3   1   0   62.03    3.25
  -3   1   0   62.74    2.76
  -3   1   0   64.85    3.05
  -3   1   0  282.31    4.45
  -3   1   0   64.08    3.23
   3  -1   0   58.07    3.00
   3  -1   0   55.45    2.66
   3  -1   0   59.45    3.12
   3  -1   0   77.98    4.40
   3  -1   0   59.40    2.99
   3   1   0   59.43    2.69
   3   1   0   63.95    1.85
   3   1   0   59.32    3.44
   3   1   0   58.78    2.72
  -3  -2   0    2.18    2.70
  -3  -2   0   -0.89    2.31
  -3   2   0    0.08    2.37
  -3   2   0    0.37    1.71
  -3   2   0   -0.96    2.31
  -3   2   0   -2.49    2.33
   3  -2   0   -0.74    2.20
   3  -2   0    1.32    2.00
   3  -2   0    1.43    2.53
   3  -2   0   -1.75    2.99
   3  -2   0   -0.66    2.17
   3   2   0    1.10    2.28
  -3  -3   0  355.39    2.08
  -3  -3   0  362.06    5.52
  -3  -3   0  356.95    2.06
  -3   3   0  378.97    5.17
  -3   3   0  378.72    4.41
  -3   3   0  356.08    4.03
  -3   3   0  375.58    5.22
   3  -3   0  351.92    4.81
   3  -3   0  359.67    4.56
   3  -3   0  377.67    5.56
   3  -3   0  355.46    4.00
   3  -3   0  352.18    4.91
   3   3   0  377.37    5.10
  -3  -4   0    0.88    1.37
  -3  -4   0    0.69    2.81
  -3  -4   0   -1.22    1.36
  -3   4   0    2.86    2.82
  -3   4   0    1.80    2.55
  -3   4   0   -2.02    2.73
  -3   4   0   -0.54    2.43
   3  -4   0    5.31    3.07
   3  -4   0   -0.29    1.67
   3   4   0    0.62    1.08
   3   4   0    2.04    2.46
  -3  -5   0   26.21    2.44
  -3  -5   0   25.13    2.13
  -3  -5   0   25.20    2.72
  -3  -5   0   24.14    2.45
  -3   5   0   27.11    2.76
  -3   5   0   30.50    3.10
  -3   5   0   25.91    3.16
  -3   5   0   27.27    2.76
   3  -5   0   26.71    2.98
   3   5   0   27.49    2.12
   3   5   0   27.38    2.80
  -3  -6   0    1.00    1.81
  -3  -6   0    0.56    1.63
  -3  -6   0    3.68    3.03
  -3  -6   0   -1.23    1.80
  -3   6   0    1.80    2.96
  -3   6   0    1.75    2.90
  -3   6   0   -1.18    2.90
  -3   6   0    0.85    2.40
   3  -6   0   -2.50    3.17
   3   6   0    0.84    1.60
   3   6   0    1.35    2.46
  -3  -7   0    6.59    2.22
  -3  -7   0    3.99    1.76
  -3  -7   0    6.66    2.59
  -3  -7   0    6.54    2.24
  -3   7   0    5.39    3.11
  -3   7   0    7.50    2.61
  -3   7   0    8.51    3.09
  -3   7   0    4.47    2.49
   3  -7   0    5.38    3.49
   3  -7   0   10.91    3.54
   3  -7   0   11.00    3.62
   3   7   0    7.40    1.78
   3   7   0    9.09    2.55
  -3  -8   0    1.50    2.44
  -3  -8   0    0.65    1.95
  -3  -8   0    0.97    2.56
  -3  -8   0    3.12    2.48
  -3   8   0   -1.32    3.02
  -3   8   0    0.48    3.21
  -3   8   0   -0.89    3.02
  -3   8   0    1.65    2.46
   3  -8   0    3.55    3.75
   3  -8   0   -0.28    2.89
   3  -8   0    3.01    3.73
   3   8   0    0.06    2.47
  -3  -9   0  542.40    6.58
  -3  -9   0  539.89    5.95
  -3  -9   0  550.22    8.21
  -3  -9   0  553.94    6.65
  -3   9   0  566.42    8.07
  -3   9   0  568.46    7.82
  -3   9   0  560.10    8.01
  -3   9   0  538.03    7.19
   3  -9   0  573.77    9.00
   3  -9   0  583.69    8.76
   3  -9   0  565.42    8.82
   3   9   0  556.06    7.32
  -3 -10   0    1.26    2.74
  -3 -10   0    0.43    2.29
  -3 -10   0   -0.29    3.16
  -3 -10   0   -0.29    2.73
  -3  10   0    2.31    3.15
  -3  10   0    1.28    3.42
  -3  10   0   -0.71    3.07
  -3  10   0   -1.32    2.90
   3 -10   0   -0.59    3.90
   3 -10   0   -1.68    3.61
   3 -10   0    2.50    3.87
   3  10   0    2.42    2.92
  -3 -11   0    4.85    2.99
  -3 -11   0    5.37    2.22
  -3 -11   0    4.35    3.40
  -3 -11   0    5.81    3.00
  -3  11   0    0.65    3.27
  -3  11   0    5.59    3.08
  -3  11   0    6.00    3.29
  -3  11   0    6.54    2.70
   3 -11   0    3.47    4.04
   3 -11   0    6.70    3.78
   3 -11   0    6.21    4.10
   3  11   0    5.08    2.69
  -3 -12   0    1.55    3.19
  -3 -12   0   -0.79    2.26
  -3 -12   0    1.27    3.43
  -3 -12   0    3.29    3.22
  -3  12   0    4.41    3.47
  -3  12   0    1.86    3.13
  -3  12   0   -1.19    3.27
  -3  12   0    0.02    3.08
   3 -12   0   -0.79    4.20
   3 -12   0    1.06    3.18
   3 -12   0    3.27    4.25
   3  12   0   -0.37    3.15
  -3 -13   0   61.44    4.86
  -3 -13   0   60.83    4.64
  -3 -13   0   68.32    5.82
  -3 -13   0   59.88    4.80
  -3  13   0   63.50    5.66
  -3  13   0   64.17    6.12
  -3  13   0   62.49    5.67
  -3  13   0   58.11    4.57
   3 -13   0   68.73    6.91
   3 -13   0   59.43    6.30
   3 -13   0   61.93    4.96
   3 -13   0   67.68    6.88
   3  13   0   63.35    5.16
  -3 -14   0    0.22    3.71
  -3 -14   0    0.93    3.07
  -3 -14   0    3.13    3.85
  -3 -14   0   -1.04    3.70
  -3  14   0   -2.59    4.27
  -3  14   0    0.09    3.46
  -3  14   0    0.06    3.71
  -3  14   0   -0.44    3.46
   3 -14   0   -1.16    3.76
   3 -14   0    0.69    4.18
   3 -14   0    1.37    3.34
   3 -14   0    0.65    3.79
   3  14   0   -3.80    2.88
  -3 -15   0    1.20    3.43
  -3 -15   0    2.51    3.36
  -3 -15   0   -5.91    3.89
  -3 -15   0   -0.81    3.41
  -3  15   0   -1.63    4.30
  -3  15   0    0.62    3.66
  -3  15   0    2.66    3.78
  -3  15   0    0.55    3.60
   3 -15   0   -0.46    4.78
   3 -15   0    2.89    4.40
   3 -15   0    2.78    3.54
   3 -15   0   -3.38    4.77
   3  15   0   -4.46    3.47
  -3 -16   0    1.37    3.70
  -3 -16   0   -1.96    3.41
  -3 -16   0   -0.93    4.18
  -3 -16   0    0.77    3.68
  -3  16   0   -1.25    3.87
  -3  16   0    0.48    4.73
  -3  16   0    1.19    3.91
  -3  16   0    0.10    3.21
   3 -16   0    2.21    4.96
   3 -16   0    3.10    3.75
   3 -16   0   -0.19    3.70
   3 -16   0   -4.29    4.84
   3  16   0    1.20    3.68
  -3 -17   0   -0.41    3.81
  -3 -17   0    2.48    3.15
  -3 -17   0   -3.19    4.29
  -3 -17   0   -0.93    3.78
  -3  17   0   -0.98    4.08
  -3  17   0    0.97    4.86
  -3  17   0    0.07    4.04
  -3  17   0    1.58    3.89
   3 -17   0    4.36    5.12
   3 -17   0    0.58    4.65
   3 -17   0    0.33    3.40
   3 -17   0   -0.13    5.06
   3  17   0    1.30    3.79
  -3 -18   0    5.46    4.63
  -3 -18   0    2.55    3.83
  -3 -18   0   -4.97    4.28
  -3 -18   0   -0.78    4.53
  -3  18   0   -5.37    4.12
  -3  18   0   -1.85    4.95
  -3  18   0   -0.88    4.11
  -3  18   0   -0.19    3.93
   3 -18   0    3.24    5.23
   3 -18   0   -5.17    4.64
   3 -18   0    2.71    4.14
   3 -18   0   -1.50    5.22
   3  18   0   -3.31    3.86
  -3 -19   0    8.38    4.21
  -3 -19   0    5.30    3.98
  -3 -19   0    7.60    5.49
  -3 -19   0    4.70    4.14
  -3  19   0   -0.45    4.97
  -3  19   0    6.60    5.47
  -3  19   0   10.37    5.13
  -3  19   0    3.20    4.18
   3 -19   0   -0.54    5.35
   3 -19   0    7.41    5.00
   3 -19   0    8.44    3.89
   3 -19   0   -0.93    5.40
   3  19   0    3.22    4.12
  -3 -20   0   -2.56    4.06
  -3 -20   0   -4.17    4.76
  -3 -20   0    4.45    4.22
  -3  20   0    4.70    4.53
  -3  20   0   -5.73    5.32
  -3  20   0   -1.69    4.34
   3 -20   0   -2.28    5.52
   3 -20   0   -0.05    4.93
   3 -20   0   -1.23    4.46
   3 -20   0   -3.49    5.56
  -3 -21   0    6.53    4.91
  -3 -21   0    0.48    5.07
  -3 -21   0    6.45    4.91
  -3  21   0    1.02    5.39
  -3  21   0   -0.16    5.72
  -3  21   0   -0.21    5.31
   3 -21   0   -0.49    5.68
   3 -21   0    7.97    5.18
   3 -21   0   -1.09    4.02
   3 -21   0   -3.08    5.66
  -3 -22   0  -10.79    5.83
  -3  22   0    2.77    5.49
  -3  22   0    2.51    5.46
   3 -22   0   -1.17    5.83
   3 -22   0    0.55    5.89
  -3 -23   0    1.29    5.48
  -3  23   0   -0.11    4.84
  -3  23   0   -2.13    4.67
   3 -23   0    9.05    5.03
   3 -23   0   10.53    5.43
   3 -23   0    7.44    5.99
  -3 -24   0   -5.13    6.44
  -3  24   0   -2.63    5.51
  -3  24   0    4.82    5.65
   3 -24   0   12.11    6.15
   3 -24   0    9.53    6.22
   3 -24   0    9.36    6.06
  -3 -25   0   16.14    6.37
   3 -25   0   32.95    7.62
   3 -25   0   38.26    6.98
   3 -25   0   31.45    7.56
  -4   0   0  771.47    5.99
  -4   0   0  762.18    5.57
  -4   0   0  758.97    4.92
  -4   0   0  769.39    7.12
  -4   0   0  766.54    5.97
   4   0   0  738.87    5.52
   4   0   0  753.93    5.01
   4   0   0  742.26    6.37
   4   0   0  735.51    5.52
  -4  -1   0   -0.09    2.13
  -4  -1   0    0.31    1.33
  -4  -1   0    0.52    2.94
  -4  -1   0   -1.15    2.11
  -4   1   0   -0.31    2.43
  -4   1   0    0.79    2.17
  -4   1   0    0.12    1.96
  -4   1   0   -1.07    2.81
  -4   1   0   -0.31    2.39
   4  -1   0    0.84    2.21
   4  -1   0    2.53    2.00
   4  -1   0    2.32    2.49
   4  -1   0    2.81    2.41
   4  -1   0    0.41    2.17
   4   1   0    0.23    2.11
   4   1   0    1.39    1.17
   4   1   0    1.07    1.40
   4   1   0    2.73    1.17
   4   1   0    1.77    2.10
  -4  -2   0   91.01    3.65
  -4  -2   0   89.27    1.59
  -4  -2   0   94.25    4.66
  -4  -2   0   92.94    3.80
  -4   2   0   94.22    4.12
  -4   2   0   93.85    3.57
  -4   2   0   88.94    4.12
  -4   2   0   96.72    4.16
   4  -2   0   93.57    3.60
   4  -2   0   90.24    3.32
   4  -2   0   92.05    4.05
   4  -2   0   96.49    4.47
   4  -2   0   89.37    3.70
   4   2   0   89.64    1.65
  -4  -3   0   -0.08    2.48
  -4   3   0    2.68    2.75
  -4   3   0   -0.57    2.42
  -4   3   0   -0.45    2.18
  -4   3   0   -1.46    2.66
   4  -3   0    1.03    2.87
   4  -3   0    3.39    2.94
  -4  -4   0   -1.55    0.86
  -4  -4   0    0.89    3.05
  -4  -4   0   -1.45    0.88
  -4   4   0   -0.81    2.89
  -4   4   0    0.02    2.59
  -4   4   0   -1.24    2.83
   4  -4   0   -2.59    2.97
   4  -4   0   -0.92    2.41
   4   4   0   -0.21    2.20
  -4  -5   0    0.53    1.24
  -4  -5   0    2.69    3.04
  -4  -5   0   -0.29    1.23
  -4   5   0    1.23    2.96
  -4   5   0   -0.58    2.70
  -4   5   0   -4.23    2.85
  -4   5   0   -2.50    2.60
   4  -5   0   -0.76    3.24
   4   5   0    0.36    0.97
   4   5   0   -0.93    2.59
  -4  -6   0   16.81    1.72
  -4  -6   0   14.47    3.38
  -4  -6   0   14.88    1.72
  -4   6   0   18.74    3.30
  -4   6   0   17.06    3.12
  -4   6   0   17.13    3.23
  -4   6   0   17.98    2.81
   4  -6   0   20.59    3.03
   4   6   0   15.99    1.89
   4   6   0   16.13    2.78
  -4  -7   0    1.13    1.93
  -4  -7   0   -0.57    1.49
  -4  -7   0   -2.98    3.14
  -4  -7   0    2.44    1.96
  -4   7   0   -4.00    2.97
  -4   7   0    0.89    2.94
  -4   7   0   -3.49    2.97
  -4   7   0    0.00    2.56
   4  -7   0    2.86    3.55
   4  -7   0   -0.71    3.52
   4  -7   0    1.35    2.90
   4   7   0    0.86    1.49
   4   7   0    0.01    2.56
  -4  -8   0   70.17    3.28
  -4  -8   0   69.55    2.82
  -4  -8   0   70.93    4.44
  -4  -8   0   67.31    3.24
  -4   8   0   79.18    5.12
  -4   8   0   73.20    4.78
  -4   8   0   67.13    4.97
  -4   8   0   71.48    4.22
   4  -8   0   80.90    5.14
   4  -8   0   73.96    4.86
   4  -8   0   77.25    4.93
   4   8   0   70.39    2.77
   4   8   0   74.80    4.31
  -4  -9   0   -0.52    2.43
  -4  -9   0   -1.18    1.88
  -4  -9   0    1.18    2.70
  -4  -9   0   -1.03    2.44
  -4   9   0   -1.61    3.17
  -4   9   0    0.70    3.25
  -4   9   0   -2.51    3.12
  -4   9   0   -0.37    2.60
   4  -9   0   -0.69    3.78
   4  -9   0    2.61    3.66
   4  -9   0   -5.18    3.70
   4   9   0   -0.16    2.61
  -4 -10   0    0.86    2.37
  -4 -10   0    1.19    2.09
  -4 -10   0    2.81    3.35
  -4 -10   0    2.10    2.40
  -4  10   0    1.28    3.27
  -4  10   0    2.08    3.43
  -4  10   0    2.94    3.24
  -4  10   0    2.63    2.68
   4 -10   0   -1.01    3.20
   4 -10   0   -4.13    3.74
   4 -10   0   -0.42    3.19
   4  10   0    0.77    3.06
  -4 -11   0   -0.53    2.60
  -4 -11   0    3.22    2.33
  -4 -11   0   -1.36    3.39
  -4 -11   0   -2.00    2.23
  -4  11   0   -4.80    3.25
  -4  11   0    1.23    3.60
  -4  11   0    0.96    3.33
  -4  11   0   -1.80    2.76
   4 -11   0   -3.60    4.06
   4 -11   0   -1.69    3.07
   4 -11   0   -0.32    4.12
   4  11   0   -2.37    3.12
  -4 -12   0   52.41    4.56
  -4 -12   0   58.71    3.78
  -4 -12   0   51.78    5.58
  -4 -12   0   55.86    4.64
  -4  12   0   62.20    6.32
  -4  12   0   55.68    4.91
  -4  12   0   63.99    6.27
  -4  12   0   55.47    4.50
   4 -12   0   55.96    6.80
   4 -12   0   58.47    6.30
   4 -12   0   56.14    6.67
   4  12   0   57.15    4.58
  -4 -13   0    0.82    3.14
  -4 -13   0   -0.63    2.46
  -4 -13   0    1.28    3.75
  -4 -13   0    1.22    3.16
  -4  13   0   -4.40    3.61
  -4  13   0   -0.38    4.02
  -4  13   0   -0.12    3.61
  -4  13   0   -1.18    2.91
   4 -13   0    0.10    4.47
   4 -13   0   -1.66    4.22
   4 -13   0    2.52    4.55
   4  13   0   -3.10    3.34
  -4 -14   0   65.40    4.85
  -4 -14   0   73.96    4.94
  -4 -14   0   70.92    6.27
  -4 -14   0   68.25    4.87
  -4  14   0   75.63    6.24
  -4  14   0   75.39    6.60
  -4  14   0   69.50    6.93
  -4  14   0   67.01    5.61
   4 -14   0   74.43    7.58
   4 -14   0   76.79    6.09
   4 -14   0   66.41    5.19
   4 -14   0   74.92    7.62
   4  14   0   62.54    5.61
  -4 -15   0   -0.46    3.61
  -4 -15   0    3.59    2.96
  -4 -15   0   -2.71    4.07
  -4 -15   0   -2.74    3.61
  -4  15   0   -2.57    4.02
  -4  15   0   -1.97    3.60
  -4  15   0   -0.29    3.97
  -4  15   0   -0.78    3.70
   4 -15   0    4.09    5.05
   4 -15   0   -2.33    4.57
   4 -15   0    0.12    3.41
   4 -15   0   -2.89    4.92
   4  15   0   -0.73    3.67
  -4 -16   0    5.41    4.01
  -4 -16   0    9.62    3.24
  -4 -16   0    7.28    4.55
  -4 -16   0    6.65    3.99
  -4  16   0    2.25    4.14
  -4  16   0    4.54    4.80
  -4  16   0    5.79    4.15
  -4  16   0    7.40    3.53
   4 -16   0    4.15    4.25
   4 -16   0    1.44    4.70
   4 -16   0    2.10    3.14
   4 -16   0    3.34    4.23
   4  16   0    6.92    3.42
  -4 -17   0   -3.33    3.42
  -4 -17   0    6.89    3.36
  -4 -17   0   -3.37    4.37
  -4 -17   0    1.70    3.52
  -4  17   0   -1.45    4.21
  -4  17   0   -0.60    4.90
  -4  17   0   -4.55    4.07
  -4  17   0    1.38    3.46
   4 -17   0   -7.42    5.00
   4 -17   0    1.41    4.85
   4 -17   0    0.62    3.27
   4 -17   0   -2.15    5.25
   4  17   0    2.65    3.94
  -4 -18   0    7.16    4.31
  -4 -18   0    8.50    4.85
  -4 -18   0    9.69    4.36
  -4  18   0   -0.90    4.32
  -4  18   0    1.78    5.05
  -4  18   0    1.20    4.29
  -4  18   0    2.03    4.10
   4 -18   0    5.84    5.45
   4 -18   0    1.61    5.03
   4 -18   0    4.72    4.11
   4 -18   0    2.70    5.43
   4  18   0    2.64    4.11
  -4 -19   0    3.56    3.69
  -4 -19   0   -1.55    4.84
  -4 -19   0    6.03    3.78
  -4  19   0    2.06    4.53
  -4  19   0    3.25    4.36
  -4  19   0   -4.43    4.29
  -4  19   0   -4.13    3.53
   4 -19   0   -7.62    5.37
   4 -19   0    0.93    5.04
   4 -19   0    1.97    4.18
   4 -19   0   -5.52    5.42
   4  19   0   -5.53    4.03
  -4 -20   0   12.28    4.63
  -4 -20   0    3.72    5.15
  -4 -20   0   13.25    4.62
  -4  20   0    7.53    5.51
  -4  20   0    1.25    4.54
  -4  20   0    8.21    5.40
   4 -20   0   -0.20    5.70
   4 -20   0    6.70    5.29
   4 -20   0    7.03    4.46
   4 -20   0    4.34    5.80
  -4 -21   0   -1.84    5.25
  -4  21   0   -6.13    5.30
  -4  21   0   -1.85    4.48
  -4  21   0    1.54    4.67
   4 -21   0   -7.11    5.74
   4 -21   0    3.98    5.32
   4 -21   0    0.38    5.89
  -4 -22   0    3.76    5.70
  -4  22   0    2.83    4.91
  -4  22   0   -3.23    5.85
  -4  22   0    0.00    4.76
   4 -22   0    0.88    6.10
   4 -22   0    6.73    5.44
   4 -22   0   -1.78    6.11
  -4 -23   0   -4.90    5.52
  -4  23   0   -0.21    5.72
  -4  23   0    0.07    5.64
   4 -23   0    0.71    6.04
   4 -23   0   10.27    5.67
   4 -23   0    5.58    6.18
  -4 -24   0   -4.77    5.86
  -4  24   0    1.77    5.86
  -4  24   0   -6.18    5.63
   4 -24   0    6.88    5.56
   4 -24   0    5.06    6.13
  -5   0   0    2.09    2.50
  -5   0   0   -0.08    2.24
  -5   0   0    0.40    1.86
  -5   0   0    2.50    3.64
  -5   0   0   -3.15    2.44
   5   0   0    1.15    2.07
   5   0   0    1.16    1.62
   5   0   0   -0.07    1.99
   5   0   0    1.23    1.61
   5   0   0    0.49    2.36
  -5  -1   0  119.45    3.94
  -5  -1   0  112.01    3.72
  -5  -1   0  114.39    2.70
  -5  -1   0  122.93    5.03
  -5  -1   0  119.19    3.96
  -5   1   0  114.39    4.25
  -5   1   0  114.79    3.65
  -5   1   0  124.92    4.88
  -5   1   0  121.25    4.26
   5  -1   0  115.61    3.69
   5   1   0  111.94    3.57
   5   1   0  116.69    2.19
   5   1   0  112.80    2.82
   5   1   0  113.91    2.16
   5   1   0  104.58    3.58
  -5  -2   0   -0.11    2.61
  -5  -2   0    0.96    1.15
  -5  -2   0    0.26    3.17
  -5  -2   0   -0.41    2.58
  -5   2   0   -0.06    2.72
  -5   2   0    0.75    2.33
  -5   2   0   -0.44    2.87
  -5   2   0    1.94    2.71
   5  -2   0   -1.61    2.51
   5   2   0    0.54    1.21
  -5  -3   0    1.05    2.59
  -5  -3   0    2.49    3.20
  -5  -3   0    0.69    2.56
  -5   3   0    2.27    2.81
  -5   3   0    1.84    2.41
  -5   3   0    0.35    2.68
  -5   3   0    6.01    2.84
   5  -3   0    1.24    2.79
  -5  -4   0    2.08    3.25
  -5   4   0   -1.28    2.88
  -5   4   0    0.71    2.60
  -5   4   0   -1.55    2.20
  -5   4   0    0.78    2.85
   5  -4   0   -0.33    2.49
  -5  -5   0   18.08    1.32
  -5  -5   0   20.25    3.52
  -5  -5   0   17.11    1.25
  -5   5   0   21.23    3.29
  -5   5   0   13.91    2.75
  -5   5   0   16.34    3.19
  -5   5   0   24.03    3.14
   5  -5   0   20.52    2.95
  -5  -6   0   -1.73    1.15
  -5  -6   0    0.07    3.33
  -5  -6   0    0.18    1.17
  -5   6   0    1.12    3.16
  -5   6   0    1.89    2.78
  -5   6   0    0.51    3.09
  -5   6   0   -0.22    2.78
   5  -6   0    2.52    3.38
   5  -6   0   -1.34    3.47
   5  -6   0    0.76    3.37
   5   6   0    1.37    2.79
  -5  -7   0   40.76    2.55
  -5  -7   0   44.99    5.17
  -5  -7   0   45.06    2.33
  -5   7   0   45.64    4.85
  -5   7   0   45.04    3.66
  -5   7   0   44.18    4.80
  -5   7   0   49.25    4.24
   5  -7   0   50.26    5.57
   5  -7   0   45.93    4.55
   5  -7   0   47.19    5.33
   5   7   0   41.69    1.82
   5   7   0   45.77    4.26
  -5  -8   0   -0.93    1.70
  -5  -8   0   -0.99    3.28
  -5  -8   0   -0.27    1.72
  -5   8   0   -3.78    3.15
  -5   8   0   -1.16    2.99
  -5   8   0   -1.34    3.12
  -5   8   0    1.86    2.74
   5  -8   0    2.95    3.09
   5  -8   0    1.69    3.64
   5  -8   0   -4.08    2.93
   5   8   0   -1.34    1.29
   5   8   0    0.86    2.70
  -5  -9   0    1.56    1.98
  -5  -9   0   -0.26    3.44
  -5  -9   0    1.79    2.01
  -5   9   0    2.27    3.37
  -5   9   0    1.00    2.64
  -5   9   0    1.29    3.30
  -5   9   0    1.26    2.77
   5  -9   0   -0.74    3.84
   5  -9   0    5.12    3.77
   5  -9   0    2.75    3.81
   5   9   0    1.30    1.49
   5   9   0    2.37    2.80
  -5 -10   0    0.68    2.26
  -5 -10   0    2.59    3.58
  -5 -10   0    1.34    2.27
  -5  10   0   -1.41    3.34
  -5  10   0    0.37    3.37
  -5  10   0   -2.36    3.34
  -5  10   0   -0.25    3.20
   5 -10   0   -0.07    3.99
   5 -10   0   -4.29    3.85
   5 -10   0   -4.10    3.89
   5  10   0   -4.16    3.13
  -5 -11   0   10.70    2.67
  -5 -11   0    8.10    2.00
  -5 -11   0    6.47    3.80
  -5 -11   0    6.51    2.63
  -5  11   0    3.48    3.59
  -5  11   0    8.30    3.73
  -5  11   0    9.21    3.67
  -5  11   0    5.97    3.04
   5 -11   0    5.94    4.32
   5 -11   0   10.51    3.49
   5 -11   0   13.84    4.41
   5  11   0    8.25    3.02
  -5 -12   0   -3.82    2.44
  -5 -12   0    3.09    2.14
  -5 -12   0   -2.42    3.78
  -5 -12   0   -3.48    2.48
  -5  12   0   -2.00    3.62
  -5  12   0   -1.69    3.79
  -5  12   0   -0.95    3.65
  -5  12   0   -0.30    3.01
   5 -12   0   -2.81    4.29
   5 -12   0    0.55    4.23
   5 -12   0   -1.70    4.30
   5  12   0   -1.81    2.90
  -5 -13   0    1.23    2.80
  -5 -13   0    0.70    2.35
  -5 -13   0    1.97    4.06
  -5 -13   0   -6.18    2.69
  -5  13   0    0.29    3.85
  -5  13   0   -0.64    4.01
  -5  13   0    2.61    3.83
  -5  13   0   -3.02    3.50
   5 -13   0   -6.71    4.52
   5 -13   0   -0.59    3.53
   5 -13   0    1.90    4.68
   5  13   0    0.98    3.54
  -5 -14   0   -0.19    3.04
  -5 -14   0    0.58    2.58
  -5 -14   0   -1.38    4.18
  -5 -14   0    2.69    3.07
  -5  14   0    1.14    3.99
  -5  14   0    1.27    4.28
  -5  14   0   -1.85    3.89
  -5  14   0   -4.79    3.08
   5 -14   0   -0.37    4.01
   5 -14   0   -1.15    4.53
   5 -14   0    0.42    4.03
   5  14   0    1.80    3.23
  -5 -15   0    7.46    3.42
  -5 -15   0    8.78    2.95
  -5 -15   0    2.92    4.50
  -5 -15   0    9.37    3.43
  -5  15   0    4.46    4.26
  -5  15   0    5.02    3.85
  -5  15   0    0.16    4.10
  -5  15   0    3.47    3.33
   5 -15   0   10.55    5.34
   5 -15   0   11.99    4.99
   5 -15   0    6.07    5.31
   5  15   0    8.59    3.50
  -5 -16   0    4.17    3.47
  -5 -16   0    0.95    3.18
  -5 -16   0    1.06    4.64
  -5 -16   0    5.83    3.49
  -5  16   0   -0.12    4.28
  -5  16   0    1.36    4.75
  -5  16   0   -2.51    4.14
  -5  16   0   -1.04    3.36
   5 -16   0   -1.67    4.19
   5 -16   0   -2.66    3.92
   5 -16   0    2.89    3.50
   5 -16   0   -6.16    4.11
   5  16   0    0.61    3.42
  -5 -17   0    0.52    3.58
  -5 -17   0   -3.12    4.74
  -5 -17   0    1.71    3.12
  -5  17   0    1.57    4.42
  -5  17   0    1.66    4.04
  -5  17   0   -1.71    4.31
  -5  17   0    2.06    3.53
   5 -17   0   -4.04    5.27
   5 -17   0   -4.60    4.90
   5 -17   0   -0.12    3.62
   5 -17   0   -5.91    5.33
   5  17   0    3.98    4.06
  -5 -18   0    1.73    3.75
  -5 -18   0    2.90    4.95
  -5 -18   0    0.11    3.68
  -5  18   0    1.81    5.21
  -5  18   0    0.00    5.06
  -5  18   0    1.51    5.17
  -5  18   0   -1.49    3.56
   5 -18   0   -3.51    5.49
   5 -18   0   -1.20    5.05
   5 -18   0    2.93    3.91
   5 -18   0   -4.71    5.46
   5  18   0   -1.70    4.11
  -5 -19   0   -2.45    5.06
  -5  19   0    1.13    5.29
  -5  19   0    6.41    5.33
  -5  19   0   -2.64    5.15
  -5  19   0   -3.20    4.27
   5 -19   0   -5.06    5.60
   5 -19   0    6.45    5.44
   5 -19   0    0.69    3.53
   5 -19   0   -6.61    5.67
   5  19   0    2.18    3.70
  -5 -20   0    1.03    5.33
  -5  20   0    0.28    4.75
  -5  20   0    2.47    5.39
  -5  20   0    1.13    4.72
   5 -20   0    2.33    5.86
   5 -20   0    4.28    4.40
   5 -20   0   -5.70    5.75
  -5 -21   0   -5.24    5.41
  -5  21   0    0.95    4.88
  -5  21   0    3.86    4.73
  -5  21   0    5.28    4.90
   5 -21   0   -4.83    4.91
   5 -21   0    2.26    5.47
   5 -21   0   -3.47    4.89
  -5 -22   0   -3.77    5.66
  -5  22   0    0.16    4.89
  -5  22   0   -0.28    5.76
  -5  22   0   -0.11    4.94
   5 -22   0   -5.86    6.09
   5 -22   0    3.20    5.55
   5 -22   0    2.80    6.32
  -5 -23   0   24.17    6.57
  -5  23   0   20.48    5.58
  -5  23   0   19.19    6.56
  -5  23   0   19.80    5.46
   5 -23   0   25.22    6.92
   5 -23   0   27.28    6.35
   5 -23   0   28.95    6.86
  -5 -24   0   -5.58    5.99
  -5  24   0   -2.65    5.87
  -5  24   0    3.87    6.04
   5 -24   0    2.07    6.15
   5 -24   0    7.36    5.79
   5 -24   0   17.54    6.54
  -6   0   0   45.84    3.89
  -6   0   0   41.55    3.39
  -6   0   0   43.88    3.33
  -6   0   0   48.00    5.40
  -6   0   0   43.87    3.85
   6   0   0   41.29    2.95
   6   0   0   46.79    3.23
   6   0   0   45.91    2.94
  -6  -1   0   -1.31    2.43
  -6  -1   0   -1.81    2.37
  -6  -1   0   -1.09    1.62
  -6  -1   0   -1.10    3.35
  -6  -1   0   -0.62    2.80
  -6   1   0    1.69    2.71
  -6   1   0    2.28    2.38
  -6   1   0    1.15    3.22
  -6   1   0    0.83    2.65
   6  -1   0    1.61    2.18
   6  -1   0   -1.15    2.52
   6  -1   0   -1.91    2.14
   6   1   0   -0.30    1.39
   6   1   0    1.28    1.80
   6   1   0    0.06    1.39
  -6  -2   0  129.18    4.58
  -6  -2   0  128.65    2.50
  -6  -2   0  136.57    5.57
  -6  -2   0  132.32    4.62
  -6   2   0  134.31    4.76
  -6   2   0  126.54    3.98
  -6   2   0  136.01    5.87
  -6   2   0  129.58    4.75
   6  -2   0  137.02    4.06
   6  -2   0  124.92    4.86
   6  -2   0  130.82    3.95
   6   2   0  125.60    1.83
   6   2   0  126.97    2.65
   6   2   0  126.17    1.75
  -6  -3   0   -0.68    2.69
  -6  -3   0    0.55    0.93
  -6  -3   0    3.79    3.44
  -6  -3   0   -3.09    2.68
  -6   3   0   -0.79    2.84
  -6   3   0    1.38    2.50
  -6   3   0   -0.91    3.05
  -6   3   0   -0.58    2.85
   6  -3   0    2.95    2.61
   6  -3   0    2.92    2.82
   6  -3   0    3.67    2.61
   6   3   0   -0.27    0.92
  -6  -4   0   72.28    4.18
  -6  -4   0   72.83    5.42
  -6  -4   0   67.25    4.16
  -6   4   0   68.80    4.65
  -6   4   0   68.86    3.93
  -6   4   0   59.62    3.76
  -6   4   0   67.82    4.62
   6  -4   0   76.78    4.81
   6  -4   0   69.52    4.90
   6  -4   0   67.49    4.57
  -6  -5   0    0.32    3.55
  -6   5   0    1.96    3.04
  -6   5   0    2.61    2.70
  -6   5   0   -2.22    2.30
  -6   5   0   -0.74    3.01
   6  -5   0    4.03    3.28
   6  -5   0    3.07    3.31
   6  -5   0    6.45    3.30
  -6  -6   0   10.78    3.02
  -6   6   0    7.92    3.31
  -6   6   0    4.39    2.77
  -6   6   0    9.30    3.27
  -6   6   0   11.55    3.09
   6  -6   0   11.13    3.56
   6  -6   0    5.01    3.58
   6  -6   0    6.88    3.51
  -6  -7   0   -0.33    1.12
  -6  -7   0    0.51    3.53
  -6  -7   0    0.17    1.12
  -6   7   0   -2.85    3.23
  -6   7   0   -2.56    2.77
  -6   7   0    2.69    3.25
  -6   7   0   -3.60    2.84
   6  -7   0    0.25    3.58
   6  -7   0    1.58    3.56
   6  -7   0   -0.32    3.54
  -6  -8   0    7.13    1.45
  -6  -8   0    1.36    3.69
  -6  -8   0    7.06    1.46
  -6   8   0    3.35    3.84
  -6   8   0    5.27    3.12
  -6   8   0    5.09    3.35
  -6   8   0    6.93    3.04
   6  -8   0    4.47    3.19
   6  -8   0    7.39    3.20
   6  -8   0    3.15    3.75
   6   8   0    5.92    1.00
   6   8   0    6.25    2.99
  -6  -9   0   -0.70    1.60
  -6  -9   0   -2.39    2.84
  -6  -9   0    0.60    1.62
  -6   9   0    0.52    3.37
  -6   9   0   -0.14    2.56
  -6   9   0   -1.08    3.34
  -6   9   0   -1.04    2.86
   6  -9   0    2.42    3.97
   6  -9   0    1.53    3.90
   6  -9   0    1.22    3.91
   6   9   0   -0.98    1.17
   6   9   0    2.01    2.97
  -6 -10   0    1.85    1.98
  -6 -10   0    1.89    3.83
  -6 -10   0    0.93    1.95
  -6  10   0   -0.29    3.57
  -6  10   0    1.83    3.40
  -6  10   0    1.01    3.54
  -6  10   0   -4.51    3.39
   6 -10   0    5.62    4.23
   6 -10   0    0.72    4.01
   6 -10   0    2.34    4.14
   6  10   0    1.93    1.38
   6  10   0   -1.40    3.37
  -6 -11   0    1.49    2.07
  -6 -11   0    1.73    3.94
  -6 -11   0    1.37    2.04
  -6  11   0    1.05    3.71
  -6  11   0   -0.79    3.58
  -6  11   0    0.95    3.59
  -6  11   0    0.89    3.05
   6 -11   0    1.88    4.35
   6 -11   0    4.67    4.16
   6 -11   0   -0.63    4.29
   6  11   0   -1.13    2.96
  -6 -12   0  186.52    4.51
  -6 -12   0  188.88    7.74
  -6 -12   0  178.43    4.35
  -6  12   0  188.08    7.22
  -6  12   0  180.41    6.35
  -6  12   0  194.40    7.27
  -6  12   0  175.94    6.16
   6 -12   0  179.98    8.29
   6 -12   0  191.69    8.03
   6 -12   0  184.08    7.30
   6  12   0  174.04    6.20
  -6 -13   0    0.26    2.64
  -6 -13   0    2.44    4.36
  -6 -13   0   -1.21    2.59
  -6  13   0    1.70    4.09
  -6  13   0   -1.87    4.04
  -6  13   0   -1.02    3.94
  -6  13   0   -0.63    3.84
   6 -13   0    1.63    4.76
   6 -13   0   -3.28    4.46
   6 -13   0   -1.90    4.74
   6  13   0   -0.88    3.21
  -6 -14   0    0.50    2.63
  -6 -14   0   -2.80    4.48
  -6 -14   0    3.01    2.64
  -6  14   0    0.53    4.10
  -6  14   0    5.06    4.39
  -6  14   0    1.42    4.10
  -6  14   0    2.05    3.47
   6 -14   0    7.07    5.02
   6 -14   0    3.54    4.86
   6 -14   0    1.70    4.98
   6  14   0    0.64    3.86
  -6 -15   0    1.84    3.17
  -6 -15   0   -2.38    4.64
  -6 -15   0    2.76    3.19
  -6  15   0   -2.66    4.23
  -6  15   0   -1.08    4.47
  -6  15   0   -1.60    4.17
  -6  15   0   -0.86    4.09
   6 -15   0   -2.87    4.12
   6 -15   0   -0.63    4.91
   6 -15   0   -0.54    4.12
   6  15   0    4.67    3.48
  -6 -16   0    1.54    3.06
  -6 -16   0   -1.76    3.92
  -6 -16   0    2.39    3.10
  -6  16   0   -4.11    4.36
  -6  16   0   -1.11    3.80
  -6  16   0    3.04    4.40
  -6  16   0    2.06    3.53
   6 -16   0   -8.38    5.22
   6 -16   0    0.95    4.13
   6 -16   0   -1.56    5.39
   6  16   0    4.04    3.57
  -6 -17   0   -3.15    4.91
  -6  17   0   -0.41    4.52
  -6  17   0    4.41    5.01
  -6  17   0   -0.47    4.49
  -6  17   0   -2.11    3.58
   6 -17   0   -0.98    4.39
   6 -17   0   -0.50    5.22
   6 -17   0    1.60    3.56
   6 -17   0    4.40    4.49
   6  17   0    3.64    4.15
  -6 -18   0   22.28    5.70
  -6  18   0   17.96    5.08
  -6  18   0   21.86    4.86
  -6  18   0   20.25    5.12
  -6  18   0   19.52    4.19
   6 -18   0   13.69    5.93
   6 -18   0   18.93    5.75
   6 -18   0   17.16    4.06
   6 -18   0   11.20    5.92
   6  18   0   19.86    4.68
  -6 -19   0   -2.39    5.30
  -6  19   0   -2.28    5.37
  -6  19   0    5.20    5.39
  -6  19   0   -0.89    5.42
  -6  19   0   -2.50    4.40
   6 -19   0   -0.44    4.76
   6 -19   0    4.41    4.51
   6 -19   0   -1.92    4.71
   6  19   0    4.02    4.36
  -6 -20   0    1.76    5.58
  -6  20   0   -0.96    5.65
  -6  20   0    0.69    5.36
  -6  20   0   -4.12    5.57
   6 -20   0    4.78    6.07
   6 -20   0   10.52    5.76
   6 -20   0   -1.41    5.92
  -6 -21   0   -3.67    5.65
  -6  21   0   -2.41    5.62
  -6  21   0    0.77    4.67
  -6  21   0    3.78    5.72
   6 -21   0   -0.60    6.19
   6 -21   0    0.81    5.59
   6 -21   0   -4.42    6.21
  -6 -22   0   -1.42    5.96
  -6  22   0    4.26    5.91
  -6  22   0    6.03    6.04
  -6  22   0    5.66    5.94
   6 -22   0    5.68    6.45
   6 -22   0   16.37    6.07
   6 -22   0    4.08    6.43
  -6 -23   0   -5.86    5.99
  -6  23   0    2.54    6.02
  -6  23   0    2.25    6.01
  -6  23   0   -1.66    5.11
   6 -23   0    6.86    6.45
   6 -23   0    6.52    5.81
   6 -23   0    6.90    6.47
  -6 -24   0   -0.40    6.39
   6 -24   0    9.27    6.61
  -7   0   0   -2.11    2.67
  -7   0   0    0.50    2.39
  -7   0   0    1.22    3.86
  -7   0   0   -0.33    2.66
   7   0   0    1.35    1.95
   7   0   0    0.39    2.16
   7   0   0    1.35    1.96
  -7  -1   0   65.11    4.05
  -7  -1   0   60.23    3.75
  -7  -1   0   58.03    2.75
  -7  -1   0   71.46    6.67
  -7  -1   0   67.26    4.58
  -7   1   0   62.83    4.32
  -7   1   0   62.52    3.68
  -7   1   0   69.03    6.37
  -7   1   0   60.15    4.30
   7  -1   0   65.81    3.63
   7  -1   0   64.35    3.67
   7  -1   0   61.71    3.57
   7   1   0   63.09    2.38
   7   1   0   66.61    3.17
   7   1   0   61.25    2.40
  -7  -2   0   -0.36    2.90
  -7  -2   0   -0.77    1.40
  -7  -2   0    2.37    3.74
  -7  -2   0   -0.22    2.50
  -7   2   0   -0.26    2.86
  -7   2   0   -1.10    2.43
  -7   2   0    1.99    3.95
  -7   2   0    0.54    2.84
   7  -2   0    2.49    2.36
   7  -2   0   -4.65    2.48
   7  -2   0    3.08    2.34
   7   2   0   -0.48    1.05
   7   2   0   -1.55    1.54
   7   2   0   -0.52    1.05
  -7  -3   0  233.86    5.39
  -7  -3   0  214.98    2.39
  -7  -3   0  218.82    5.98
  -7  -3   0  223.17    5.44
  -7   3   0  225.70    5.73
  -7   3   0  227.06    4.97
  -7   3   0  217.01    6.20
  -7   3   0  229.19    5.83
   7  -3   0  234.85    5.30
   7  -3   0  223.72    5.57
   7  -3   0  228.16    5.19
   7   3   0  217.09    2.54
  -7  -4   0    1.60    2.84
  -7  -4   0   -1.75    3.76
  -7  -4   0   -0.06    2.81
  -7   4   0   -2.20    2.99
  -7   4   0    2.99    2.62
  -7   4   0   -0.36    2.87
  -7   4   0   -3.06    2.95
   7  -4   0    0.85    2.99
   7  -4   0    1.49    3.07
   7  -4   0   -0.91    2.96
  -7  -5   0   28.88    2.93
  -7  -5   0   31.35    3.62
  -7  -5   0   27.81    3.22
  -7   5   0   30.76    4.04
  -7   5   0   33.28    3.21
  -7   5   0   24.84    2.77
  -7   5   0   30.86    3.60
   7  -5   0   27.49    3.56
   7  -5   0   23.94    3.67
   7  -5   0   27.16    3.56
  -7  -6   0   -0.34    3.69
  -7   6   0   -1.60    3.18
  -7   6   0    0.72    2.59
  -7   6   0    0.67    3.16
   7  -6   0    0.54    3.38
   7  -6   0    3.19    3.49
   7  -6   0    2.10    3.39
  -7  -7   0   13.78    3.93
  -7   7   0   12.88    3.57
  -7   7   0   17.42    3.21
  -7   7   0   13.83    3.52
  -7   7   0   16.89    3.39
   7  -7   0   13.28    3.79
   7  -7   0   12.40    3.79
   7  -7   0    9.76    3.72
  -7  -8   0    0.98    0.97
  -7  -8   0    1.94    3.11
  -7  -8   0    0.91    0.98
  -7   8   0   -3.87    3.37
  -7   8   0   -1.87    2.98
  -7   8   0   -2.47    3.34
  -7   8   0    1.53    3.05
   7  -8   0    1.72    3.82
   7  -8   0    0.87    3.12
   7  -8   0    1.52    3.77
  -7  -9   0   21.54    1.89
  -7  -9   0   17.76    4.20
  -7  -9   0   20.28    1.89
  -7   9   0   18.67    3.94
  -7   9   0   20.75    3.57
  -7   9   0   20.55    3.89
  -7   9   0   18.32    3.47
   7  -9   0   18.92    4.41
   7  -9   0   21.51    4.36
   7  -9   0   20.64    4.35
  -7 -10   0    0.57    1.65
  -7 -10   0   -3.81    3.93
  -7 -10   0    1.01    1.58
  -7  10   0   -0.14    3.62
  -7  10   0   -1.49    3.34
  -7  10   0    0.23    3.62
  -7  10   0   -2.09    3.10
   7 -10   0    1.08    4.35
   7 -10   0   -0.88    4.07
   7 -10   0   -0.50    4.24
  -7 -11   0   30.56    2.76
  -7 -11   0   28.17    4.83
  -7 -11   0   29.22    2.68
  -7  11   0   30.61    4.50
  -7  11   0   37.06    4.41
  -7  11   0   32.45    4.43
  -7  11   0   28.76    3.85
   7 -11   0   30.08    5.03
   7 -11   0   31.78    4.99
   7 -11   0   27.90    4.92
   7  11   0   30.13    3.90
  -7 -12   0    2.99    1.92
  -7 -12   0    2.94    4.44
  -7 -12   0    1.05    1.90
  -7  12   0    1.63    4.00
  -7  12   0   -1.32    3.11
  -7  12   0    2.30    3.97
  -7  12   0   -2.06    3.37
   7 -12   0   -3.14    4.67
   7 -12   0   -2.05    4.46
   7 -12   0    1.60    4.78
   7  12   0   -1.78    3.30
  -7 -13   0   13.52    2.42
  -7 -13   0    9.73    4.80
  -7 -13   0   13.78    2.42
  -7  13   0    8.71    4.34
  -7  13   0   14.01    4.43
  -7  13   0   13.66    4.36
  -7  13   0   12.07    4.28
   7 -13   0   13.23    4.34
   7 -13   0   10.22    4.86
   7 -13   0   13.50    4.37
   7  13   0   12.64    3.70
  -7 -14   0    0.64    4.81
  -7  14   0   -3.28    4.29
  -7  14   0    2.87    4.39
  -7  14   0    0.39    4.27
  -7  14   0    3.20    3.64
   7 -14   0   -0.50    5.05
   7 -14   0    0.32    4.82
   7 -14   0   -4.22    5.06
   7  14   0    2.59    3.57
  -7 -15   0   64.41    7.81
  -7  15   0   60.99    7.02
  -7  15   0   61.15    6.95
  -7  15   0   67.07    6.99
  -7  15   0   57.18    5.75
   7 -15   0   57.85    6.30
   7 -15   0   59.94    6.42
   7 -15   0   59.87    6.40
   7  15   0   57.78    5.83
  -7 -16   0    0.46    5.17
  -7  16   0    2.74    4.57
  -7  16   0    5.91    4.80
  -7  16   0   -2.50    4.38
  -7  16   0   -2.66    3.70
   7 -16   0   -3.20    4.29
   7 -16   0    1.97    5.14
   7 -16   0   -0.80    4.37
   7  16   0   -0.71    4.23
  -7 -17   0    2.21    5.18
  -7  17   0    0.08    4.78
  -7  17   0    1.30    5.02
  -7  17   0    4.07    4.75
  -7  17   0    2.87    3.83
   7 -17   0   -8.26    5.49
   7 -17   0    1.81    5.34
   7 -17   0    1.79    3.53
   7 -17   0    0.05    5.67
   7  17   0    1.75    4.37
  -7 -18   0    5.99    5.56
  -7  18   0   -0.87    4.79
  -7  18   0   -2.88    4.12
  -7  18   0   -2.46    4.68
  -7  18   0    0.38    3.86
   7 -18   0   -3.09    5.70
   7 -18   0    4.64    5.52
   7 -18   0   -6.52    5.53
   7  18   0    0.60    3.86
  -7 -19   0    4.03    5.69
  -7  19   0    2.38    5.04
  -7  19   0   -4.51    5.21
  -7  19   0   -1.64    4.83
  -7  19   0   -0.88    3.90
   7 -19   0   -1.74    5.85
   7 -19   0    9.41    4.76
   7 -19   0    1.91    5.99
   7  19   0   -0.41    4.49
  -7 -20   0    0.46    5.91
  -7  20   0    3.41    5.13
  -7  20   0    0.32    4.53
  -7  20   0   -1.77    4.86
   7 -20   0   -4.83    6.17
   7 -20   0    5.81    5.79
   7 -20   0    0.24    6.13
  -7 -21   0   20.06    6.45
  -7  21   0    8.61    5.28
  -7  21   0   12.59    5.98
  -7  21   0    9.22    5.24
   7 -21   0   11.26    6.54
   7 -21   0   18.09    6.17
   7 -21   0    4.65    6.47
  -7 -22   0   -7.08    6.16
  -7  22   0   -1.48    5.14
  -7  22   0    2.61    5.83
  -7  22   0   -4.19    4.95
   7 -22   0   -2.23    5.22
   7 -22   0    6.67    5.93
   7 -22   0    9.84    5.60
  -7 -23   0    3.22    6.62
  -7  23   0    4.94    5.41
  -7  23   0   11.20    5.37
  -7  23   0   10.67    5.50
   7 -23   0   13.20    6.79
   7 -23   0   17.79    6.29
   7 -23   0   14.87    6.84
  -8   0   0   61.32    4.97
  -8   0   0   57.79    3.78
  -8   0   0   56.87    6.35
  -8   0   0   55.36    4.90
   8   0   0   54.88    3.02
   8   0   0   59.02    3.57
   8   0   0   56.77    3.00
  -8  -1   0   -2.00    2.67
  -8  -1   0    0.81    2.51
  -8  -1   0   -3.28    4.03
  -8  -1   0   -2.80    2.64
  -8   1   0   -1.06    3.32
  -8   1   0    0.58    2.51
  -8   1   0    0.16    4.34
  -8   1   0   -1.44    3.25
   8  -1   0    0.46    2.17
   8  -1   0    0.33    2.23
   8  -1   0   -3.56    2.11
   8   1   0    0.10    1.55
   8   1   0   -0.21    1.78
   8   1   0   -1.16    1.55
  -8  -2   0    2.63    2.68
  -8  -2   0    3.60    2.65
  -8  -2   0    0.17    1.51
  -8  -2   0    5.08    4.02
  -8  -2   0    0.25    2.62
  -8   2   0    3.02    2.97
  -8   2   0    1.21    2.52
  -8   2   0    3.06    4.74
  -8   2   0    2.92    2.96
   8  -2   0    2.32    2.61
   8  -2   0    2.05    2.91
   8  -2   0    1.60    2.58
   8   2   0    1.16    1.16
   8   2   0    2.13    1.66
   8   2   0    1.51    1.15
  -8  -3   0   -0.99    2.97
  -8  -3   0   -1.13    1.16
  -8  -3   0    0.70    3.92
  -8  -3   0   -1.30    2.94
  -8   3   0    1.01    3.05
  -8   3   0    1.68    2.58
  -8   3   0    1.71    3.64
  -8   3   0    1.91    3.05
   8  -3   0    0.50    2.55
   8  -3   0    3.92    2.88
   8  -3   0    0.00    2.56
   8   3   0    1.30    1.33
  -8  -4   0  250.35    5.85
  -8  -4   0  256.51    7.33
  -8  -4   0  250.45    5.92
  -8   4   0  261.95    6.44
  -8   4   0  253.80    5.50
  -8   4   0  259.91    5.90
  -8   4   0  266.71    6.92
   8  -4   0  257.23    6.43
   8  -4   0  247.61    6.18
   8  -4   0  258.40    6.37
  -8  -5   0   -1.06    2.52
  -8  -5   0   -0.32    3.89
  -8  -5   0    1.70    2.57
  -8   5   0   -4.39    3.09
  -8   5   0   -1.17    2.69
  -8   5   0    1.84    2.54
  -8   5   0    2.03    3.15
   8  -5   0    1.83    3.18
   8  -5   0    1.48    3.25
   8  -5   0   -0.59    3.10
  -8  -6   0    0.08    2.61
  -8  -6   0   -0.85    3.94
  -8  -6   0   -0.93    2.94
  -8   6   0   -1.51    3.30
  -8   6   0    0.41    2.81
  -8   6   0    2.51    2.18
  -8   6   0   -1.54    3.24
   8  -6   0    1.46    3.35
   8  -6   0    2.28    3.51
   8  -6   0   -1.25    3.32
  -8  -7   0   -1.68    3.07
  -8  -7   0    1.87    3.99
  -8  -7   0    2.83    3.11
  -8   7   0   -2.70    3.38
  -8   7   0    1.83    2.93
  -8   7   0   -1.96    3.35
  -8   7   0   -0.04    3.25
   8  -7   0   -2.92    3.53
   8  -7   0   -1.59    3.64
   8  -7   0   -0.66    3.59
  -8  -8   0    1.29    4.11
  -8   8   0    0.05    3.64
  -8   8   0    1.05    3.04
  -8   8   0    2.20    3.59
  -8   8   0    2.32    3.30
   8  -8   0    4.95    3.97
   8  -8   0   -4.98    3.84
   8  -8   0   -3.18    3.81
  -8  -9   0   -1.32    4.24
  -8   9   0    1.79    3.76
  -8   9   0   -2.08    3.21
  -8   9   0   -3.60    3.65
  -8   9   0   -1.13    3.32
   8  -9   0   -0.11    3.36
   8  -9   0   -3.08    4.04
   8  -9   0   -1.27    3.36
  -8 -10   0   74.91    2.03
  -8 -10   0   82.00    7.03
  -8 -10   0   74.53    2.08
  -8  10   0   73.94    6.21
  -8  10   0   76.07    5.46
  -8  10   0   72.28    6.18
  -8  10   0   76.84    5.56
   8 -10   0   76.53    6.96
   8 -10   0   73.60    6.88
   8 -10   0   73.14    6.90
  -8 -11   0   -0.64    4.54
  -8  11   0    0.53    3.99
  -8  11   0    0.87    3.70
  -8  11   0   -1.03    3.91
  -8  11   0   -1.07    3.44
   8 -11   0    1.66    4.61
   8 -11   0    1.41    4.57
   8 -11   0   -1.39    4.65
  -8 -12   0    0.35    4.89
  -8  12   0    3.22    4.24
  -8  12   0    4.17    3.97
  -8  12   0    0.08    4.20
  -8  12   0    1.62    3.68
   8 -12   0   -1.30    4.84
   8 -12   0   -0.11    3.90
   8 -12   0    4.64    4.07
  -8 -13   0   -1.33    4.02
  -8  13   0    3.55    4.38
  -8  13   0    0.74    4.16
  -8  13   0   -0.96    4.25
  -8  13   0    0.81    3.71
   8 -13   0    2.05    4.12
   8 -13   0    1.47    4.83
   8 -13   0    0.06    4.12
  -8 -14   0   11.87    5.24
  -8  14   0   13.06    4.70
  -8  14   0   12.49    4.67
  -8  14   0   13.76    4.68
  -8  14   0   11.00    4.05
   8 -14   0   12.83    5.53
   8 -14   0    9.46    5.30
   8 -14   0   20.67    5.66
  -8 -15   0    0.54    5.36
  -8  15   0    4.63    4.69
  -8  15   0   -1.93    4.48
  -8  15   0    2.82    4.65
  -8  15   0    2.50    4.53
   8 -15   0   -4.75    5.28
   8 -15   0   -0.06    5.08
   8 -15   0   -2.43    5.32
  -8 -16   0   14.96    5.70
  -8  16   0   16.77    5.74
  -8  16   0   17.32    5.17
  -8  16   0   10.07    5.58
  -8  16   0    8.61    4.16
   8 -16   0    5.23    5.60
   8 -16   0   10.31    5.38
   8 -16   0   10.41    5.73
  -8 -17   0   -8.02    5.35
  -8  17   0    1.19    4.82
  -8  17   0    5.35    5.10
  -8  17   0   -2.96    4.65
  -8  17   0    2.72    4.07
   8 -17   0   -1.84    5.69
   8 -17   0   -2.10    5.35
   8 -17   0   -5.91    5.62
  -8 -18   0   -7.05    5.55
  -8  18   0   -4.93    4.88
  -8  18   0    7.82    5.34
  -8  18   0   -0.49    4.82
  -8  18   0   -4.63    3.86
   8 -18   0   -2.55    5.72
   8 -18   0    1.93    5.64
   8 -18   0   -3.42    5.73
  -8 -19   0    1.41    5.97
  -8  19   0    0.03    5.06
  -8  19   0    0.76    5.33
  -8  19   0   -1.70    5.79
  -8  19   0   -0.64    4.05
   8 -19   0    0.15    4.90
   8 -19   0    5.20    5.78
   8 -19   0   -9.92    4.79
  -8 -20   0    5.11    6.36
  -8  20   0    8.55    5.40
  -8  20   0    7.23    5.67
  -8  20   0    8.43    5.33
   8 -20   0   -1.77    6.24
   8 -20   0   13.11    6.05
   8 -20   0    1.43    6.40
  -8 -21   0   -4.00    5.11
  -8  21   0    5.54    5.37
  -8  21   0    9.28    5.95
  -8  21   0    0.21    5.15
   8 -21   0    1.48    6.43
   8 -21   0    6.49    6.00
   8 -21   0   -2.84    6.34
  -8 -22   0   53.01    8.01
  -8  22   0   28.73    6.10
  -8  22   0   40.63    6.82
  -8  22   0   33.83    6.17
   8 -22   0   43.80    7.54
   8 -22   0   46.33    7.17
   8 -22   0   45.07    7.58
  -8 -23   0  -13.70    7.39
  -8  23   0    2.32    5.96
  -9   0   0   -0.63    3.35
  -9   0   0   -0.85    2.54
  -9   0   0   -0.88    4.04
  -9   0   0    1.77    3.34
   9   0   0   -0.70    1.90
   9   0   0    2.35    2.22
   9   0   0   -0.37    1.92
  -9  -1   0   63.05    5.03
  -9  -1   0   61.74    4.44
  -9  -1   0   58.41    5.46
  -9  -1   0   56.41    5.03
  -9   1   0   57.86    4.69
  -9   1   0   58.82    3.93
  -9   1   0   57.03    6.34
  -9   1   0   64.59    4.66
   9  -1   0   52.61    3.64
   9  -1   0   57.79    4.16
   9  -1   0   54.46    3.60
   9   1   0   59.35    2.71
   9   1   0   53.34    3.35
   9   1   0   60.58    2.67
  -9  -2   0    1.52    3.19
  -9  -2   0   -1.29    2.61
  -9  -2   0   -3.57    4.77
  -9  -2   0   -0.21    3.16
  -9   2   0   -0.07    3.52
  -9   2   0   -0.90    2.56
  -9   2   0    0.08    4.17
  -9   2   0    1.38    3.48
   9  -2   0   -1.10    2.49
   9  -2   0    1.04    2.60
   9  -2   0    2.59    2.57
   9   2   0    0.45    1.15
   9   2   0   -0.88    1.74
   9   2   0    1.59    1.15
  -9  -3   0   24.02    3.58
  -9  -3   0   21.69    3.12
  -9  -3   0   21.52    2.00
  -9  -3   0   25.06    4.47
  -9  -3   0   27.68    3.59
  -9   3   0   22.71    3.56
  -9   3   0   22.83    3.02
  -9   3   0   29.28    3.66
  -9   3   0   20.77    3.48
   9  -3   0   23.87    2.90
   9  -3   0   24.24    3.28
   9  -3   0   24.09    2.91
   9   3   0   23.62    1.98
  -9  -4   0    2.21    3.17
  -9  -4   0    0.13    4.16
  -9  -4   0    0.17    3.14
  -9   4   0   -0.63    3.23
  -9   4   0    1.66    3.12
  -9   4   0    4.11    3.29
  -9   4   0    0.27    3.20
   9  -4   0   -2.00    2.77
   9  -4   0   -0.09    3.05
   9  -4   0   -3.64    2.78
  -9  -5   0   21.18    3.51
  -9  -5   0   22.07    4.57
  -9  -5   0   22.62    3.53
  -9   5   0   22.24    3.73
  -9   5   0   24.47    3.25
  -9   5   0   23.63    3.12
  -9   5   0   18.24    3.63
   9  -5   0   21.39    3.44
   9  -5   0   23.32    3.73
   9  -5   0   21.51    3.44
  -9  -6   0   -1.90    3.16
  -9  -6   0   -1.25    4.28
  -9  -6   0    1.41    3.23
  -9   6   0    2.89    3.50
  -9   6   0    2.25    2.88
  -9   6   0    0.60    2.60
  -9   6   0    3.43    3.45
   9  -6   0   -1.06    3.33
   9  -6   0    0.32    3.57
   9  -6   0    0.30    3.36
  -9  -7   0    3.49    3.30
  -9  -7   0    6.27    4.50
  -9  -7   0   -1.70    3.25
  -9   7   0    2.47    3.62
  -9   7   0    4.66    2.97
  -9   7   0   10.25    3.73
  -9   7   0    0.88    3.43
   9  -7   0    6.89    3.72
   9  -7   0    3.66    3.85
   9  -7   0    0.52    3.67
  -9  -8   0   -0.87    3.40
  -9  -8   0    1.84    4.45
  -9  -8   0   -0.21    3.38
  -9   8   0   -0.49    3.77
  -9   8   0   -1.69    3.11
  -9   8   0   -0.69    3.67
  -9   8   0   -0.30    3.53
   9  -8   0   -1.60    3.16
   9  -8   0   -1.21    3.99
   9  -8   0   -2.67    3.86
  -9  -9   0    6.19    4.75
  -9   9   0   11.28    4.20
  -9   9   0   10.73    3.55
  -9   9   0   11.99    4.16
  -9   9   0   12.07    3.84
   9  -9   0   12.28    4.39
   9  -9   0   11.26    4.45
   9  -9   0    8.19    4.39
  -9 -10   0    0.17    4.72
  -9  10   0    0.40    4.07
  -9  10   0    2.04    3.55
  -9  10   0    1.39    4.06
  -9  10   0   -2.55    3.56
   9 -10   0   -3.11    4.42
   9 -10   0    0.91    4.43
   9 -10   0   -4.81    4.44
  -9 -11   0    3.19    4.97
  -9  11   0   -0.50    4.21
  -9  11   0   -2.77    3.65
  -9  11   0    2.96    4.21
  -9  11   0   -2.43    3.59
   9 -11   0   -1.84    4.68
   9 -11   0   -2.43    4.62
   9 -11   0    1.25    4.74
  -9 -12   0   -0.22    5.09
  -9  12   0   -4.84    4.26
  -9  12   0   -0.68    3.93
  -9  12   0   -0.88    4.32
  -9  12   0    0.77    3.82
   9 -12   0    2.05    4.91
   9 -12   0    1.94    4.00
   9 -12   0    1.46    4.99
  -9 -13   0    9.27    5.45
  -9  13   0    5.66    4.74
  -9  13   0    5.21    4.28
  -9  13   0    5.61    4.68
  -9  13   0   10.61    4.19
   9 -13   0    6.82    5.23
   9 -13   0    3.96    5.01
   9 -13   0    8.37    5.31
  -9 -14   0    1.05    5.39
  -9  14   0    0.97    4.65
  -9  14   0    5.36    4.50
  -9  14   0   -0.04    4.56
  -9  14   0   -1.40    4.51
   9 -14   0   -4.95    5.16
   9 -14   0    4.62    5.34
   9 -14   0   -3.55    5.16
  -9 -15   0   -0.77    4.51
  -9  15   0   -3.48    4.58
  -9  15   0    3.90    4.69
  -9  15   0    0.03    4.64
  -9  15   0    3.14    4.11
   9 -15   0    1.92    5.36
   9 -15   0    0.91    5.21
   9 -15   0    5.16    5.50
  -9 -16   0    0.73    5.66
  -9  16   0   -0.14    5.60
  -9  16   0   -4.51    4.70
  -9  16   0    1.40    5.63
  -9  16   0   -3.70    4.13
   9 -16   0   -0.66    5.61
   9 -16   0    1.27    5.40
   9 -16   0    2.35    5.70
  -9 -17   0   -3.19    4.73
  -9  17   0    3.45    5.01
  -9  17   0    8.60    5.15
  -9  17   0    5.11    5.06
  -9  17   0    4.78    4.92
   9 -17   0   -1.24    4.85
   9 -17   0    6.30    5.66
   9 -17   0    4.84    4.95
  -9 -18   0   -1.10    6.02
  -9  18   0    0.62    5.88
  -9  18   0   -5.37    4.96
  -9  18   0    5.85    5.80
  -9  18   0   -2.63    4.85
   9 -18   0   -4.84    5.87
   9 -18   0    2.73    5.75
   9 -18   0    0.61    6.02
  -9 -19   0   23.55    6.91
  -9  19   0   24.16    5.86
  -9  19   0   32.46    6.15
  -9  19   0   22.95    5.78
  -9  19   0   26.51    5.47
   9 -19   0   22.66    6.83
   9 -19   0   27.01    6.51
   9 -19   0   32.43    6.94
  -9 -20   0  -12.67    6.26
  -9  20   0   -1.53    5.37
  -9  20   0    0.49    4.48
  -9  20   0    2.28    5.35
   9 -20   0   -2.56    5.03
   9 -20   0   11.38    6.14
   9 -20   0   -3.09    6.26
  -9 -21   0   -1.77    6.75
  -9  21   0    7.86    5.72
  -9  21   0    5.63    5.90
  -9  21   0    2.24    5.41
   9 -21   0    7.34    6.59
   9 -21   0    5.76    6.14
   9 -21   0   -3.50    6.41
  -9 -22   0   -9.11    6.93
  -9  22   0    3.64    4.72
   9 -22   0   -0.72    5.78
   9 -22   0    5.65    6.26
   9 -22   0    2.58    5.85
 -10   0   0   86.95    5.13
 -10   0   0   87.80    4.41
 -10   0   0   87.72    7.84
 -10   0   0   93.64    5.19
  10   0   0   86.00    3.50
  10   0   0   89.98    4.04
  10   0   0   91.25    3.50
 -10  -1   0    1.81    3.53
 -10  -1   0    3.73    2.79
 -10  -1   0    0.30    4.54
 -10  -1   0   -1.54    3.40
 -10   1   0   -0.21    3.16
 -10   1   0    2.56    2.76
 -10   1   0    1.31    4.15
 -10   1   0    0.32    3.09
  10  -1   0    0.04    2.17
  10  -1   0    2.74    2.69
  10  -1   0    0.08    2.19
  10   1   0    1.48    1.81
  10   1   0    1.61    1.95
  10   1   0    0.36    1.80
 -10  -2   0   74.88    4.85
 -10  -2   0   67.37    4.39
 -10  -2   0   69.36    6.88
 -10  -2   0   68.75    4.78
 -10   2   0   69.03    5.20
 -10   2   0   69.77    4.29
 -10   2   0   76.51    8.10
 -10   2   0   72.69    5.21
  10  -2   0   69.68    4.10
  10  -2   0   66.11    4.91
  10  -2   0   68.10    4.04
  10   2   0   72.44    2.22
  10   2   0   63.52    2.14
  10   2   0   72.62    3.16
  10   2   0   71.01    2.20
  10   2   0   64.08    2.13
 -10  -3   0   -2.02    3.35
 -10  -3   0    0.93    2.94
 -10  -3   0   -1.12    1.34
 -10  -3   0   -4.80    4.47
 -10  -3   0   -0.49    2.88
 -10   3   0    1.13    3.34
 -10   3   0    1.13    2.74
 -10   3   0    1.74    4.16
 -10   3   0    1.59    3.31
  10  -3   0    1.41    2.57
  10  -3   0    0.94    2.89
  10  -3   0    1.62    2.63
  10   3   0    0.19    1.54
 -10  -4   0  158.44    6.02
 -10  -4   0  167.49    7.76
 -10  -4   0  166.37    6.13
 -10   4   0  176.40    7.04
 -10   4   0  162.87    5.28
 -10   4   0  164.08    6.42
 -10   4   0  164.75    6.90
  10  -4   0  158.15    5.32
  10  -4   0  162.57    6.01
  10  -4   0  164.87    5.45
 -10  -5   0   -0.64    3.38
 -10  -5   0   -1.28    4.65
 -10  -5   0    1.09    3.37
 -10   5   0    1.83    3.54
 -10   5   0    1.85    2.92
 -10   5   0   -0.42    2.64
 -10   5   0   -2.16    3.40
  10  -5   0   -0.67    3.62
  10  -5   0   -1.93    3.32
  10  -5   0    2.15    3.69
 -10  -6   0   38.86    4.50
 -10  -6   0   37.99    5.35
 -10  -6   0   42.20    4.64
 -10   6   0   41.15    4.42
 -10   6   0   46.52    4.59
 -10   6   0   44.14    4.40
 -10   6   0   40.50    4.41
  10  -6   0   40.30    4.18
  10  -6   0   43.76    4.51
  10  -6   0   40.25    4.21
 -10  -7   0    1.19    3.52
 -10  -7   0    2.67    4.81
 -10  -7   0    3.66    3.55
 -10   7   0    1.13    3.83
 -10   7   0    3.12    3.01
 -10   7   0   -1.95    3.73
  10  -7   0   -1.23    3.69
  10  -7   0   -3.13    3.84
  10  -7   0   -4.35    3.68
 -10  -8   0   22.88    3.59
 -10  -8   0   18.57    5.30
 -10  -8   0   15.68    3.49
 -10   8   0   20.29    4.39
 -10   8   0   17.15    3.59
 -10   8   0   12.70    4.19
 -10   8   0   20.90    4.30
  10  -8   0   15.04    4.30
  10  -8   0   26.18    4.64
  10  -8   0   23.98    4.48
 -10  -9   0   -1.43    3.20
 -10  -9   0    1.31    5.12
 -10  -9   0    0.16    3.22
 -10   9   0    1.02    4.15
 -10   9   0   -2.57    3.37
 -10   9   0    2.40    4.17
 -10   9   0    5.02    3.93
  10  -9   0   -2.90    4.24
  10  -9   0   -2.55    3.54
  10  -9   0    2.31    4.34
 -10 -10   0   79.48    6.18
 -10 -10   0   85.35    7.04
 -10 -10   0   80.24    6.24
 -10  10   0   70.43    6.87
 -10  10   0   82.57    5.80
 -10  10   0   87.31    7.77
 -10  10   0   77.17    6.28
  10 -10   0   77.33    7.26
  10 -10   0   78.58    6.34
  10 -10   0   85.08    7.38
 -10 -11   0   -1.75    5.33
 -10  11   0   -1.77    4.33
 -10  11   0    1.98    3.86
 -10  11   0    0.78    4.39
 -10  11   0   -2.34    3.93
  10 -11   0   -5.23    4.73
  10 -11   0    3.72    3.98
  10 -11   0   -1.44    4.83
 -10 -12   0    6.58    5.64
 -10  12   0    4.09    4.62
 -10  12   0    6.32    4.20
 -10  12   0    1.06    4.55
 -10  12   0    5.44    4.09
  10 -12   0    7.46    5.12
  10 -12   0    6.45    4.28
  10 -12   0    3.93    5.07
 -10 -13   0   -4.52    5.57
 -10  13   0   -1.91    5.48
 -10  13   0   -5.43    4.13
 -10  13   0   -1.88    5.40
 -10  13   0   -2.33    4.07
  10 -13   0    4.61    5.18
  10 -13   0    1.68    5.16
  10 -13   0   -0.76    5.12
 -10 -14   0  244.08   10.62
 -10  14   0  264.51   10.38
 -10  14   0  256.35    8.11
 -10  14   0  265.25    9.55
 -10  14   0  245.48    9.14
  10 -14   0  237.86    9.92
  10 -14   0  247.98   10.20
  10 -14   0  240.77   10.07
 -10 -15   0    2.51    5.98
 -10  15   0   -2.61    4.77
 -10  15   0    2.50    4.72
 -10  15   0   -1.84    4.76
 -10  15   0    5.32    4.29
  10 -15   0    4.08    5.63
  10 -15   0   -4.79    5.23
  10 -15   0   -2.54    5.47
 -10 -16   0   -7.98    5.93
 -10  16   0    5.59    5.06
 -10  16   0    0.95    4.87
 -10  16   0    2.81    4.93
 -10  16   0   -1.51    4.29
  10 -16   0    2.28    5.77
  10 -16   0    3.73    4.58
  10 -16   0   -4.47    5.67
 -10 -17   0   -6.39    6.19
 -10  17   0   -6.40    5.83
 -10  17   0    2.99    5.10
 -10  17   0   -3.51    5.80
 -10  17   0    3.59    4.47
  10 -17   0   -2.68    4.80
  10 -17   0    2.29    5.77
  10 -17   0   -2.77    4.87
 -10 -18   0   -7.74    6.33
 -10  18   0    4.47    5.30
 -10  18   0    0.33    5.12
 -10  18   0    0.35    5.12
 -10  18   0   -2.52    4.40
  10 -18   0    0.20    6.13
  10 -18   0    7.64    5.99
  10 -18   0   -6.46    6.04
 -10 -19   0  -10.12    6.47
 -10  19   0    3.01    5.40
 -10  19   0    2.65    5.26
 -10  19   0    2.89    5.30
  10 -19   0   -3.64    6.21
  10 -19   0    5.91    5.95
  10 -19   0   -2.67    6.30
 -10 -20   0  -11.24    6.84
 -10  20   0    4.43    6.37
 -10  20   0    3.14    5.68
 -10  20   0    0.70    6.24
  10 -20   0   10.22    5.49
  10 -20   0   11.58    6.29
  10 -20   0    3.98    5.44
 -10 -21   0  -12.09    6.99
 -10  21   0    4.40    5.67
 -10  21   0    1.15    5.67
 -10  21   0   -4.40    5.36
  10 -21   0    4.03    6.69
  10 -21   0    8.95    6.31
  10 -21   0   -5.92    6.30
 -10  22   0   -1.21    5.91
 -11   0   0    0.69    3.32
 -11   0   0    1.64    2.91
 -11   0   0    2.34    5.43
 -11   0   0   -0.86    3.24
  11   0   0    1.68    2.10
  11   0   0    2.89    2.71
  11   0   0    0.62    2.09
 -11  -1   0   66.98    5.21
 -11  -1   0   65.42    4.50
 -11  -1   0   66.18    7.70
 -11  -1   0   73.87    5.26
 -11   1   0   71.49    6.06
 -11   1   0   72.51    5.11
 -11   1   0   76.70    8.56
 -11   1   0   61.71    5.92
  11  -1   0   66.14    3.80
  11  -1   0   64.16    4.54
  11  -1   0   64.65    3.75
  11   1   0   73.57    2.91
  11   1   0   67.06    3.76
  11   1   0   66.88    2.85
 -11  -2   0   -0.79    3.21
 -11  -2   0    3.32    2.96
 -11  -2   0   -3.58    5.11
 -11  -2   0    1.87    3.18
 -11   2   0   -1.58    3.44
 -11   2   0   -0.84    2.85
 -11   2   0    5.46    5.37
 -11   2   0   -1.45    3.40
  11  -2   0   -1.21    2.59
  11  -2   0    1.97    3.10
  11  -2   0   -0.07    2.63
  11   2   0    2.23    1.42
  11   2   0   -0.50    1.82
  11   2   0    3.49    1.33
 -11  -3   0   -0.90    3.67
 -11  -3   0    3.15    3.07
 -11  -3   0    1.63    5.11
 -11  -3   0    1.73    3.61
 -11   3   0    4.98    3.61
 -11   3   0    0.39    3.32
 -11   3   0    7.58    3.99
 -11   3   0    5.27    3.60
  11  -3   0    1.34    2.99
  11  -3   0    0.11    2.95
  11  -3   0   -0.93    2.98
  11   3   0    1.34    1.60
 -11  -4   0   -1.41    3.60
 -11  -4   0   -3.63    3.56
 -11  -4   0    4.25    5.09
 -11  -4   0   -1.56    3.58
 -11   4   0   -1.18    3.55
 -11   4   0    2.42    3.01
 -11   4   0    0.78    3.43
 -11   4   0   -2.25    3.57
  11  -4   0    2.49    2.96
  11  -4   0   -1.52    3.73
  11  -4   0   -3.69    2.88
 -11  -5   0   42.99    4.46
 -11  -5   0   42.51    5.84
 -11  -5   0   42.90    4.41
 -11   5   0   42.88    4.54
 -11   5   0   46.01    5.16
 -11   5   0   44.89    4.45
 -11   5   0   38.09    4.47
  11  -5   0   38.85    4.82
  11  -5   0   44.18    4.41
  11  -5   0   45.97    4.80
 -11  -6   0    0.69    3.72
 -11  -6   0    3.32    5.28
 -11  -6   0    1.75    3.77
 -11   6   0    5.84    3.90
 -11   6   0   -0.34    3.15
 -11   6   0    6.82    3.16
 -11   6   0    1.04    3.81
  11  -6   0    1.27    3.52
  11  -6   0   -2.90    3.74
  11  -6   0   -2.17    3.47
 -11  -7   0    3.09    3.85
 -11  -7   0    5.40    5.44
 -11  -7   0    4.94    3.90
 -11   7   0    6.03    4.14
 -11   7   0   -0.68    3.80
 -11   7   0    6.57    3.06
 -11   7   0    1.31    4.00
  11  -7   0    5.12    3.87
  11  -7   0    4.64    4.18
  11  -7   0    7.25    3.91
 -11  -8   0   -0.47    3.35
 -11  -8   0    2.54    5.50
 -11  -8   0   -3.25    3.27
 -11   8   0   -1.15    4.05
 -11   8   0   -0.45    3.33
 -11   8   0   -0.90    3.98
 -11   8   0   -5.58    3.95
  11  -8   0   -2.17    3.98
  11  -8   0   -2.77    4.26
  11  -8   0    1.44    4.12
 -11  -9   0    6.14    4.08
 -11  -9   0    3.15    5.64
 -11  -9   0   -0.65    3.41
 -11   9   0    7.03    4.43
 -11   9   0    1.34    3.49
 -11   9   0    3.98    4.42
 -11   9   0    6.20    4.22
  11  -9   0    5.90    4.42
  11  -9   0    4.73    4.57
  11  -9   0   -3.20    4.34
 -11 -10   0   -1.20    3.50
 -11 -10   0   -2.66    5.65
 -11 -10   0   -0.73    4.05
 -11  10   0    6.48    4.56
 -11  10   0   -0.16    3.66
 -11  10   0    4.82    4.48
 -11  10   0    0.56    4.15
  11 -10   0    0.17    4.59
  11 -10   0    0.04    4.69
  11 -10   0    0.05    4.60
 -11 -11   0  228.76    7.47
 -11 -11   0  227.99   10.32
 -11 -11   0  220.11    7.38
 -11  11   0  231.73    8.92
 -11  11   0  229.40    7.63
 -11  11   0  235.33    8.89
 -11  11   0  220.79    8.25
  11 -11   0  223.81    9.03
  11 -11   0  231.40    9.38
  11 -11   0  221.34    8.96
 -11 -12   0   -2.61    4.38
 -11 -12   0   -2.77    5.76
 -11 -12   0    3.20    4.43
 -11  12   0   -0.39    4.65
 -11  12   0    1.80    4.12
 -11  12   0   -0.56    4.62
 -11  12   0   -4.24    4.24
  11 -12   0   -2.03    4.98
  11 -12   0    0.42    5.10
  11 -12   0   -4.72    4.95
 -11 -13   0  333.19    8.94
 -11 -13   0  338.53   11.73
 -11 -13   0  339.90    8.97
 -11  13   0  358.17   10.53
 -11  13   0  345.58    9.34
 -11  13   0  343.68   10.36
 -11  13   0  346.61    9.64
  11 -13   0  325.14   10.73
  11 -13   0  334.20   10.86
  11 -13   0  324.44   10.70
 -11 -14   0    0.40    6.11
 -11  14   0   -4.31    4.90
 -11  14   0   -0.12    4.50
 -11  14   0    4.70    5.06
 -11  14   0   -5.15    4.32
  11 -14   0    0.52    5.43
  11 -14   0   -3.26    5.22
  11 -14   0  -10.05    5.29
 -11 -15   0  139.26   10.43
 -11  15   0  142.91    8.92
 -11  15   0  144.58    8.13
 -11  15   0  150.49    8.91
 -11  15   0  137.15    7.84
  11 -15   0  129.31    9.58
  11 -15   0  139.84    9.63
  11 -15   0  129.76    9.62
 -11 -16   0   -9.41    6.31
 -11  16   0   -2.65    4.99
 -11  16   0   -4.31    4.73
 -11  16   0   -0.88    5.02
 -11  16   0   -0.33    4.55
  11 -16   0   -4.81    5.77
  11 -16   0    3.25    4.71
  11 -16   0   -4.45    5.77
 -11 -17   0   -4.01    6.68
 -11  17   0    8.91    5.49
 -11  17   0    2.79    5.00
 -11  17   0    5.03    5.30
 -11  17   0    7.32    5.42
  11 -17   0   -3.33    6.02
  11 -17   0    6.17    5.86
  11 -17   0    4.82    6.21
 -11 -18   0  -10.88    6.68
 -11  18   0    2.57    5.41
 -11  18   0    0.43    5.16
 -11  18   0    1.40    5.32
 -11  18   0   -2.55    5.23
  11 -18   0   -8.82    6.09
  11 -18   0    1.60    5.91
  11 -18   0   -4.94    6.21
 -11 -19   0   -4.24    7.15
 -11  19   0   10.63    5.79
 -11  19   0   13.17    4.88
 -11  19   0    5.49    5.46
  11 -19   0   13.37    6.69
  11 -19   0   14.57    5.36
  11 -19   0    9.31    6.55
 -11 -20   0   -5.39    7.27
 -11  20   0   -2.04    5.53
 -11  20   0   -4.97    5.42
 -11  20   0    4.28    5.59
  11 -20   0   -0.43    5.27
  11 -20   0    7.88    6.27
  11 -20   0   -3.00    5.17
 -11  21   0   10.73    6.02
 -12   0   0   20.27    3.93
 -12   0   0   24.91    3.55
 -12   0   0   20.75    5.49
 -12   0   0   19.32    3.89
  12   0   0   22.12    2.61
  12   0   0   22.10    2.90
  12   0   0   22.61    2.61
 -12  -1   0    3.99    3.57
 -12  -1   0    1.38    3.07
 -12  -1   0    1.65    6.23
 -12  -1   0    0.75    3.45
 -12   1   0   -2.56    3.54
 -12   1   0   -0.57    3.05
 -12   1   0    2.77    7.01
 -12   1   0   -0.63    3.51
  12  -1   0   -0.57    2.33
  12  -1   0   -2.49    2.80
  12  -1   0    1.56    2.62
  12   1   0    1.35    1.73
  12   1   0   -0.24    2.35
  12   1   0    0.01    1.70
 -12  -2   0   10.23    3.70
 -12  -2   0    8.02    3.79
 -12  -2   0    7.85    5.70
 -12  -2   0   11.66    3.73
 -12   2   0    7.48    3.80
 -12   2   0   11.16    3.67
 -12   2   0    8.81    4.96
 -12   2   0    8.89    3.81
  12  -2   0    8.39    2.92
  12  -2   0    8.23    3.41
  12  -2   0   11.02    2.96
  12   2   0   11.52    2.31
 -12  -3   0    2.60    4.06
 -12  -3   0   -3.24    3.11
 -12  -3   0    3.24    5.67
 -12  -3   0   -0.95    3.96
 -12   3   0   -0.86    3.71
 -12   3   0    3.09    3.08
 -12   3   0   -0.66    4.80
 -12   3   0    0.39    3.71
  12  -3   0    0.07    3.10
  12  -3   0    0.95    3.54
  12  -3   0   -1.83    3.11
  12   3   0   -0.36    1.71
 -12  -4   0    0.06    3.50
 -12  -4   0    8.52    3.50
 -12  -4   0    2.36    5.77
 -12  -4   0    4.42    3.57
 -12   4   0    3.10    3.91
 -12   4   0    3.55    3.22
 -12   4   0    7.38    3.81
 -12   4   0    8.37    4.00
  12  -4   0    3.81    3.55
  12  -4   0    7.94    3.50
  12  -4   0    6.51    3.64
 -12  -5   0    3.33    4.08
 -12  -5   0   -3.41    3.91
 -12  -5   0    3.46    5.73
 -12  -5   0   -2.16    3.92
 -12   5   0    6.91    4.09
 -12   5   0    3.49    3.24
 -12   5   0   -0.02    3.79
 -12   5   0   -0.75    3.89
  12  -5   0   -1.73    3.22
  12  -5   0   -0.08    3.60
  12  -5   0   -4.26    3.21
 -12  -6   0   33.68    4.67
 -12  -6   0   31.59    6.30
 -12  -6   0   32.70    4.60
 -12   6   0   29.40    4.64
 -12   6   0   37.61    4.11
 -12   6   0   32.89    3.84
 -12   6   0   31.30    4.63
  12  -6   0   24.48    4.57
  12  -6   0   29.57    4.49
  12  -6   0   30.83    4.75
 -12  -7   0    3.61    3.59
 -12  -7   0   -6.47    4.65
 -12  -7   0    2.00    3.54
 -12   7   0    0.89    4.15
 -12   7   0    0.02    3.44
 -12   7   0    6.19    3.27
 -12   7   0   -0.47    4.11
  12  -7   0    1.80    3.89
  12  -7   0    3.89    4.22
  12  -7   0    5.24    3.98
 -12  -8   0   10.60    4.35
 -12  -8   0    5.75    6.01
 -12  -8   0   12.15    4.35
 -12   8   0    8.27    4.51
 -12   8   0   14.02    3.82
 -12   8   0    8.63    4.43
 -12   8   0    6.36    4.47
  12  -8   0    9.50    4.31
  12  -8   0   12.46    4.70
  12  -8   0   10.92    4.41
 -12  -9   0   -1.51    3.62
 -12  -9   0   -0.01    5.97
 -12  -9   0   -1.17    3.67
 -12   9   0   -6.35    4.34
 -12   9   0   -0.83    3.58
 -12   9   0   -4.66    4.30
 -12   9   0    1.66    4.41
  12  -9   0   -2.98    4.28
  12  -9   0    1.14    4.53
  12  -9   0   -3.74    4.36
 -12 -10   0   -3.36    4.27
 -12 -10   0   -1.38    6.05
 -12 -10   0    3.27    4.36
 -12  10   0    4.27    4.78
 -12  10   0    4.60    3.89
 -12  10   0    4.05    4.67
 -12  10   0    4.14    4.47
  12 -10   0    4.01    4.62
  12 -10   0   -2.15    4.69
  12 -10   0    4.21    4.71
 -12 -11   0   -1.79    4.39
 -12 -11   0   -5.39    6.07
 -12 -11   0    1.31    4.43
 -12  11   0    6.13    5.64
 -12  11   0    2.14    3.95
 -12  11   0    2.35    4.76
 -12  11   0    2.72    4.45
  12 -11   0   -3.85    4.74
  12 -11   0    0.36    4.96
  12 -11   0   -0.18    4.84
 -12 -12   0   41.75    4.91
 -12 -12   0   37.69    7.04
 -12 -12   0   40.17    4.87
 -12  12   0   36.30    5.67
 -12  12   0   38.18    5.07
 -12  12   0   38.39    5.72
 -12  12   0   35.82    5.33
  12 -12   0   39.83    5.96
  12 -12   0   42.09    6.11
  12 -12   0   30.68    5.80
 -12 -13   0    2.07    4.79
 -12 -13   0  -10.69    6.22
 -12 -13   0    1.72    4.68
 -12  13   0   -1.81    4.98
 -12  13   0   -1.32    4.29
 -12  13   0   -2.60    5.67
 -12  13   0   -1.70    4.52
  12 -13   0   -2.39    5.25
  12 -13   0   -2.05    5.23
  12 -13   0   -2.62    4.27
 -12 -14   0   37.55    5.64
 -12 -14   0   27.75    7.03
 -12 -14   0   34.85    5.60
 -12  14   0   30.70    5.91
 -12  14   0   33.99    5.39
 -12  14   0   31.80    5.87
 -12  14   0   28.18    5.29
  12 -14   0   30.51    6.21
  12 -14   0   40.68    6.31
  12 -14   0   29.47    6.27
 -12 -15   0    0.43    4.35
 -12 -15   0   -2.83    6.56
 -12 -15   0   -3.14    4.26
 -12  15   0   -5.74    5.21
 -12  15   0    1.04    4.69
 -12  15   0    5.24    5.28
 -12  15   0    2.27    4.66
  12 -15   0   -3.53    5.63
  12 -15   0    0.60    4.64
  12 -15   0   -6.05    5.66
 -12 -16   0   19.02    5.60
 -12 -16   0    9.85    7.22
 -12 -16   0   16.88    5.50
 -12  16   0   10.96    5.58
 -12  16   0   11.37    5.18
 -12  16   0   15.02    5.64
 -12  16   0   12.20    4.99
  12 -16   0   16.83    6.29
  12 -16   0   15.37    6.10
  12 -16   0   17.78    6.38
 -12 -17   0   -2.01    5.29
 -12 -17   0  -12.58    6.94
 -12 -17   0   -3.46    5.18
 -12  17   0   -4.23    5.33
 -12  17   0    0.65    4.98
 -12  17   0   -0.63    5.34
 -12  17   0   -2.41    4.63
  12 -17   0   -0.72    6.10
  12 -17   0    1.63    5.87
  12 -17   0    0.24    6.19
 -12 -18   0  -20.27    7.01
 -12  18   0   -2.89    5.42
 -12  18   0    4.18    5.24
 -12  18   0    2.38    5.52
 -12  18   0   -3.90    4.74
  12 -18   0   -2.13    6.28
  12 -18   0   11.14    6.18
  12 -18   0   -1.35    6.21
 -12 -19   0  -15.74    7.42
 -12  19   0    1.25    5.64
 -12  19   0   -4.83    5.19
 -12  19   0    1.59    5.64
  12 -19   0   -1.49    5.21
  12 -19   0    2.97    5.02
  12 -19   0    4.08    5.41
 -12  20   0    9.28    5.77
  12 -20   0   30.21    7.91
  12 -20   0   21.44    8.73
 -13   0   0   -2.48    3.73
 -13   0   0   -2.53    3.20
 -13   0   0    3.96    5.60
 -13   0   0    2.33    3.76
  13   0   0    0.68    2.64
  13   0   0   -1.77    2.84
  13   0   0    0.65    2.65
 -13  -1   0   18.07    4.14
 -13  -1   0   20.33    3.68
 -13  -1   0   19.14    6.10
 -13  -1   0   24.25    4.75
 -13   1   0   19.49    4.26
 -13   1   0   19.52    4.12
 -13   1   0   20.74    7.48
 -13   1   0   11.50    4.06
  13  -1   0   22.09    3.01
  13  -1   0   19.35    3.33
  13  -1   0   21.33    3.01
  13   1   0   21.48    3.06
 -13  -2   0    0.78    3.73
 -13  -2   0    1.07    3.34
 -13  -2   0   -0.25    7.02
 -13  -2   0   -2.35    3.64
 -13   2   0   -0.98    3.93
 -13   2   0   -1.75    3.14
 -13   2   0    6.16    6.02
 -13   2   0   -0.40    3.89
  13  -2   0    0.29    3.11
  13  -2   0    2.36    3.34
  13  -2   0    1.55    3.12
 -13  -3   0   -1.87    3.60
 -13  -3   0    0.24    3.33
 -13  -3   0    5.91    6.35
 -13  -3   0    1.45    3.62
 -13   3   0    4.58    4.66
 -13   3   0   -1.35    3.67
 -13   3   0    5.66    5.26
 -13   3   0    7.80    4.74
  13  -3   0    3.54    3.25
  13  -3   0    3.68    3.67
  13  -3   0    1.25    3.21
 -13  -4   0   -1.54    3.60
 -13  -4   0    1.03    3.45
 -13  -4   0   -4.98    6.14
 -13  -4   0    3.07    3.71
 -13   4   0    3.94    4.13
 -13   4   0   -4.86    3.73
 -13   4   0    7.79    4.70
 -13   4   0   -3.17    3.98
  13  -4   0    2.06    3.55
  13  -4   0   -3.23    3.94
  13  -4   0   -0.74    3.53
 -13  -5   0    3.68    3.71
 -13  -5   0    0.58    3.67
 -13  -5   0   -3.33    6.26
 -13  -5   0    2.29    3.67
 -13   5   0    1.73    4.20
 -13   5   0    4.88    3.92
 -13   5   0    5.67    4.13
 -13   5   0    3.23    4.21
  13  -5   0    3.05    3.93
  13  -5   0    2.09    3.81
  13  -5   0   -2.14    3.87
 -13  -6   0    1.27    4.32
 -13  -6   0    0.51    3.80
 -13  -6   0    6.15    6.36
 -13  -6   0   -3.74    3.59
 -13   6   0    5.41    4.29
 -13   6   0   -3.18    3.35
 -13   6   0   -0.43    3.47
 -13   6   0   -0.96    4.16
  13  -6   0   -4.06    4.12
  13  -6   0   -2.68    3.92
  13  -6   0   -4.33    4.12
 -13  -7   0   -0.52    3.74
 -13  -7   0   -4.73    6.11
 -13  -7   0    1.46    3.80
 -13   7   0    1.83    4.36
 -13   7   0   -0.12    3.49
 -13   7   0    6.72    3.42
 -13   7   0    0.32    4.98
  13  -7   0   -1.57    3.87
  13  -7   0   -0.40    4.22
  13  -7   0   -0.61    3.92
 -13  -8   0   -0.90    3.77
 -13  -8   0   -7.05    6.11
 -13  -8   0   -3.11    3.76
 -13   8   0   -1.06    4.52
 -13   8   0    0.78    3.59
 -13   8   0    0.48    4.44
 -13   8   0   -1.16    4.57
  13  -8   0   -1.51    4.14
  13  -8   0   -3.32    4.43
  13  -8   0    0.71    4.25
 -13  -9   0   22.35    4.88
 -13  -9   0   26.42    7.00
 -13  -9   0   28.51    4.45
 -13   9   0   23.85    5.21
 -13   9   0   31.97    4.99
 -13   9   0   22.27    5.13
 -13   9   0   20.47    5.12
  13  -9   0   31.89    5.03
  13  -9   0   25.25    5.22
  13  -9   0   29.69    5.17
 -13 -10   0    2.19    3.97
 -13 -10   0    5.46    6.46
 -13 -10   0   -1.32    3.86
 -13  10   0   -2.30    4.81
 -13  10   0    1.96    3.90
 -13  10   0    0.35    4.83
 -13  10   0    0.88    4.63
  13 -10   0   -2.60    4.66
  13 -10   0   -2.61    4.80
  13 -10   0    1.18    4.75
 -13 -11   0    2.27    4.07
 -13 -11   0   -1.25    6.49
 -13 -11   0   -0.55    4.00
 -13  11   0    2.42    5.06
 -13  11   0    8.42    4.14
 -13  11   0    1.38    4.91
 -13  11   0    2.08    4.71
  13 -11   0   -2.38    4.89
  13 -11   0    1.93    4.96
  13 -11   0    1.18    4.98
 -13 -12   0    1.53    4.81
 -13 -12   0   -0.47    6.59
 -13 -12   0   -4.27    4.55
 -13  12   0   -0.87    5.06
 -13  12   0    1.08    4.13
 -13  12   0   -6.53    4.89
 -13  12   0   -2.17    4.61
  13 -12   0   -0.92    5.11
  13 -12   0    1.38    5.11
  13 -12   0    6.99    5.27
 -13 -13   0   -1.80    4.10
 -13 -13   0    0.83    6.83
 -13 -13   0   -1.94    4.14
 -13  13   0    1.82    5.28
 -13  13   0   -4.77    4.25
 -13  13   0   -1.25    5.13
 -13  13   0   -1.87    5.38
  13 -13   0    2.51    5.42
  13 -13   0   -0.18    5.30
  13 -13   0    1.01    5.37
 -13 -14   0   -1.60    4.29
 -13 -14   0    2.30    6.94
 -13 -14   0    0.59    4.30
 -13  14   0    1.56    5.34
 -13  14   0    1.38    5.25
 -13  14   0    2.93    5.27
 -13  14   0   -0.15    5.47
  13 -14   0   -5.67    5.48
  13 -14   0    3.22    5.52
  13 -14   0   -1.57    5.57
 -13 -15   0   -0.04    5.14
 -13 -15   0  -10.73    6.92
 -13 -15   0   -1.88    5.00
 -13  15   0   -5.30    5.38
 -13  15   0   -4.97    4.57
 -13  15   0   -8.97    6.00
 -13  15   0   -1.69    5.54
  13 -15   0   -5.61    5.61
  13 -15   0   -1.90    5.70
  13 -15   0   -4.73    5.67
 -13 -16   0    2.86    4.63
 -13 -16   0  -10.24    7.21
 -13 -16   0   -3.97    4.45
 -13  16   0    1.03    5.57
 -13  16   0   -5.90    4.69
 -13  16   0   -4.13    5.34
 -13  16   0   -1.07    5.57
  13 -16   0   -5.99    5.84
  13 -16   0    0.06    5.87
  13 -16   0    0.25    5.95
 -13 -17   0   31.74    6.15
 -13 -17   0   10.03    7.93
 -13 -17   0   31.87    6.15
 -13  17   0   20.31    6.04
 -13  17   0   26.05    5.75
 -13  17   0   21.54    6.06
 -13  17   0   21.93    5.57
  13 -17   0   24.09    6.80
  13 -17   0   37.33    6.81
  13 -17   0   27.73    6.88
 -13 -18   0   -0.66    5.68
 -13 -18   0  -19.08    7.49
 -13 -18   0   -4.21    5.61
 -13  18   0   -2.69    5.66
 -13  18   0   -3.21    5.06
 -13  18   0   -0.49    5.61
 -13  18   0   -2.74    4.88
  13 -18   0    3.34    6.29
  13 -18   0    6.07    6.05
  13 -18   0    8.76    6.47
 -13  19   0    3.42    5.38
  13 -19   0    4.98    6.55
  13 -19   0    6.41    6.48
 -14   0   0   17.37    5.04
 -14   0   0   15.10    4.26
 -14   0   0   27.08    8.58
 -14   0   0   13.54    4.88
  14   0   0   18.86    3.16
 -14  -1   0    2.02    4.12
 -14  -1   0   -1.24    3.97
 -14  -1   0   -0.07    7.01
 -14  -1   0    1.28    4.00
 -14   1   0   -2.03    4.67
 -14   1   0    0.38    3.88
 -14   1   0    1.38    7.42
 -14   1   0    2.97    4.69
  14  -1   0    2.44    3.08
 -14  -2   0    1.64    4.05
 -14  -2   0    4.79    4.12
 -14  -2   0    6.52    6.45
 -14  -2   0    7.45    4.11
 -14   2   0    3.01    4.96
 -14   2   0    1.62    3.89
 -14   2   0   10.80    5.29
 -14   2   0    7.67    4.93
  14  -2   0    8.93    3.77
  14  -2   0    4.53    3.49
  14  -2   0    8.01    3.78
 -14  -3   0   -1.38    4.60
 -14  -3   0    0.81    3.59
 -14  -3   0   -0.21    6.62
 -14  -3   0    0.34    4.52
 -14   3   0    0.72    4.82
 -14   3   0   -2.41    3.27
 -14   3   0    9.85    4.63
 -14   3   0   -1.96    4.80
  14  -3   0   -0.27    3.15
  14  -3   0   -0.31    3.72
  14  -3   0   -0.43    3.13
 -14  -4   0   25.85    5.02
 -14  -4   0   30.25    4.81
 -14  -4   0   24.38    7.14
 -14  -4   0   28.67    5.01
 -14   4   0   32.22    4.99
 -14   4   0   30.67    4.57
 -14   4   0   30.95    5.10
 -14   4   0   29.66    4.94
  14  -4   0   31.68    4.15
  14  -4   0   31.78    4.60
  14  -4   0   31.25    4.18
 -14  -5   0   -2.10    3.87
 -14  -5   0   -1.19    4.24
 -14  -5   0   -1.67    6.63
 -14  -5   0    0.94    3.94
 -14   5   0   -4.23    4.25
 -14   5   0    3.49    3.52
 -14   5   0    6.64    4.10
 -14   5   0    0.89    4.31
  14  -5   0   -0.79    3.81
  14  -5   0    3.86    3.80
  14  -5   0    2.05    3.94
 -14  -6   0   27.20    5.06
 -14  -6   0   30.33    4.58
 -14  -6   0   23.24    7.11
 -14  -6   0   24.09    5.00
 -14   6   0   28.56    5.06
 -14   6   0   32.28    4.26
 -14   6   0   32.82    4.24
 -14   6   0   19.10    4.76
  14  -6   0   29.85    4.78
  14  -6   0   25.18    5.15
  14  -6   0   29.40    4.81
 -14  -7   0    0.02    4.55
 -14  -7   0    1.89    4.01
 -14  -7   0    3.66    6.73
 -14  -7   0   -1.89    4.52
 -14   7   0   -4.47    4.53
 -14   7   0   -1.40    3.63
 -14   7   0    5.09    3.56
 -14   7   0   -1.93    4.49
  14  -7   0    1.71    3.95
  14  -7   0   -1.78    4.90
  14  -7   0   -0.11    3.94
 -14  -8   0   30.78    4.72
 -14  -8   0   25.40    7.20
 -14  -8   0   29.26    5.15
 -14   8   0   28.22    5.39
 -14   8   0   36.47    4.53
 -14   8   0   32.16    5.36
 -14   8   0   30.16    5.48
  14  -8   0   32.18    5.50
  14  -8   0   30.32    5.18
  14  -8   0   31.68    5.54
 -14  -9   0   -0.69    4.62
 -14  -9   0   -6.45    6.55
 -14  -9   0   -1.84    4.57
 -14   9   0    1.98    4.90
 -14   9   0    0.29    4.32
 -14   9   0    2.77    4.86
 -14   9   0   -3.36    4.77
  14  -9   0    2.12    4.49
  14  -9   0    0.16    4.58
  14  -9   0   -6.01    4.30
 -14 -10   0   -2.73    4.05
 -14 -10   0   -0.56    5.55
 -14 -10   0    3.44    4.17
 -14  10   0    2.64    5.10
 -14  10   0    1.41    3.99
 -14  10   0   -3.34    4.96
 -14  10   0   -0.67    4.75
  14 -10   0    1.35    4.70
  14 -10   0    1.80    4.90
  14 -10   0    0.33    4.72
 -14 -11   0    3.94    4.24
 -14 -11   0   -6.66    6.76
 -14 -11   0   -0.08    4.24
 -14  11   0   -0.44    5.16
 -14  11   0   -2.08    4.03
 -14  11   0   -2.69    5.01
 -14  11   0    6.83    4.95
  14 -11   0    4.93    5.85
  14 -11   0    9.57    5.21
  14 -11   0   -3.18    5.71
 -14 -12   0   -3.34    4.82
 -14 -12   0   -0.34    7.03
 -14 -12   0    1.29    4.94
 -14  12   0   -0.18    5.28
 -14  12   0    2.57    4.23
 -14  12   0   -1.89    5.21
 -14  12   0    1.78    4.93
  14 -12   0    0.62    5.18
  14 -12   0    7.43    5.28
  14 -12   0    0.11    5.18
 -14 -13   0   -3.34    4.33
 -14 -13   0   -2.87    7.15
 -14 -13   0    1.63    4.39
 -14  13   0    0.74    5.40
 -14  13   0    3.53    5.18
 -14  13   0    3.01    5.45
 -14  13   0   -0.56    4.94
  14 -13   0   -4.47    5.24
  14 -13   0    8.76    5.68
  14 -13   0   -0.44    5.42
 -14 -14   0   -2.70    4.46
 -14 -14   0   -5.51    7.37
 -14 -14   0    1.60    4.48
 -14  14   0    4.18    5.56
 -14  14   0   -2.76    4.48
 -14  14   0    3.27    5.47
 -14  14   0    6.19    5.11
  14 -14   0    9.04    5.84
  14 -14   0    1.43    5.66
  14 -14   0    5.91    5.81
 -14 -15   0   -0.39    5.20
 -14 -15   0   -5.75    6.11
 -14 -15   0    7.40    5.42
 -14  15   0   -1.05    5.61
 -14  15   0   -5.83    5.19
 -14  15   0   -0.16    5.61
 -14  15   0    1.51    5.09
  14 -15   0    0.88    5.73
  14 -15   0    8.45    5.92
  14 -15   0    2.56    5.87
 -14 -16   0    0.63    4.63
 -14 -16   0    0.92    7.83
 -14 -16   0    2.15    4.74
 -14  16   0    1.17    5.77
 -14  16   0    2.06    5.00
 -14  16   0    2.49    5.74
 -14  16   0    3.27    5.08
  14 -16   0    4.87    5.05
  14 -16   0    5.32    6.02
  14 -16   0    7.84    6.13
 -14 -17   0  -10.90    7.97
 -14  17   0   -6.55    5.60
 -14  17   0   -1.05    5.76
 -14  17   0   -0.94    5.07
  14 -17   0    4.43    6.15
  14 -17   0    5.54    6.08
  14 -17   0    5.91    6.23
 -14  18   0   -2.48    6.38
  14 -18   0    7.92    6.32
  14 -18   0    1.94    5.48
  14 -18   0   10.27    6.38
 -15   0   0   -3.19    4.85
 -15   0   0   -1.84    3.45
 -15   0   0    5.35    8.49
 -15   0   0    2.80    4.88
 -15  -1   0    0.65    4.20
 -15  -1   0    0.19    4.16
 -15  -1   0   -4.90    6.26
 -15  -1   0   -0.66    4.18
 -15   1   0    2.32    4.42
 -15   1   0    2.29    3.49
 -15   1   0    9.68    7.00
 -15   1   0   -0.82    4.28
 -15  -2   0    3.16    4.26
 -15  -2   0    0.55    3.58
 -15  -2   0    3.94    6.65
 -15  -2   0    4.26    4.21
 -15   2   0   -0.03    4.36
 -15   2   0    2.95    4.03
 -15   2   0    0.43    5.19
 -15   2   0    2.00    4.37
  15  -2   0   -0.65    3.41
 -15  -3   0    0.69    4.90
 -15  -3   0    4.23    4.31
 -15  -3   0    4.98    6.82
 -15  -3   0   -4.28    4.75
 -15   3   0    0.90    5.09
 -15   3   0    5.11    4.08
 -15   3   0    4.91    5.47
 -15   3   0   -0.49    5.09
  15  -3   0    1.16    3.80
 -15  -4   0    4.69    4.20
 -15  -4   0   -6.51    4.23
 -15  -4   0   -1.12    6.95
 -15  -4   0   -4.07    4.01
 -15   4   0   -0.99    4.48
 -15   4   0    4.64    3.56
 -15   4   0    7.45    4.88
 -15   4   0   -1.96    4.46
  15  -4   0    0.72    4.08
 -15  -5   0    7.73    4.38
 -15  -5   0    8.10    3.98
 -15  -5   0    0.74    7.19
 -15  -5   0    6.23    4.34
 -15   5   0    8.45    4.75
 -15   5   0    6.18    3.71
 -15   5   0    7.74    4.26
 -15   5   0    3.65    4.60
  15  -5   0    7.16    3.49
  15  -5   0    5.97    4.55
  15  -5   0    6.75    3.49
 -15  -6   0    1.56    4.10
 -15  -6   0    0.49    3.88
 -15  -6   0  -10.77    7.05
 -15  -6   0   -3.78    4.03
 -15   6   0    3.73    4.71
 -15   6   0    1.48    4.25
 -15   6   0    0.17    4.58
  15  -6   0    2.70    4.21
  15  -6   0   -3.90    3.96
  15  -6   0    3.85    4.23
 -15  -7   0    7.26    4.30
 -15  -7   0    3.48    4.19
 -15  -7   0   -7.42    8.22
 -15  -7   0    3.56    4.19
 -15   7   0    1.79    5.51
 -15   7   0    5.22    4.43
 -15   7   0    1.92    5.46
  15  -7   0    9.28    4.09
  15  -7   0    5.18    4.39
  15  -7   0    5.64    4.04
 -15  -8   0    2.05    4.88
 -15  -8   0   -0.80    4.87
 -15  -8   0    1.45    7.16
 -15  -8   0   -2.55    4.76
 -15   8   0    5.93    4.94
 -15   8   0    1.46    3.85
 -15   8   0   -3.60    4.74
 -15   8   0   -1.38    4.04
  15  -8   0   -1.73    4.18
  15  -8   0    4.82    4.56
  15  -8   0    1.40    4.22
 -15  -9   0    2.79    4.33
 -15  -9   0    2.65    4.34
 -15  -9   0    5.03    7.23
 -15  -9   0    3.59    4.25
 -15   9   0    9.44    5.28
 -15   9   0   11.34    4.62
 -15   9   0    4.07    4.98
 -15   9   0    8.01    5.27
  15  -9   0   10.62    4.66
  15  -9   0    7.59    4.91
  15  -9   0    4.21    4.55
 -15 -10   0   -0.12    4.30
 -15 -10   0    6.14    7.38
 -15 -10   0    1.29    4.33
 -15  10   0   -2.17    5.12
 -15  10   0   -0.60    3.97
 -15  10   0   -0.17    5.16
 -15  10   0    5.43    5.12
  15 -10   0   -0.28    4.69
  15 -10   0    2.68    5.68
  15 -10   0    0.19    4.65
 -15 -11   0   -0.99    4.32
 -15 -11   0    0.74    7.39
 -15 -11   0    1.18    4.35
 -15  11   0   -0.13    5.31
 -15  11   0   -0.54    4.11
 -15  11   0    0.55    5.18
 -15  11   0    0.48    5.09
  15 -11   0    3.80    5.00
  15 -11   0    5.77    5.21
  15 -11   0   -0.80    4.89
 -15 -12   0   -0.76    5.06
 -15 -12   0   -3.29    7.43
 -15 -12   0   -5.40    5.00
 -15  12   0   -0.52    6.24
 -15  12   0   -5.61    7.11
 -15  12   0   -4.07    6.13
 -15  12   0   -4.08    5.02
  15 -12   0    7.07    5.28
  15 -12   0    1.79    5.35
  15 -12   0   -4.57    5.03
 -15 -13   0    2.00    4.55
 -15 -13   0    1.84    7.78
 -15 -13   0   -0.37    4.56
 -15  13   0    5.32    5.69
 -15  13   0    5.91    5.68
 -15  13   0    1.14    5.13
  15 -13   0    8.20    5.49
  15 -13   0    1.05    5.56
  15 -13   0    1.57    5.37
 -15 -14   0    6.67    4.81
 -15 -14   0   -1.15    7.82
 -15 -14   0   -2.14    4.60
 -15  14   0   10.04    5.91
 -15  14   0    1.42    5.66
 -15  14   0   -2.91    5.15
  15 -14   0    0.90    5.65
  15 -14   0    3.11    5.74
  15 -14   0    2.91    5.69
 -15 -15   0   -4.77    8.07
 -15  15   0    5.77    6.83
 -15  15   0    1.19    5.73
 -15  15   0    0.82    5.27
  15 -15   0    4.00    5.86
  15 -15   0    6.91    5.91
  15 -15   0   -2.07    5.76
 -15 -16   0   -2.53    8.34
 -15  16   0    2.44    5.26
  15 -16   0    7.89    6.08
  15 -16   0    4.53    5.97
  15 -16   0   16.20    6.23
 -15  17   0   -1.75    5.09
  15 -17   0   16.44    6.21
  15 -17   0    6.74    6.76
  15 -17   0   14.08    6.32
 -16   0   0    7.16    4.60
 -16   0   0   -0.98    3.63
 -16   0   0    1.52    7.05
 -16   0   0    2.12    4.41
 -16  -1   0   -0.79    5.09
 -16  -1   0   -3.30    4.21
 -16  -1   0   -8.19    7.64
 -16  -1   0   -3.03    4.96
 -16   1   0   -1.31    4.55
 -16   1   0   -0.91    4.10
 -16   1   0    6.35    6.82
 -16   1   0   -0.69    4.55
 -16  -2   0    6.66    4.56
 -16  -2   0    7.14    4.45
 -16  -2   0    1.69    6.96
 -16  -2   0    3.14    4.43
 -16   2   0    0.10    5.30
 -16   2   0    8.76    4.35
 -16   2   0   14.19    6.31
 -16   2   0    6.98    5.45
 -16  -3   0   -0.96    4.42
 -16  -3   0   -0.21    4.33
 -16  -3   0   -0.39    6.87
 -16  -3   0    0.53    4.38
 -16   3   0   -0.52    4.62
 -16   3   0   -2.65    3.56
 -16   3   0    5.21    4.78
 -16   3   0    2.71    4.63
 -16  -4   0    6.02    5.16
 -16  -4   0    6.19    4.58
 -16  -4   0    5.04    7.15
 -16  -4   0    5.74    5.11
 -16   4   0    1.57    4.74
 -16   4   0    9.89    5.15
 -16   4   0    9.54    4.97
 -16   4   0    8.08    4.83
  16  -4   0    4.00    4.23
 -16  -5   0   -5.27    4.90
 -16  -5   0    4.50    4.08
 -16  -5   0    4.07    7.44
 -16  -5   0   -3.20    4.93
 -16   5   0   -4.39    5.40
 -16   5   0    6.59    5.48
  16  -5   0    6.80    4.47
 -16  -6   0    1.56    4.39
 -16  -6   0   -1.62    4.63
 -16  -6   0    2.78    7.69
 -16  -6   0   -3.14    4.25
 -16   6   0    0.94    4.87
 -16   6   0    2.80    5.68
  16  -6   0    3.79    4.11
 -16  -7   0    0.96    4.40
 -16  -7   0   -5.74    4.67
 -16  -7   0   -5.42    7.42
 -16  -7   0   -0.62    4.28
 -16   7   0   -1.68    4.93
 -16   7   0   -1.51    4.80
  16  -7   0    2.94    4.78
  16  -7   0    3.09    5.05
  16  -7   0    8.46    4.97
 -16  -8   0    3.10    5.15
 -16  -8   0    7.71    4.56
 -16  -8   0    6.24    7.88
 -16  -8   0    4.78    5.16
 -16   8   0    3.03    5.16
 -16   8   0    3.62    5.12
 -16   8   0   11.93    5.50
  16  -8   0   12.00    4.98
  16  -8   0   12.25    5.51
  16  -8   0   12.65    5.03
 -16  -9   0   -0.31    5.05
 -16  -9   0    1.45    4.47
 -16  -9   0   -9.03    7.67
 -16  -9   0    2.07    5.05
 -16   9   0    0.90    5.19
 -16   9   0   -3.33    5.03
 -16   9   0    6.40    5.46
  16  -9   0    4.56    4.36
  16  -9   0    5.35    5.57
  16  -9   0    1.00    4.36
 -16 -10   0    6.45    5.27
 -16 -10   0    3.89    4.65
 -16 -10   0   -1.40    7.91
 -16 -10   0   -0.89    5.11
 -16  10   0   -0.50    5.37
 -16  10   0    1.61    6.22
 -16  10   0    2.87    5.38
  16 -10   0   10.63    5.49
  16 -10   0    9.95    5.13
  16 -10   0   12.24    5.56
 -16 -11   0    6.87    5.41
 -16 -11   0   -0.23    7.91
 -16 -11   0   -2.98    5.18
 -16  11   0   -1.58    5.52
 -16  11   0    6.49    5.68
 -16  11   0   -0.79    5.22
  16 -11   0   11.28    5.80
  16 -11   0    4.99    5.19
  16 -11   0   10.32    5.75
 -16 -12   0    3.65    5.45
 -16 -12   0    8.98    8.10
 -16 -12   0    5.77    5.52
 -16  12   0    6.06    5.78
 -16  12   0   -0.28    5.59
 -16  12   0    1.36    5.33
  16 -12   0    4.51    5.05
  16 -12   0    8.30    5.48
  16 -12   0   16.13    5.33
 -16 -13   0   -0.47    5.69
 -16 -13   0    1.38    8.15
 -16 -13   0   -5.95    7.63
 -16  13   0   -1.39    5.74
 -16  13   0    2.43    5.63
 -16  13   0   -0.71    5.37
  16 -13   0   10.77    5.39
  16 -13   0    7.24    5.57
  16 -13   0    7.16    5.38
 -16 -14   0    9.00    8.36
 -16  14   0   -7.10    5.56
 -16  14   0    1.40    5.70
 -16  14   0    1.80    5.34
  16 -14   0   11.74    5.68
  16 -14   0    9.24    5.88
  16 -14   0    8.08    5.61
 -16 -15   0   11.98    8.66
 -16  15   0   -0.98    5.34
  16 -15   0   14.67    5.83
  16 -15   0    3.06    5.82
  16 -15   0   10.86    5.81
 -16  16   0    4.61    5.51
  16 -16   0   24.54    6.29
  16 -16   0   10.03    5.64
 -17   0   0   -3.56    4.61
 -17   0   0   -4.04    7.86
 -17   0   0   -3.92    4.59
 -17  -1   0   19.07    5.13
 -17  -1   0   31.76    9.64
 -17  -1   0   14.66    4.93
 -17   1   0   19.16    5.27
 -17   1   0   18.90    6.29
 -17   1   0   19.40    5.21
 -17  -2   0   -0.43    4.61
 -17  -2   0  -12.27    9.84
 -17  -2   0   -2.87    4.51
 -17   2   0    4.55    4.82
 -17   2   0   -2.73    6.13
 -17   2   0    4.05    4.82
 -17  -3   0    1.21    4.66
 -17  -3   0   -5.59    7.12
 -17  -3   0    2.12    4.67
 -17   3   0    7.03    5.04
 -17   3   0    2.11    4.89
 -17  -4   0    2.23    4.68
 -17  -4   0   -1.34    7.31
 -17  -4   0   -3.96    4.50
 -17   4   0    2.20    5.02
 -17   4   0   -3.58    4.81
 -17  -5   0   -0.11    4.64
 -17  -5   0    5.02    7.68
 -17  -5   0    2.95    4.58
 -17   5   0   -1.28    5.71
 -17   5   0    4.18    5.09
 -17  -6   0    4.83    5.34
 -17  -6   0    1.96    8.07
 -17  -6   0   -0.92    5.24
 -17   6   0   -0.70    5.06
 -17   6   0   -1.54    4.98
  17  -6   0    7.00    4.28
 -17  -7   0    3.83    4.74
 -17  -7   0    7.66    8.40
 -17  -7   0    5.90    4.72
 -17   7   0   10.61    5.41
 -17   7   0    9.07    5.32
  17  -7   0    8.32    4.61
 -17  -8   0   -0.40    4.64
 -17  -8   0   -9.08    8.43
 -17  -8   0   -2.36    4.45
 -17   8   0    0.39    5.39
 -17   8   0    0.69    5.30
 -17   8   0    4.72    5.58
  17  -8   0    8.51    4.60
 -17  -9   0    6.04    4.70
 -17  -9   0  -10.91    8.29
 -17  -9   0    7.75    5.50
 -17   9   0   -5.56    5.30
 -17   9   0   -0.95    5.33
 -17   9   0    2.49    5.64
  17  -9   0    8.65    4.90
 -17 -10   0   -1.13    4.65
 -17 -10   0    6.31    8.68
 -17 -10   0    0.50    4.69
 -17  10   0   -4.44    5.49
 -17  10   0   -2.64    6.25
 -17  10   0    3.49    5.53
  17 -10   0   11.18    5.18
 -17 -11   0   50.18    7.65
 -17 -11   0   50.42    9.61
 -17 -11   0   49.18    7.68
 -17  11   0   41.63    6.71
 -17  11   0   48.52    6.92
 -17  11   0   45.73    6.68
  17 -11   0   64.40    7.59
  17 -11   0   54.67    6.55
  17 -11   0   50.45    6.05
 -17 -12   0    2.64    8.61
 -17  12   0   -5.24    5.72
 -17  12   0   -3.13    5.72
 -17  12   0   -2.56    5.51
  17 -12   0    5.24    5.37
  17 -12   0   14.17    5.20
 -17 -13   0   -1.53    8.59
 -17  13   0    1.24    5.59
  17 -13   0   23.32    6.35
  17 -13   0    4.34    5.51
  17 -13   0   11.11    6.12
 -17  14   0   10.43    6.58
  17 -14   0   10.23    5.77
  17 -14   0   25.26    5.78
 -18   0   0   43.77    5.92
 -18   0   0   42.39    7.37
 -18   0   0   39.23    5.94
 -18  -1   0   -5.17    5.42
 -18  -1   0    5.28    7.90
 -18  -1   0   -2.84    4.72
 -18   1   0   -3.30    4.83
 -18   1   0   -5.34    9.95
 -18   1   0   -2.75    4.88
 -18  -2   0   19.93    6.02
 -18  -2   0   12.68    9.21
 -18  -2   0   28.79    6.14
 -18   2   0   20.14    5.43
 -18   2   0   21.39    5.50
 -18  -3   0   -0.15    4.76
 -18  -3   0    0.61    7.42
 -18  -3   0   -2.21    4.62
 -18   3   0    1.14    5.10
 -18   3   0   -0.84    4.98
 -18  -4   0    5.22    4.95
 -18  -4   0   -1.63    7.76
 -18  -4   0    7.31    4.92
 -18   4   0   11.42    6.19
 -18   4   0   -1.77    5.84
 -18  -5   0   -5.52    5.48
 -18  -5   0   -0.11    7.89
 -18  -5   0    2.18    5.53
 -18   5   0   -0.75    5.95
 -18   5   0    1.79    5.96
 -18  -6   0   11.35    5.76
 -18  -6   0   16.67    8.43
 -18  -6   0    6.46    4.94
 -18   6   0    8.74    5.57
 -18   6   0    6.98    5.38
 -18  -7   0   -3.71    4.68
 -18  -7   0   10.99    8.66
 -18  -7   0    0.32    4.70
 -18   7   0   -2.18    5.36
 -18   7   0   -1.38    5.27
 -18  -8   0   -0.29    4.87
 -18  -8   0    2.44    8.91
 -18  -8   0   -0.46    4.79
 -18   8   0    3.57    5.62
 -18   8   0   -0.46    6.25
 -18   8   0    1.88    5.78
 -18  -9   0   -1.12    4.84
 -18  -9   0  -10.53    9.08
 -18  -9   0   -1.86    4.78
 -18   9   0    2.74    5.59
 -18   9   0   -1.18    5.55
 -18   9   0   -1.12    5.74
 -18 -10   0    1.77    9.15
 -18  10   0   17.60    6.24
 -18  10   0   11.96    5.92
 -18  10   0   14.69    6.14
  18 -10   0   26.81    6.24
 -18 -11   0   -9.76    9.20
 -18  11   0   -2.19    7.60
 -18  11   0   -3.52    6.58
 -18  11   0   -4.79    4.50
  18 -11   0   10.11    5.30
 -18 -12   0  -21.23    9.15
 -18  12   0   -2.09    5.65
  18 -12   0    6.69    5.32
 -19   0   0   -2.79    5.89
 -19   0   0   -5.22    5.78
 -19  -1   0   29.03    5.84
 -19  -1   0   25.12   10.61
 -19  -1   0   28.59    5.71
 -19   1   0   27.70    5.82
 -19   1   0   29.96    5.92
 -19  -2   0    1.97    5.06
 -19  -2   0   10.75    8.67
 -19  -2   0   -0.93    4.89
 -19   2   0   -0.36    5.20
 -19   2   0    2.05    6.00
 -19  -3   0    3.29    5.88
 -19  -3   0  -12.29    9.54
 -19  -3   0    7.42    5.87
 -19   3   0   -0.32    6.03
 -19   3   0    4.68    5.32
 -19  -4   0   -1.54    5.77
 -19  -4   0   -8.03    7.85
 -19  -4   0    3.05    5.80
 -19   4   0    0.81    5.37
 -19   4   0    2.16    5.29
 -19  -5   0    4.15    5.09
 -19  -5   0    2.43    8.43
 -19  -5   0    8.30    5.17
 -19   5   0    0.59    5.32
 -19   5   0    1.23    6.16
 -19  -6   0    0.91    5.10
 -19  -6   0   11.58    8.74
 -19  -6   0    1.46    5.84
 -19   6   0    2.87    5.49
 -19   6   0   -1.93    5.33
 -19  -7   0   -1.18    5.71
 -19  -7   0    7.14    8.84
 -19  -7   0   -3.74    5.63
 -19   7   0   -2.89    5.53
 -19   7   0    3.88    5.59
 -19   7   0    8.98    6.04
 -19  -8   0   -1.26    8.95
 -19   8   0   -2.59    5.72
 -19   8   0    1.11    5.64
 -19   8   0    3.30    6.05
 -19  -9   0   36.72   10.18
 -19   9   0   40.98    7.01
 -19 -10   0  -17.99    9.58
 -19  10   0    1.60    5.94
 -20   0   0    3.00    6.17
 -20   0   0    1.09    6.04
 -20  -1   0    1.75    5.34
 -20  -1   0    2.65    5.35
 -20   1   0    2.24    5.34
 -20   1   0    2.37    5.31
 -20  -2   0    1.88    5.24
 -20  -2   0    0.23    5.17
 -20   2   0   -6.19    6.02
 -20   2   0    3.69    6.29
 -20  -3   0    2.83    6.00
 -20  -3   0   -6.07    5.81
 -20   3   0    1.13    5.43
 -20   3   0    2.43    5.40
 -20  -4   0    3.49    6.12
 -20  -4   0  -20.18   11.62
 -20  -4   0    2.23    5.96
 -20   4   0   -0.24    6.30
 -20   4   0    1.97    6.25
 -20  -5   0    1.85    5.26
 -20  -5   0    0.92    8.49
 -20  -5   0   -1.52    5.11
 -20   5   0    2.11    5.55
 -20   5   0   -1.28    5.39
 -20  -6   0    0.93   10.19
 -20  -7   0   11.01    9.21
   0   0  -1    1.56    0.79
   0   0  -1    0.81    0.51
   0   0  -1    0.97    0.84
   0   0  -1    1.28    0.88
   0   0  -1    0.42    0.51
   0   0  -1    0.13    0.69
   0   0  -1    1.29    0.89
   0   0   1    0.49    0.71
   0   0   1    0.67    0.65
   0   0   1    0.65    0.89
   0   0   1    0.96    0.83
   0   0   1    2.00    0.86
   0   0   1    0.71    0.90
   0   0   1    0.81    0.71
   0   0   1    1.17    0.64
   0   0   1    0.49    0.77
   0  -1  -1   -0.03    0.71
   0  -1  -1    0.45    1.18
   0  -1  -1    0.61    0.93
   0  -1  -1    0.16    1.24
   0  -1  -1    0.82    1.20
   0  -1  -1   -0.45    0.69
   0   1  -1    0.35    1.08
   0   1  -1    1.19    0.79
   0   1  -1   -0.04    1.09
   0   1  -1    1.56    0.80
   0   1  -1    1.47    1.07
   0   1  -1    0.66    1.27
   0  -1   1   -0.02    1.04
   0  -1   1   -0.99    1.25
   0  -1   1    0.38    1.13
   0  -1   1    0.52    1.27
   0  -1   1    0.98    1.04
   0  -1   1    0.27    0.99
   0   1   1   -0.24    0.67
   0   1   1    0.75    1.22
   0   1   1    1.42    1.12
   0   1   1   -1.11    1.12
   0   1   1   -0.66    1.22
   0   1   1   -0.12    0.66
   0  -2  -1  543.16    2.98
   0  -2  -1  526.47    3.75
   0  -2  -1  557.26    3.77
   0  -2  -1  540.17    2.97
   0   2  -1  575.09    4.13
   0   2  -1  537.11    4.02
   0   2  -1  545.73    3.24
   0   2  -1  539.82    4.02
   0   2  -1  570.85    4.10
   0   2  -1  562.08    4.36
   0  -2   1  559.42    3.95
   0  -2   1  556.30    4.17
   0  -2   1  561.87    3.42
   0  -2   1  553.43    4.13
   0  -2   1  556.51    3.93
   0   2   1  552.27    3.68
   0   2   1  541.13    3.79
   0   2   1  546.46    3.91
   0   2   1  544.19    3.28
   0  -3  -1    0.11    1.66
   0  -3  -1    1.04    2.15
   0  -3  -1    1.99    1.97
   0  -3  -1   -0.23    1.63
   0  -3  -1   -1.03    0.87
   0   3  -1   -1.00    2.16
   0   3  -1   -2.57    2.16
   0   3  -1   -1.74    2.01
   0   3  -1    1.35    1.69
   0   3  -1    0.93    2.18
   0   3  -1    0.66    2.15
   0   3  -1   -0.69    1.84
   0  -3   1    1.60    1.85
   0  -3   1   -2.50    1.76
   0  -3   1    0.20    2.06
   0  -3   1   -2.98    2.03
   0  -3   1    0.88    1.52
   0  -3   1   -1.82    1.75
   0  -3   1    0.28    1.81
   0  -3   1   -1.32    1.69
   0   3   1    1.03    1.58
   0   3   1   -2.67    2.21
   0   3   1   -0.31    1.85
   0   3   1   -0.03    1.54
   0   3   1    0.62    0.96
   0  -4  -1  344.19    4.22
   0  -4  -1  361.26    4.70
   0  -4  -1  347.42    4.25
   0  -4  -1  342.63    2.86
   0   4  -1  359.61    4.94
   0   4  -1  333.38    4.63
   0   4  -1  339.72    4.64
   0   4  -1  342.07    4.10
   0   4  -1  336.19    4.66
   0   4  -1  359.22    4.93
   0   4  -1  356.82    4.97
   0  -4   1  342.03    4.51
   0  -4   1  357.85    5.24
   0  -4   1  360.00    4.82
   0  -4   1  346.70    3.90
   0  -4   1  343.00    4.46
   0  -4   1  343.79    4.69
   0   4   1  346.42    4.04
   0   4   1  355.92    4.65
   0   4   1  346.74    4.09
   0   4   1  348.98    4.04
   0   4   1  346.50    2.98
   0  -5  -1   -0.35    2.68
   0  -5  -1    1.91    2.48
   0  -5  -1    0.64    2.63
   0  -5  -1   -0.17    1.61
   0   5  -1    1.41    2.71
   0   5  -1    1.76    1.90
   0   5  -1   -1.47    2.66
   0   5  -1   -1.15    2.63
   0  -5   1    4.23    2.65
   0  -5   1   -0.54    2.47
   0  -5   1   -1.67    2.03
   0  -5   1    2.52    2.64
   0   5   1   -1.80    2.28
   0   5   1    0.94    2.44
   0   5   1    0.25    2.26
   0   5   1    0.77    1.48
   0  -6  -1  192.79    4.77
   0  -6  -1  173.35    3.17
   0   6  -1  187.91    5.01
   0   6  -1  188.30    4.63
   0   6  -1  186.78    4.97
   0   6  -1  176.91    4.70
   0  -6   1  188.60    5.05
   0  -6   1  185.07    4.79
   0  -6   1  179.61    4.48
   0  -6   1  184.57    5.00
   0   6   1  180.96    4.00
   0   6   1  189.53    4.77
   0   6   1  183.58    3.99
   0   6   1  176.02    3.20
   0  -7  -1    0.35    2.70
   0  -7  -1    0.80    1.78
   0   7  -1   -2.05    2.85
   0   7  -1   -1.68    3.08
   0   7  -1    1.69    2.85
   0   7  -1   -1.25    2.66
   0  -7   1    1.19    2.87
   0  -7   1    1.64    2.71
   0  -7   1   -0.64    2.28
   0  -7   1   -0.92    2.34
   0   7   1   -2.10    2.24
   0   7   1    1.03    2.69
   0   7   1   -1.24    2.22
   0   7   1   -0.44    1.81
   0  -8  -1  134.71    4.99
   0   8  -1  125.01    4.98
   0   8  -1  124.36    5.33
   0   8  -1  128.15    4.98
   0   8  -1  123.31    4.14
   0  -8   1  128.35    5.28
   0  -8   1  126.23    4.89
   0  -8   1  127.86    4.30
   0  -8   1  125.24    5.25
   0   8   1  130.02    4.53
   0   8   1  131.61    4.82
   0   8   1  124.64    4.50
   0   8   1  121.69    3.52
   0  -9  -1   -1.73    2.97
   0   9  -1    0.62    2.95
   0   9  -1    4.09    3.39
   0   9  -1   -3.12    2.88
   0   9  -1    1.96    2.75
   0  -9   1    0.85    2.58
   0  -9   1   -0.61    2.83
   0  -9   1    1.14    2.44
   0  -9   1    0.66    2.56
   0   9   1   -1.77    2.79
   0   9   1    1.73    3.48
   0   9   1   -0.35    2.77
   0   9   1    1.56    2.09
   0 -10  -1   82.73    5.01
   0 -10  -1   80.06    4.77
   0  10  -1   81.55    4.92
   0  10  -1   82.93    4.73
   0  10  -1   77.69    4.95
   0  10  -1   85.17    4.59
   0 -10   1   87.64    5.32
   0 -10   1   78.76    4.87
   0 -10   1   81.24    4.32
   0 -10   1   87.34    5.30
   0  10   1   85.41    4.73
   0  10   1   78.92    4.74
   0  10   1   84.92    4.69
   0  10   1   81.17    3.66
   0 -11  -1   -4.09    3.02
   0 -11  -1    0.31    2.95
   0  11  -1   -1.08    3.05
   0  11  -1    0.16    3.60
   0  11  -1   -2.02    3.03
   0  11  -1   -0.80    2.76
   0 -11   1    1.43    3.30
   0 -11   1   -1.72    2.92
   0 -11   1   -0.93    2.63
   0 -11   1   -0.38    3.31
   0  11   1    1.43    3.02
   0  11   1   -1.39    2.94
   0  11   1    3.19    2.98
   0  11   1   -1.37    2.28
   0 -12  -1    5.01    3.33
   0 -12  -1    4.75    3.14
   0  12  -1    0.65    3.21
   0  12  -1    4.85    3.27
   0  12  -1    2.23    2.98
   0 -12   1    3.07    3.47
   0 -12   1    0.02    3.15
   0 -12   1    1.39    2.82
   0 -12   1    5.11    3.54
   0  12   1    4.76    3.17
   0  12   1    2.70    3.17
   0  12   1    3.81    3.16
   0  12   1    2.51    2.46
   0 -13  -1   -1.00    3.83
   0 -13  -1    3.20    3.47
   0 -13  -1   -0.68    3.23
   0 -13  -1   -1.42    3.78
   0  13  -1    2.16    3.89
   0  13  -1    4.42    3.40
   0  13  -1    0.47    3.07
   0 -13   1   -0.09    3.61
   0 -13   1   -1.25    3.28
   0 -13   1   -3.00    2.86
   0 -13   1   -1.61    2.94
   0  13   1   -3.93    3.24
   0  13   1    0.87    3.24
   0  13   1   -0.47    3.26
   0  13   1   -0.38    2.60
   0 -14  -1   17.14    4.49
   0 -14  -1   18.97    3.99
   0 -14  -1   15.38    3.80
   0 -14  -1   15.33    4.44
   0  14  -1   17.88    3.88
   0  14  -1   15.94    3.83
   0  14  -1   16.94    3.56
   0 -14   1   20.92    4.30
   0 -14   1   15.39    3.78
   0 -14   1   18.36    3.52
   0 -14   1   21.13    4.32
   0  14   1   17.27    3.84
   0  14   1   19.55    3.95
   0  14   1   19.50    3.81
   0  14   1   20.20    3.15
   0 -15  -1    0.92    4.50
   0 -15  -1    2.90    3.82
   0 -15  -1   -0.65    3.61
   0 -15  -1    4.09    4.52
   0  15  -1    1.19    3.70
   0  15  -1    3.18    3.69
   0  15  -1    0.86    3.91
   0 -15   1    0.01    4.09
   0 -15   1    2.00    4.17
   0 -15   1   -0.65    3.32
   0 -15   1   -4.40    4.06
   0  15   1   -0.76    3.67
   0  15   1    0.25    4.36
   0  15   1   -0.37    3.61
   0  15   1   -2.79    2.82
   0 -16  -1   96.80    7.44
   0 -16  -1  105.31    6.78
   0 -16  -1  107.38    7.31
   0 -16  -1  107.41    7.58
   0  16  -1  104.87    7.33
   0  16  -1   96.23    7.20
   0  16  -1   98.70    6.58
   0 -16   1  106.75    7.25
   0 -16   1  106.86    6.57
   0 -16   1   98.71    6.13
   0 -16   1  100.84    7.13
   0  16   1  112.74    6.50
   0  16   1  101.38    7.60
   0  16   1  105.69    6.45
   0  16   1  102.62    5.28
   0 -17  -1   -2.90    4.69
   0 -17  -1   -1.35    4.61
   0 -17  -1   -4.05    4.55
   0 -17  -1   -8.24    4.67
   0  17  -1   -0.99    3.97
   0  17  -1   -1.54    3.93
   0  17  -1   -0.72    4.22
   0 -17   1   -0.44    4.41
   0 -17   1    2.03    3.95
   0 -17   1    2.52    3.73
   0 -17   1    2.37    4.49
   0  17   1    1.63    4.01
   0  17   1   -3.03    4.79
   0  17   1   -1.74    3.96
   0  17   1    2.35    3.22
   0 -18  -1   58.75    6.02
   0 -18  -1   67.39    6.78
   0 -18  -1   63.72    6.72
   0 -18  -1   57.04    6.01
   0  18  -1   72.53    6.52
   0  18  -1   68.27    6.62
   0  18  -1   62.93    5.92
   0 -18   1   63.10    7.33
   0 -18   1   71.44    6.69
   0 -18   1   60.67    6.11
   0 -18   1   59.00    5.86
   0  18   1   68.80    6.68
   0  18   1   63.71    5.31
   0 -19  -1    0.93    4.91
   0 -19  -1    1.41    4.28
   0 -19  -1    5.05    4.43
   0 -19  -1    0.70    4.90
   0  19  -1   -0.39    3.77
   0 -19   1   -0.48    4.71
   0 -19   1    0.97    4.20
   0 -19   1    2.51    4.63
   0 -19   1    1.90    4.78
   0  19   1    2.93    4.36
   0 -20  -1   10.22    5.26
   0 -20  -1   11.72    4.67
   0 -20  -1    2.65    4.65
   0 -20  -1    6.63    5.19
   0  20  -1    6.34    4.10
   0 -20   1    7.50    4.89
   0 -20   1   10.44    4.61
   0 -20   1    0.56    4.19
   0 -20   1   14.71    5.05
   0 -21  -1    2.46    5.25
   0 -21  -1    6.81    5.24
   0 -21  -1   -2.15    4.60
   0 -21  -1   -3.01    5.24
   0  21  -1   -0.79    4.54
   0 -21   1    5.02    5.00
   0 -21   1    7.00    4.48
   0 -21   1    0.38    4.35
   0 -21   1    0.01    4.82
   0 -22  -1    1.27    5.37
   0 -22  -1    5.41    4.57
   0 -22  -1    5.57    4.93
   0 -22  -1   -2.78    5.35
   0 -22   1    7.89    5.07
   0 -22   1    8.04    5.26
   0 -22   1    3.84    5.24
   0 -22   1    7.54    5.07
   0 -23  -1   11.88    6.45
   0 -23  -1   11.66    4.78
   0 -23  -1   -1.22    4.92
   0 -23  -1    8.26    6.33
   0 -23   1   10.85    5.24
   0 -23   1    7.35    4.74
   0 -23   1    0.22    4.77
   0 -23   1    8.02    5.19
   0 -24  -1    6.45    5.27
   0 -24  -1   10.84    5.51
   0 -24   1   13.61    5.20
   0 -24   1   19.86    5.33
   0 -25  -1   18.96    5.58
   0 -25  -1   -6.22    5.02
   0 -25   1   25.92    6.16
  -1   0  -1    0.96    1.12
  -1   0  -1   -0.66    1.12
  -1   0  -1    0.32    1.16
   1   0  -1    0.01    1.18
   1   0  -1    0.31    0.95
   1   0  -1    0.07    1.31
   1   0  -1    1.03    1.23
   1   0  -1    3.15    1.62
   1   0  -1   -0.98    0.94
   1   0  -1   -0.13    1.18
   1   0  -1    1.38    1.13
  -1   0   1   -0.11    1.23
  -1   0   1   -0.17    1.17
  -1   0   1    0.72    1.19
  -1   0   1   -0.76    1.01
  -1   0   1   -0.20    1.72
  -1   0   1   -1.16    1.18
  -1   0   1    1.08    1.23
  -1   0   1    0.46    1.13
   1   0   1    1.22    1.15
   1   0   1    0.52    1.16
   1   0   1    0.53    1.13
  -1  -1  -1  205.25    2.47
  -1  -1  -1  205.02    1.89
  -1  -1  -1  202.99    2.44
  -1   1  -1  216.90    2.21
  -1   1  -1  199.65    2.51
  -1   1  -1  201.92    2.49
  -1   1  -1  215.76    2.21
  -1   1  -1  207.48    2.66
   1  -1  -1  203.38    2.75
   1  -1  -1  204.07    2.55
   1  -1  -1  212.99    2.97
   1  -1  -1  205.17    2.57
   1  -1  -1  202.66    2.74
   1   1  -1    0.64    0.77
   1   1  -1  203.34    2.39
   1   1  -1  201.96    3.28
   1   1  -1  199.21    2.39
   1   1  -1    0.33    0.75
   1   1  -1  212.71    2.95
  -1  -1   1  211.37    2.78
  -1  -1   1  204.79    2.43
  -1  -1   1  216.16    3.43
  -1  -1   1  203.97    2.40
  -1  -1   1  209.03    2.73
  -1  -1   1  199.21    2.55
  -1   1   1  207.44    2.77
  -1   1   1  208.23    2.70
  -1   1   1  207.76    2.66
  -1   1   1  207.27    2.76
  -1   1   1  206.00    1.92
   1  -1   1  212.13    2.21
   1  -1   1  212.50    2.87
   1  -1   1  210.73    1.60
   1  -1   1  209.69    2.83
   1  -1   1  213.77    2.24
   1  -1   1  188.69    2.48
   1   1   1  210.60    2.51
   1   1   1  207.11    1.83
   1   1   1  209.95    2.52
  -1  -2  -1  245.21    2.77
  -1  -2  -1  237.37    2.86
  -1  -2  -1  251.62    2.77
  -1  -2  -1  248.66    2.99
  -1   2  -1  254.16    3.24
  -1   2  -1  257.25    2.68
  -1   2  -1   -0.74    0.78
  -1   2  -1  250.22    1.62
  -1   2  -1  259.64    3.31
  -1   2  -1  255.37    3.39
   1  -2  -1  238.79    3.30
   1  -2  -1  250.75    3.35
   1  -2  -1  237.97    3.32
   1   2  -1  230.71    2.84
   1   2  -1  246.08    3.56
   1   2  -1  233.12    2.83
   1   2  -1  249.56    3.37
  -1  -2   1  237.08    2.91
  -1  -2   1  258.98    3.77
  -1  -2   1  241.07    2.94
  -1   2   1  245.08    3.08
  -1   2   1  247.17    3.35
  -1   2   1  248.54    3.36
   1  -2   1  253.05    3.36
   1  -2   1  245.52    3.38
   1  -2   1  252.25    2.65
   1  -2   1  247.45    3.67
   1  -2   1  257.50    1.66
   1  -2   1  245.89    3.37
   1  -2   1  254.38    3.38
   1   2   1  247.55    3.01
   1   2   1  245.68    2.73
  -1  -3  -1   17.04    1.81
  -1  -3  -1   17.46    2.21
  -1  -3  -1   18.31    1.86
  -1  -3  -1   16.72    1.38
  -1  -3  -1   17.52    1.40
  -1   3  -1   17.03    2.37
  -1   3  -1    1.30    0.74
  -1   3  -1   21.05    2.57
  -1   3  -1   20.26    2.52
  -1   3  -1    0.26    0.72
  -1   3  -1   20.92    2.36
  -1   3  -1   16.41    2.50
   1  -3  -1   20.98    2.11
   1  -3  -1    0.39    1.23
   1  -3  -1   22.23    2.51
   1  -3  -1   20.29    2.07
   1   3  -1   16.92    1.90
   1   3  -1   18.22    1.80
   1   3  -1   21.47    2.39
   1   3  -1   17.70    1.91
   1   3  -1   18.88    2.10
  -1  -3   1   -0.53    0.66
  -1  -3   1   17.17    1.95
  -1  -3   1   21.30    2.41
  -1  -3   1   15.39    1.94
  -1  -3   1    0.00    0.66
  -1  -3   1   19.70    2.42
  -1   3   1   19.33    2.04
  -1   3   1   20.41    2.69
  -1   3   1   21.45    2.32
  -1   3   1   18.57    2.01
  -1   3   1   16.43    1.80
   1  -3   1   22.95    2.25
   1  -3   1   16.74    2.24
   1  -3   1   20.93    2.59
   1  -3   1   17.52    2.59
   1  -3   1   17.08    1.82
   1  -3   1   15.77    2.23
   1  -3   1   19.31    2.20
   1  -3   1   18.55    2.36
   1   3   1   18.32    2.30
   1   3   1   19.04    1.81
   1   3   1   17.80    1.71
  -1  -4  -1   66.08    2.78
  -1  -4  -1   72.62    3.25
  -1  -4  -1   62.91    2.76
  -1  -4  -1   62.00    2.42
  -1   4  -1   64.22    3.94
  -1   4  -1   66.34    3.45
  -1   4  -1   65.97    3.91
  -1   4  -1   61.65    3.26
   1  -4  -1   65.08    3.75
   1  -4  -1   69.79    4.10
   1  -4  -1   64.98    3.72
   1  -4  -1   61.95    2.38
   1   4  -1   63.99    3.12
   1   4  -1   63.76    3.01
   1   4  -1   64.79    3.36
   1   4  -1   64.74    3.04
   1   4  -1   64.57    3.88
  -1  -4   1   67.25    3.30
  -1  -4   1   70.91    3.55
  -1  -4   1   67.43    3.22
  -1   4   1   69.99    3.41
  -1   4   1   66.38    4.02
  -1   4   1   67.15    3.39
  -1   4   1   65.97    2.20
   1  -4   1   65.38    3.51
   1  -4   1   66.35    3.59
   1  -4   1   65.59    3.38
   1  -4   1   67.55    4.16
   1  -4   1   68.83    2.50
   1  -4   1   60.45    3.48
   1  -4   1   62.80    3.53
   1   4   1   68.16    3.27
   1   4   1   65.82    3.05
   1   4   1   68.38    2.48
  -1  -5  -1   91.69    3.05
  -1  -5  -1   94.46    3.80
  -1  -5  -1   90.20    3.41
  -1  -5  -1   93.24    2.94
  -1   5  -1   94.38    4.46
  -1   5  -1  100.06    4.09
  -1   5  -1  101.42    4.45
  -1   5  -1  102.94    4.23
   1  -5  -1  104.56    4.56
   1  -5  -1   92.69    2.86
   1   5  -1   96.39    4.20
   1   5  -1   91.12    3.70
   1   5  -1   92.00    4.14
   1   5  -1   98.09    4.23
  -1  -5   1   94.35    3.78
  -1  -5   1   97.70    3.60
  -1  -5   1   96.46    3.93
  -1  -5   1   94.93    3.70
  -1   5   1   98.25    3.84
  -1   5   1  104.09    3.95
  -1   5   1   96.91    3.83
  -1   5   1   93.97    2.89
   1  -5   1   96.62    3.97
   1  -5   1  104.33    4.57
   1  -5   1   95.16    3.14
   1  -5   1   99.07    3.94
   1   5   1  100.98    3.07
   1   5   1   98.26    4.37
   1   5   1   97.75    3.55
   1   5   1   99.06    3.09
   1   5   1   97.66    2.74
  -1  -6  -1  253.03    4.84
  -1  -6  -1  239.58    5.28
  -1  -6  -1  235.89    3.61
  -1   6  -1  251.07    5.47
  -1   6  -1  256.03    5.25
  -1   6  -1  249.87    5.43
  -1   6  -1  246.97    5.05
   1  -6  -1  258.50    5.53
   1  -6  -1  243.08    3.58
   1   6  -1  254.87    5.32
   1   6  -1  255.64    5.29
   1   6  -1  259.90    5.17
  -1  -6   1  255.41    4.90
  -1  -6   1  252.52    4.59
  -1  -6   1  254.50    4.84
  -1  -6   1  251.96    4.82
  -1   6   1  256.53    4.85
  -1   6   1  257.18    5.73
  -1   6   1  258.07    4.83
  -1   6   1  244.36    3.59
   1  -6   1  247.95    5.63
   1  -6   1  252.58    4.99
   1  -6   1  250.04    4.22
   1  -6   1  254.02    5.62
   1   6   1  250.23    4.27
   1   6   1  248.84    5.60
   1   6   1  247.70    4.26
   1   6   1  242.45    3.66
  -1  -7  -1  161.48    4.34
  -1  -7  -1  154.56    5.04
  -1  -7  -1  146.13    3.99
  -1   7  -1  152.83    5.17
  -1   7  -1  154.77    5.03
  -1   7  -1  153.41    5.13
  -1   7  -1  145.62    4.71
   1  -7  -1  158.65    5.25
   1  -7  -1  146.82    3.37
   1   7  -1  155.21    4.97
   1   7  -1  155.50    4.96
   1   7  -1  146.10    4.20
  -1  -7   1  154.82    4.70
  -1  -7   1  148.06    4.73
  -1  -7   1  150.69    4.63
  -1  -7   1  151.22    4.61
  -1   7   1  153.39    4.54
  -1   7   1  147.98    4.74
  -1   7   1  153.12    4.95
  -1   7   1  148.64    3.45
   1  -7   1  153.85    5.42
   1  -7   1  151.18    5.22
   1  -7   1  153.57    4.10
   1  -7   1  150.48    5.37
   1   7   1  149.25    3.83
   1   7   1  155.52    4.75
   1   7   1  149.92    4.17
   1   7   1  145.54    3.52
  -1  -8  -1  229.48    5.47
  -1  -8  -1  217.89    5.62
  -1   8  -1  230.42    5.69
  -1   8  -1  232.67    5.38
  -1   8  -1  235.99    6.18
  -1   8  -1  224.28    5.31
   1  -8  -1  225.53    5.35
   1   8  -1  226.27    5.56
   1   8  -1  225.37    5.56
   1   8  -1  220.95    5.32
  -1  -8   1  220.99    5.43
  -1  -8   1  214.94    4.97
  -1  -8   1  226.66    5.26
  -1  -8   1  219.59    5.41
  -1   8   1  225.95    5.15
  -1   8   1  221.31    6.14
  -1   8   1  218.91    5.52
  -1   8   1  218.82    4.12
   1  -8   1  219.77    5.48
   1  -8   1  229.34    5.88
   1  -8   1  223.63    4.50
   1  -8   1  231.34    5.57
   1   8   1  218.21    4.84
   1   8   1  227.67    5.52
   1   8   1  219.80    4.81
   1   8   1  220.14    4.15
  -1  -9  -1    1.11    3.17
  -1  -9  -1    0.71    2.99
  -1   9  -1   -0.56    3.05
  -1   9  -1    0.76    2.68
  -1   9  -1    1.49    3.01
  -1   9  -1    5.99    2.82
   1  -9  -1    7.09    3.35
   1   9  -1    1.01    2.94
   1   9  -1    3.28    2.92
   1   9  -1    0.66    2.78
  -1  -9   1    4.08    2.96
  -1  -9   1    2.73    3.02
  -1  -9   1   -2.75    2.64
  -1  -9   1    2.86    2.95
  -1   9   1    0.42    2.65
  -1   9   1    2.76    2.83
  -1   9   1    2.55    2.66
  -1   9   1    2.39    2.15
   1  -9   1   -0.01    2.78
   1  -9   1    1.61    3.12
   1  -9   1    1.34    2.22
   1  -9   1    2.83    2.83
   1   9   1    2.01    2.27
   1   9   1    5.26    3.44
   1   9   1    3.66    2.28
   1   9   1    1.27    2.14
  -1 -10  -1   78.46    4.55
  -1 -10  -1   80.22    4.94
  -1  10  -1   84.86    5.14
  -1  10  -1   91.31    5.47
  -1  10  -1   80.71    5.03
  -1  10  -1   75.93    4.53
   1 -10  -1   84.83    5.38
   1  10  -1   84.54    4.94
   1  10  -1   82.50    4.85
   1  10  -1   78.47    4.57
  -1 -10   1   71.56    4.89
  -1 -10   1   80.52    4.47
  -1 -10   1   76.02    4.58
  -1 -10   1   80.84    4.90
  -1  10   1   76.82    4.87
  -1  10   1   83.47    4.83
  -1  10   1   76.76    4.92
  -1  10   1   79.46    3.70
   1 -10   1   82.73    5.54
   1 -10   1   75.20    5.15
   1 -10   1   80.76    3.99
   1 -10   1   86.30    5.58
   1  10   1   77.91    4.45
   1  10   1   78.15    4.75
   1  10   1   75.11    4.41
   1  10   1   78.23    3.70
  -1 -11  -1    4.21    2.87
  -1 -11  -1   10.09    3.25
  -1  11  -1    7.03    3.25
  -1  11  -1    5.23    3.60
  -1  11  -1    8.50    3.71
  -1  11  -1   10.03    2.99
   1 -11  -1    8.83    3.51
   1  11  -1    6.69    3.22
   1  11  -1    7.27    3.16
   1  11  -1    7.40    3.04
  -1 -11   1    6.00    3.66
  -1 -11   1   10.84    3.33
  -1 -11   1    9.61    3.03
  -1 -11   1   10.49    3.70
  -1  11   1    8.89    3.38
  -1  11   1    6.28    3.72
  -1  11   1    7.63    2.90
  -1  11   1    9.09    2.49
   1 -11   1   10.24    3.66
   1 -11   1   10.88    3.41
   1 -11   1    8.95    2.97
   1 -11   1    8.64    3.68
   1  11   1    7.01    2.93
   1  11   1    6.11    3.69
   1  11   1    7.33    2.91
   1  11   1    5.64    2.44
  -1 -12  -1   -1.20    2.96
  -1 -12  -1    5.94    3.35
  -1  12  -1    3.61    3.38
  -1  12  -1    1.10    3.71
  -1  12  -1   -0.11    3.31
  -1  12  -1    0.61    2.97
   1 -12  -1    4.57    3.56
   1 -12  -1    4.98    3.55
   1  12  -1    0.72    3.12
   1  12  -1    0.85    3.08
   1  12  -1    3.11    3.03
  -1 -12   1    3.78    3.30
  -1 -12   1    2.62    2.92
  -1 -12   1    3.77    3.05
  -1 -12   1    5.64    3.35
  -1  12   1    3.57    2.92
  -1  12   1    3.58    3.17
  -1  12   1    1.95    2.87
  -1  12   1    1.33    2.47
   1 -12   1    1.14    3.68
   1 -12   1    2.22    3.35
   1 -12   1    1.24    2.56
   1 -12   1    5.02    3.70
   1  12   1   -0.04    2.97
   1  12   1    6.00    3.87
   1  12   1   -0.02    2.90
   1  12   1    2.29    2.49
  -1 -13  -1    5.02    3.77
  -1 -13  -1    7.68    3.79
  -1 -13  -1    5.47    3.49
  -1 -13  -1    1.06    3.63
  -1  13  -1    7.37    3.60
  -1  13  -1    6.38    3.42
  -1  13  -1    1.62    3.43
  -1  13  -1    3.92    3.12
   1 -13  -1    5.27    4.11
   1 -13  -1    3.49    3.73
   1 -13  -1    3.54    3.21
   1 -13  -1    1.45    4.11
   1  13  -1    3.39    3.31
   1  13  -1    5.84    3.31
   1  13  -1    5.85    3.64
  -1 -13   1    8.09    3.52
  -1 -13   1   -0.27    3.52
  -1 -13   1    6.86    3.25
  -1 -13   1    6.02    3.55
  -1  13   1    3.57    3.53
  -1  13   1    3.82    4.15
  -1  13   1    2.81    3.49
  -1  13   1    5.68    2.71
   1 -13   1    3.73    3.94
   1 -13   1    5.58    3.62
   1 -13   1    5.59    3.33
   1 -13   1    6.93    3.96
   1  13   1    2.97    3.11
   1  13   1    5.73    3.39
   1  13   1    4.02    3.11
   1  13   1    2.47    2.67
  -1 -14  -1    1.27    4.01
  -1 -14  -1    2.09    3.37
  -1 -14  -1    0.44    3.57
  -1 -14  -1   -2.70    3.92
  -1  14  -1    2.14    3.67
  -1  14  -1    1.97    3.48
  -1  14  -1   -0.88    3.50
  -1  14  -1   -2.28    3.11
   1 -14  -1   -1.05    4.35
   1 -14  -1   -0.27    3.93
   1 -14  -1    2.93    3.36
   1 -14  -1   -2.79    4.32
   1  14  -1   -2.68    3.17
  -1 -14   1   -1.24    3.64
  -1 -14   1    0.15    3.18
  -1 -14   1   -0.76    3.28
  -1 -14   1   -1.54    3.65
  -1  14   1   -0.40    3.65
  -1  14   1   -5.43    4.16
  -1  14   1    2.02    3.20
  -1  14   1    0.76    2.77
   1 -14   1   -0.22    4.06
   1 -14   1   -0.81    3.64
   1 -14   1    2.05    2.97
   1 -14   1   -1.36    4.07
   1  14   1   -1.19    4.23
   1  14   1    0.42    2.80
  -1 -15  -1    2.77    4.26
  -1 -15  -1    8.49    3.68
  -1 -15  -1    0.43    4.30
  -1 -15  -1    3.46    4.27
  -1  15  -1    7.18    3.90
  -1  15  -1    8.06    4.59
  -1  15  -1    2.10    3.77
  -1  15  -1    2.88    3.44
   1 -15  -1    1.06    4.67
   1 -15  -1    0.53    4.10
   1 -15  -1    2.52    3.54
   1 -15  -1   -0.22    4.60
   1  15  -1    3.96    3.44
  -1 -15   1    6.06    3.98
  -1 -15   1    3.02    3.47
  -1 -15   1    5.73    3.63
  -1 -15   1    1.98    3.92
  -1  15   1    1.02    3.82
  -1  15   1    3.13    4.61
  -1  15   1    1.84    3.76
  -1  15   1   -2.48    2.93
   1 -15   1    3.57    4.39
   1 -15   1    4.79    4.00
   1 -15   1    3.21    3.66
   1 -15   1    0.01    4.37
   1  15   1    7.49    3.86
   1  15   1    4.78    2.67
  -1 -16  -1    5.42    4.49
  -1 -16  -1   12.83    3.93
  -1 -16  -1   12.86    4.25
  -1 -16  -1    5.17    4.52
  -1  16  -1   12.63    4.24
  -1  16  -1    7.42    4.12
  -1  16  -1    8.95    3.75
   1 -16  -1    7.10    5.02
   1 -16  -1   11.96    4.43
   1 -16  -1    9.81    3.91
   1 -16  -1   13.76    5.12
   1  16  -1   10.28    3.77
  -1 -16   1    9.05    4.28
  -1 -16   1   15.27    4.40
  -1 -16   1    6.38    3.88
  -1 -16   1   11.50    4.32
  -1  16   1    5.68    3.68
  -1  16   1    4.92    3.95
  -1  16   1    6.85    3.61
  -1  16   1   10.13    3.35
   1 -16   1    6.48    4.71
   1 -16   1   10.77    4.32
   1 -16   1   11.89    3.58
   1 -16   1    9.10    4.77
   1  16   1   11.02    4.94
   1  16   1    7.94    3.22
  -1 -17  -1   58.83    6.93
  -1 -17  -1   73.08    7.00
  -1 -17  -1   58.76    6.54
  -1 -17  -1   56.97    5.65
  -1  17  -1   59.26    6.51
  -1  17  -1   52.78    6.39
  -1  17  -1   58.43    5.72
   1 -17  -1   59.70    6.15
   1 -17  -1   66.02    6.92
   1 -17  -1   59.78    6.23
   1 -17  -1   58.25    6.17
   1  17  -1   63.56    5.77
  -1 -17   1   66.42    7.76
  -1 -17   1   66.34    6.02
  -1 -17   1   56.15    6.05
  -1 -17   1   62.91    6.69
  -1  17   1   60.09    6.53
  -1  17   1   69.35    6.46
  -1  17   1   69.00    6.56
  -1  17   1   55.16    5.07
   1 -17   1   61.51    7.41
   1 -17   1   60.05    6.72
   1 -17   1   54.26    6.39
   1 -17   1   63.21    6.03
   1  17   1   59.36    6.31
   1  17   1   58.59    5.11
  -1 -18  -1   -3.04    4.54
  -1 -18  -1    6.21    4.00
  -1 -18  -1    3.82    4.40
  -1 -18  -1   -4.19    4.56
  -1  18  -1   -6.89    4.09
  -1  18  -1    3.30    4.23
  -1  18  -1   -0.56    3.70
   1 -18  -1    2.97    5.07
   1 -18  -1    2.83    4.46
   1 -18  -1    0.49    4.06
   1 -18  -1   -2.01    5.05
   1  18  -1   -0.06    3.67
  -1 -18   1    0.22    4.43
  -1 -18   1    4.20    3.90
  -1 -18   1    4.76    4.15
  -1 -18   1    0.35    4.35
  -1  18   1    3.49    3.87
  -1  18   1   -1.65    5.06
  -1  18   1   -4.18    3.64
  -1  18   1    0.55    3.36
   1 -18   1    1.22    4.83
   1 -18   1    4.48    4.40
   1 -18   1   -1.52    3.68
   1 -18   1   -0.64    4.81
   1  18   1    3.02    3.80
  -1 -19  -1   -3.28    5.32
  -1 -19  -1    3.80    4.04
  -1 -19  -1   -5.06    4.39
  -1 -19  -1   -1.25    5.39
  -1  19  -1    2.30    5.01
  -1  19  -1    1.37    4.97
  -1  19  -1    3.06    3.93
   1 -19  -1   -2.26    5.09
   1 -19  -1   -1.33    5.09
   1 -19  -1   -0.63    4.84
   1 -19  -1   -4.20    5.07
   1  19  -1   -0.68    3.75
  -1 -19   1   -2.33    4.37
  -1 -19   1    2.59    4.51
  -1 -19   1    1.75    4.21
  -1 -19   1    2.41    4.45
  -1  19   1   -1.36    4.44
  -1  19   1   -4.34    5.25
  -1  19   1    1.07    4.42
   1 -19   1    1.17    4.94
   1 -19   1    6.41    4.50
   1 -19   1    3.59    3.89
   1 -19   1   -1.81    4.89
  -1 -20  -1    1.89    5.66
  -1 -20  -1   15.68    5.04
  -1 -20  -1   10.47    5.58
  -1 -20  -1   14.79    5.90
  -1  20  -1    6.10    5.28
  -1  20  -1    8.61    5.24
  -1  20  -1    4.98    4.71
   1 -20  -1    5.41    5.35
   1 -20  -1   11.33    4.83
   1 -20  -1   11.64    4.67
   1 -20  -1    3.96    5.38
   1  20  -1    4.58    4.03
  -1 -20   1   11.75    5.45
  -1 -20   1   13.82    4.26
  -1 -20   1    8.50    4.61
  -1 -20   1   12.16    5.43
  -1  20   1    3.90    4.54
  -1  20   1    6.09    5.61
  -1  20   1    2.62    4.61
   1 -20   1    7.31    5.28
   1 -20   1   10.61    4.72
   1 -20   1    3.13    4.72
   1 -20   1    7.12    5.27
  -1 -21  -1    6.25    5.05
  -1 -21  -1    7.60    4.93
  -1 -21  -1    0.27    4.81
  -1 -21  -1    1.43    4.95
  -1  21  -1    1.76    4.01
   1 -21  -1    2.43    5.53
   1 -21  -1    7.23    4.86
   1 -21  -1   -0.11    4.43
   1 -21  -1   -1.02    5.47
   1  21  -1    4.71    4.10
  -1 -21   1    9.00    4.75
  -1 -21   1    6.54    4.82
  -1 -21   1   -7.26    4.47
  -1 -21   1    6.43    4.66
  -1  21   1    6.08    5.88
   1 -21   1   -2.58    4.97
   1 -21   1   10.09    4.80
   1 -21   1   -1.79    4.72
   1 -21   1    0.73    5.00
  -1 -22  -1    5.75    5.19
  -1 -22  -1    5.53    5.16
  -1 -22  -1    2.13    4.98
  -1 -22  -1    4.55    5.14
   1 -22  -1    3.10    5.67
   1 -22  -1    6.74    4.90
   1 -22  -1    3.23    4.75
   1 -22  -1   -2.88    5.58
  -1 -22   1    8.42    4.90
  -1 -22   1    6.83    4.33
  -1 -22   1   -1.92    5.51
  -1 -22   1    8.92    4.85
   1 -22   1    4.78    5.32
   1 -22   1   10.81    5.57
   1 -22   1   -1.75    4.93
   1 -22   1    4.70    5.31
  -1 -23  -1    6.94    5.16
  -1 -23  -1   -1.19    5.18
  -1 -23  -1   10.84    5.30
   1 -23  -1   11.43    6.01
   1 -23  -1    9.89    5.83
   1 -23  -1    0.48    5.62
   1 -23  -1    4.15    6.68
  -1 -23   1   14.06    4.95
  -1 -23   1    0.93    5.04
  -1 -23   1   11.98    4.93
   1 -23   1   14.08    5.43
   1 -23   1    4.60    4.79
   1 -23   1   12.39    5.49
  -1 -24  -1   70.99    8.32
  -1 -24  -1   44.76    6.49
  -1 -24  -1   75.56    8.23
   1 -24  -1   62.52    7.84
   1 -24  -1   62.90    7.85
   1 -24  -1   39.10    6.12
   1 -24  -1   61.11    7.15
  -1 -24   1   83.00    9.08
  -1 -24   1   35.93    6.24
  -1 -24   1   61.79    6.94
   1 -24   1   80.53    9.68
   1 -24   1   52.15    6.18
   1 -24   1   65.34    7.53
  -1 -25  -1   17.22    6.00
   1 -25  -1   42.54    6.66
   1 -25  -1   18.87    5.77
   1 -25  -1   35.08    6.46
   1 -25   1   40.99    6.18
  -2   0  -1    1.02    1.06
  -2   0  -1   -0.28    1.26
  -2   0  -1    1.67    0.70
  -2   0  -1    0.62    1.31
  -2   0  -1    1.70    1.37
  -2   0  -1   -1.31    1.25
  -2   0  -1    0.44    1.04
   2   0  -1   -0.31    0.86
   2   0  -1    1.36    1.36
   2   0  -1    0.80    1.52
   2   0  -1    2.12    1.57
   2   0  -1    0.52    1.37
   2   0  -1    0.05    0.86
   2   0  -1   -0.40    1.49
  -2   0   1    0.84    1.88
  -2   0   1   -0.10    1.59
  -2   0   1   -0.03    1.72
  -2   0   1    1.38    1.52
  -2   0   1    1.06    1.61
  -2   0   1    1.28    1.87
  -2   0   1    1.67    1.42
   2   0   1    1.29    0.76
   2   0   1    0.22    1.50
   2   0   1   -0.31    1.18
   2   0   1    0.43    1.50
   2   0   1    1.32    0.79
  -2  -1  -1    7.46    1.24
  -2  -1  -1    8.21    1.07
  -2  -1  -1    8.04    1.62
  -2  -1  -1    7.91    1.26
  -2   1  -1    8.52    1.59
  -2   1  -1    6.31    1.77
  -2   1  -1    9.14    0.97
  -2   1  -1    6.11    1.87
  -2   1  -1   17.97    1.40
  -2   1  -1    5.76    1.77
  -2   1  -1    6.82    1.57
  -2   1  -1    6.88    1.78
   2  -1  -1   -0.10    0.93
   2  -1  -1    7.91    1.52
   2  -1  -1   10.24    2.04
   2  -1  -1   -2.23    2.35
   2  -1  -1   -0.11    0.91
   2   1  -1    8.81    1.49
   2   1  -1    6.85    1.40
   2   1  -1   10.23    1.60
   2   1  -1    6.66    1.40
   2   1  -1    6.96    1.46
   2   1  -1    7.97    1.75
  -2  -1   1    8.44    2.04
  -2  -1   1    7.69    1.42
  -2  -1   1    7.10    1.43
  -2  -1   1    6.78    2.02
  -2  -1   1    9.97    1.45
  -2   1   1    7.37    2.07
  -2   1   1    9.02    1.90
  -2   1   1    8.59    1.61
  -2   1   1   -2.68    2.64
  -2   1   1    6.19    2.02
   2  -1   1    8.51    1.43
   2  -1   1    5.34    1.82
   2  -1   1    8.12    0.97
   2  -1   1    5.50    1.50
   2  -1   1    9.04    0.88
   2  -1   1    5.26    1.51
   2  -1   1    6.51    1.41
   2   1   1    7.11    1.24
   2   1   1    6.42    1.58
   2   1   1    7.46    1.26
  -2  -2  -1   52.99    1.96
  -2  -2  -1   52.59    2.29
  -2  -2  -1   55.68    1.88
  -2  -2  -1   50.31    2.68
  -2  -2  -1   52.35    1.95
  -2   2  -1   54.46    2.93
  -2   2  -1   56.10    3.41
  -2   2  -1   56.69    1.99
  -2   2  -1   58.54    3.49
  -2   2  -1   52.53    3.30
  -2   2  -1   56.59    2.95
  -2   2  -1   60.47    3.57
   2  -2  -1   51.33    2.82
   2  -2  -1   58.63    2.51
   2  -2  -1   63.40    3.57
   2  -2  -1   42.08    3.33
   2  -2  -1   53.73    2.75
   2   2  -1   51.46    2.17
   2   2  -1   68.98    3.80
   2   2  -1   57.04    2.17
   2   2  -1   58.97    3.03
  -2  -2   1   53.31    2.21
  -2  -2   1  108.22    4.52
  -2  -2   1   53.64    2.20
  -2  -2   1    2.90    1.18
  -2   2   1   55.21    3.31
  -2   2   1   53.74    2.95
  -2   2   1   57.85    3.33
  -2   2   1   54.03    3.26
  -2   2   1   59.82    3.32
   2  -2   1   55.30    2.61
   2  -2   1   58.67    3.50
   2  -2   1   55.85    1.83
   2  -2   1   51.36    3.53
   2  -2   1   67.13    1.89
   2  -2   1   52.72    3.40
   2  -2   1   56.42    2.92
   2   2   1   54.39    1.94
   2   2   1   52.20    2.51
   2   2   1   56.84    1.96
  -2  -3  -1  342.23    3.27
  -2  -3  -1  334.69    4.05
  -2  -3  -1  346.34    2.99
  -2  -3  -1  336.28    4.45
  -2  -3  -1  341.01    3.27
  -2  -3  -1  340.72    3.77
  -2   3  -1  363.67    4.73
  -2   3  -1  322.26    5.56
  -2   3  -1  354.26    3.87
  -2   3  -1  326.29    5.52
  -2   3  -1  360.82    4.75
  -2   3  -1  341.90    4.55
   2  -3  -1  317.15    4.36
   2  -3  -1  332.69    5.06
   2  -3  -1  345.50    5.19
   2  -3  -1  313.06    4.41
   2  -3  -1  326.37    4.38
   2   3  -1  324.12    3.21
   2   3  -1  331.74    4.81
   2   3  -1  322.02    3.17
   2   3  -1  343.38    4.58
  -2  -3   1  330.90    3.52
  -2  -3   1  352.94    5.32
  -2  -3   1  332.87    3.49
  -2  -3   1  334.16    5.17
  -2   3   1  338.81    4.66
  -2   3   1  338.95    4.57
  -2   3   1  340.43    4.69
   2  -3   1  341.68    4.33
   2  -3   1  353.88    5.23
   2  -3   1  348.81    3.64
   2  -3   1  354.14    5.22
   2  -3   1  339.82    5.10
   2  -3   1  342.22    4.36
   2  -3   1  341.09    5.10
   2   3   1  345.14    4.15
   2   3   1  341.19    2.94
  -2  -4  -1   15.47    1.58
  -2  -4  -1   11.62    2.78
  -2  -4  -1   13.49    1.98
  -2   4  -1   11.82    2.80
  -2   4  -1   14.54    2.43
  -2   4  -1   13.17    2.78
  -2   4  -1   13.25    2.79
   2  -4  -1   17.08    2.55
   2   4  -1   14.07    1.80
   2   4  -1   14.14    1.89
   2   4  -1   14.53    1.81
   2   4  -1   16.39    2.35
  -2  -4   1   12.84    1.79
  -2  -4   1   20.90    2.91
  -2  -4   1   13.41    1.79
  -2   4   1   16.92    2.71
  -2   4   1   17.42    2.97
  -2   4   1   14.67    2.66
  -2   4   1   14.49    1.73
   2  -4   1   13.87    2.86
   2  -4   1   10.73    2.49
   2  -4   1   16.24    2.24
   2  -4   1   12.20    3.01
   2  -4   1   16.17    2.56
   2  -4   1   14.71    2.83
   2   4   1   18.03    2.63
   2   4   1   16.57    1.74
   2   4   1   13.68    2.05
  -2  -5  -1   36.12    2.93
  -2  -5  -1   41.81    2.78
  -2  -5  -1   38.90    4.23
  -2  -5  -1   33.84    2.87
  -2  -5  -1   34.80    2.56
  -2   5  -1   41.44    4.22
  -2   5  -1   35.18    3.72
  -2   5  -1   35.04    4.21
  -2   5  -1   34.73    4.01
   2  -5  -1   38.16    4.54
   2   5  -1   37.87    2.71
   2   5  -1   38.72    2.94
   2   5  -1   32.66    2.70
   2   5  -1   41.97    4.05
  -2  -5   1   33.95    2.96
  -2  -5   1   40.34    4.13
  -2  -5   1   38.26    2.89
  -2   5   1   35.10    3.91
  -2   5   1   35.65    3.53
  -2   5   1   37.52    3.91
  -2   5   1   38.51    2.57
   2  -5   1   37.38    4.53
   2  -5   1   33.00    3.34
   2  -5   1   37.17    4.48
   2   5   1   36.50    3.90
   2   5   1   38.95    2.58
   2   5   1   42.04    2.99
  -2  -6  -1   34.73    3.15
  -2  -6  -1   34.94    4.30
  -2  -6  -1   33.91    2.89
  -2   6  -1   37.72    4.41
  -2   6  -1   34.96    3.39
  -2   6  -1   38.16    4.36
  -2   6  -1   36.15    3.40
   2  -6  -1   39.53    4.71
   2   6  -1   35.05    3.14
  -2  -6   1   37.52    3.17
  -2  -6   1   35.83    3.32
  -2  -6   1   36.12    4.14
  -2  -6   1   31.65    3.07
  -2   6   1   36.98    3.51
  -2   6   1   37.65    3.69
  -2   6   1   36.04    3.47
  -2   6   1   32.96    2.99
   2  -6   1   33.36    3.58
   2  -6   1   32.38    3.83
   2  -6   1   29.32    2.63
   2  -6   1   40.04    3.70
   2   6   1   38.44    4.27
   2   6   1   29.85    2.81
   2   6   1   33.23    3.07
  -2  -7  -1   33.00    3.48
  -2  -7  -1   39.29    4.51
  -2   7  -1   40.22    4.52
  -2   7  -1   38.47    4.34
  -2   7  -1   37.18    4.48
  -2   7  -1   37.46    4.08
   2  -7  -1   39.75    4.87
   2   7  -1   34.38    3.45
  -2  -7   1   42.30    4.05
  -2  -7   1   40.26    3.47
  -2  -7   1   40.95    4.28
  -2  -7   1   33.83    3.85
  -2   7   1   36.36    4.09
  -2   7   1   36.81    3.77
  -2   7   1   32.91    4.05
  -2   7   1   39.56    3.14
   2  -7   1   33.70    3.77
   2  -7   1   42.69    4.81
   2  -7   1   36.23    3.01
   2  -7   1   37.77    3.85
   2   7   1   40.24    4.48
   2   7   1   35.38    3.17
  -2  -8  -1    2.70    2.20
  -2  -8  -1   -3.50    2.97
  -2   8  -1    1.72    3.09
  -2   8  -1    3.34    2.60
  -2   8  -1    2.45    3.05
  -2   8  -1    1.92    2.82
   2  -8  -1    5.08    2.81
   2   8  -1    3.17    2.78
  -2  -8   1    1.38    2.84
  -2  -8   1    2.66    2.18
  -2  -8   1    0.19    2.86
  -2  -8   1    1.47    2.85
  -2   8   1    2.72    2.80
  -2   8   1    3.52    2.80
  -2   8   1    3.42    2.78
  -2   8   1    1.81    2.20
   2  -8   1   -3.40    3.43
   2  -8   1   -0.02    3.21
   2  -8   1    4.42    2.16
   2  -8   1   -2.16    3.48
   2   8   1    1.73    2.67
   2   8   1    0.18    2.15
  -2  -9  -1   16.11    2.63
  -2  -9  -1   17.82    3.42
  -2   9  -1   16.48    3.86
  -2   9  -1   19.33    3.07
  -2   9  -1   16.18    3.37
  -2   9  -1   14.32    2.93
   2  -9  -1   15.23    3.71
   2   9  -1   18.95    3.10
  -2  -9   1   17.24    2.89
  -2  -9   1   14.87    2.50
  -2  -9   1   16.21    3.14
  -2  -9   1   14.55    2.84
  -2   9   1   14.35    3.47
  -2   9   1   19.65    3.24
  -2   9   1   17.09    3.48
  -2   9   1   13.87    2.41
   2  -9   1   17.10    3.78
   2  -9   1   10.53    2.96
   2  -9   1   15.33    2.53
   2  -9   1   18.03    3.79
   2   9   1   18.35    3.17
   2   9   1   15.31    2.21
  -2 -10  -1   -0.16    2.80
  -2 -10  -1    3.73    3.17
  -2  10  -1    1.94    3.22
  -2  10  -1    2.21    3.39
  -2  10  -1    4.06    3.19
  -2  10  -1    0.88    2.78
   2 -10  -1    0.27    3.48
   2  10  -1    1.07    2.83
  -2 -10   1    0.32    2.64
  -2 -10   1    1.68    2.69
  -2 -10   1    0.27    2.94
  -2 -10   1   -0.11    2.61
  -2  10   1    0.02    3.34
  -2  10   1    1.14    3.63
  -2  10   1   -0.14    3.27
  -2  10   1   -0.44    2.26
   2 -10   1    2.90    2.94
   2 -10   1   -1.68    3.31
   2 -10   1    2.64    2.46
   2 -10   1    1.01    2.92
   2  10   1    5.26    3.59
   2  10   1    1.13    2.35
  -2 -11  -1   44.47    4.56
  -2 -11  -1   45.42    5.08
  -2  11  -1   46.16    5.74
  -2  11  -1   50.61    5.26
  -2  11  -1   43.74    4.44
  -2  11  -1   43.48    4.42
   2 -11  -1   52.19    5.55
   2  11  -1   47.36    4.46
  -2 -11   1   42.05    4.41
  -2 -11   1   45.76    3.97
  -2 -11   1   49.12    4.66
  -2 -11   1   42.58    4.33
  -2  11   1   43.75    4.60
  -2  11   1   46.06    5.44
  -2  11   1   39.37    4.55
  -2  11   1   45.72    3.74
   2 -11   1   49.96    5.61
   2 -11   1   43.04    5.31
   2 -11   1   45.87    4.08
   2 -11   1   51.50    5.70
   2  11   1   49.00    5.44
   2  11   1   43.64    3.78
  -2 -12  -1    4.15    3.29
  -2 -12  -1    5.88    3.17
  -2 -12  -1    5.66    3.50
  -2 -12  -1    2.72    3.26
  -2  12  -1    1.56    3.35
  -2  12  -1    2.76    3.02
  -2  12  -1    0.97    3.33
  -2  12  -1    1.93    3.10
   2 -12  -1    8.91    3.86
   2  12  -1    4.37    3.06
  -2 -12   1    6.39    3.09
  -2 -12   1    6.29    2.75
  -2 -12   1    3.55    3.25
  -2 -12   1    4.11    3.04
  -2  12   1    1.58    3.59
  -2  12   1    5.23    3.94
  -2  12   1    4.84    3.59
  -2  12   1    4.26    2.60
   2 -12   1    7.87    3.99
   2 -12   1    5.87    3.65
   2 -12   1    2.71    2.88
   2 -12   1    2.92    3.95
   2  12   1    5.31    3.25
   2  12   1    6.22    2.35
  -2 -13  -1    3.18    4.06
  -2 -13  -1    4.54    3.33
  -2 -13  -1    7.09    3.65
  -2 -13  -1    3.47    4.04
  -2  13  -1    2.03    3.61
  -2  13  -1    6.58    4.00
  -2  13  -1    5.74    3.58
  -2  13  -1    3.00    3.17
   2 -13  -1    5.60    4.33
   2 -13  -1    3.44    3.27
   2 -13  -1    3.51    4.37
   2  13  -1    5.50    3.22
  -2 -13   1    9.32    3.33
  -2 -13   1   10.18    3.40
  -2 -13   1    4.60    3.39
  -2 -13   1    5.54    3.27
  -2  13   1    5.77    3.27
  -2  13   1    7.38    3.45
  -2  13   1    6.28    3.24
  -2  13   1    3.36    2.75
   2 -13   1    7.71    4.23
   2 -13   1    6.46    3.82
   2 -13   1    5.23    3.08
   2 -13   1    6.25    4.14
   2  13   1    5.09    3.44
   2  13   1    7.01    2.83
  -2 -14  -1    0.57    3.74
  -2 -14  -1    0.32    3.00
  -2 -14  -1    2.28    3.73
  -2 -14  -1   -1.10    3.70
  -2  14  -1    2.97    3.76
  -2  14  -1   -0.22    4.19
  -2  14  -1   -3.51    3.59
  -2  14  -1    0.53    3.24
   2 -14  -1   -7.32    4.47
   2 -14  -1   -0.76    4.15
   2 -14  -1    1.04    3.22
   2 -14  -1    1.03    4.54
   2  14  -1   -3.67    3.16
  -2 -14   1    1.39    3.38
  -2 -14   1    1.82    3.02
  -2 -14   1   -0.65    3.98
  -2 -14   1    3.10    3.46
  -2  14   1    0.70    3.31
  -2  14   1    3.44    4.34
  -2  14   1    2.96    3.31
  -2  14   1    0.18    2.86
   2 -14   1   -3.86    4.14
   2 -14   1    0.27    3.93
   2 -14   1    2.29    3.25
   2 -14   1    6.30    4.32
   2  14   1    2.20    3.55
   2  14   1    2.53    2.87
  -2 -15  -1    7.68    4.04
  -2 -15  -1    8.11    3.91
  -2 -15  -1    2.17    3.98
  -2 -15  -1    6.10    4.10
  -2  15  -1    9.96    4.04
  -2  15  -1   11.66    3.97
  -2  15  -1    2.27    3.83
  -2  15  -1    5.55    3.55
   2 -15  -1    8.69    5.04
   2 -15  -1   10.99    4.56
   2 -15  -1    9.62    3.59
   2 -15  -1    8.63    4.99
   2  15  -1    8.23    3.59
  -2 -15   1   10.24    3.85
  -2 -15   1    6.22    3.24
  -2 -15   1    7.04    3.81
  -2 -15   1    7.49    3.85
  -2  15   1    8.04    4.12
  -2  15   1   11.05    3.96
  -2  15   1    5.62    4.11
  -2  15   1    5.70    3.16
   2 -15   1    3.72    4.56
   2 -15   1    9.31    4.30
   2 -15   1    5.06    3.60
   2 -15   1    8.40    4.73
   2  15   1    9.03    3.17
  -2 -16  -1    2.38    4.74
  -2 -16  -1    3.95    3.93
  -2 -16  -1    6.23    4.23
  -2 -16  -1   -0.18    4.72
  -2  16  -1    3.53    4.11
  -2  16  -1    2.71    4.74
  -2  16  -1    5.74    4.14
  -2  16  -1    8.07    3.70
   2 -16  -1    7.25    5.27
   2 -16  -1    3.81    4.49
   2 -16  -1    7.71    3.73
   2 -16  -1   10.29    5.29
   2  16  -1    4.02    3.62
  -2 -16   1    5.66    3.98
  -2 -16   1    8.58    3.53
  -2 -16   1    5.18    4.01
  -2 -16   1    5.86    3.96
  -2  16   1    4.92    4.20
  -2  16   1   10.78    4.91
  -2  16   1    3.96    4.21
  -2  16   1    7.61    3.29
   2 -16   1   -1.27    4.68
   2 -16   1    3.79    4.34
   2 -16   1    5.88    3.82
   2 -16   1    2.99    4.74
   2  16   1    5.73    3.24
  -2 -17  -1   28.91    4.76
  -2 -17  -1   28.30    4.08
  -2 -17  -1   27.47    4.93
  -2 -17  -1   27.08    4.77
  -2  17  -1   21.45    5.28
  -2  17  -1   27.80    4.74
  -2  17  -1   32.01    5.38
  -2  17  -1   32.15    4.35
   2 -17  -1   34.06    5.93
   2 -17  -1   29.38    5.18
   2 -17  -1   29.03    4.98
   2 -17  -1   29.62    5.10
   2  17  -1   30.35    4.84
  -2 -17   1   30.01    4.56
  -2 -17   1   36.64    4.24
  -2 -17   1   30.72    4.77
  -2 -17   1   31.92    4.56
  -2  17   1   24.56    4.28
  -2  17   1   26.62    5.55
  -2  17   1   29.18    4.35
  -2  17   1   29.41    3.52
   2 -17   1   33.96    5.64
   2 -17   1   32.56    5.15
   2 -17   1   32.14    4.55
   2 -17   1   27.43    5.51
   2  17   1   27.43    3.85
  -2 -18  -1   -3.88    4.18
  -2 -18  -1   -0.57    4.17
  -2 -18  -1    3.65    4.55
  -2 -18  -1   -2.88    4.24
  -2  18  -1    4.85    4.34
  -2  18  -1    1.17    4.22
  -2  18  -1    2.46    3.82
   2 -18  -1   -0.64    4.23
   2 -18  -1   -0.74    4.67
   2 -18  -1   -3.22    3.87
   2 -18  -1   -0.49    4.28
   2  18  -1    0.37    3.79
  -2 -18   1    0.71    4.08
  -2 -18   1    4.21    3.59
  -2 -18   1    0.40    4.27
  -2 -18   1    1.62    4.05
  -2  18   1    0.23    3.90
  -2  18   1    4.03    5.18
  -2  18   1   -0.23    3.85
  -2  18   1   -0.75    3.39
   2 -18   1   -3.27    4.98
   2 -18   1    0.82    4.51
   2 -18   1    1.88    4.00
   2 -18   1    3.47    5.07
   2  18   1    4.19    3.02
  -2 -19  -1   14.18    4.84
  -2 -19  -1   20.70    4.67
  -2 -19  -1   20.84    5.08
  -2 -19  -1   14.34    4.77
  -2  19  -1   13.83    4.80
  -2  19  -1   15.43    4.77
  -2  19  -1   20.56    4.92
   2 -19  -1   15.81    5.65
   2 -19  -1   19.43    5.21
   2 -19  -1   15.27    5.04
   2 -19  -1   15.64    5.72
   2  19  -1   14.89    4.77
  -2 -19   1   20.33    4.69
  -2 -19   1   23.23    4.71
  -2 -19   1   19.68    4.94
  -2 -19   1   13.06    4.46
  -2  19   1   20.72    5.02
  -2  19   1   19.16    5.79
  -2  19   1   20.17    4.99
   2 -19   1   15.80    5.50
   2 -19   1   20.02    5.05
   2 -19   1   18.54    4.67
   2 -19   1   15.28    5.46
  -2 -20  -1    7.25    4.73
  -2 -20  -1   10.04    4.00
  -2 -20  -1   10.66    5.08
  -2 -20  -1    2.18    4.67
  -2  20  -1    9.03    5.49
  -2  20  -1    1.26    5.26
  -2  20  -1    1.32    4.70
   2 -20  -1    0.38    5.39
   2 -20  -1    6.06    5.65
   2 -20  -1    8.76    4.43
   2 -20  -1    3.87    5.49
   2  20  -1    6.24    4.77
  -2 -20   1   16.64    5.23
  -2 -20   1   10.53    4.03
  -2 -20   1   10.27    4.84
  -2 -20   1   14.36    5.21
  -2  20   1    4.03    4.23
  -2  20   1    4.09    5.70
  -2  20   1    7.02    4.27
   2 -20   1    6.51    5.42
   2 -20   1   11.21    4.95
   2 -20   1    7.83    4.61
   2 -20   1    5.81    5.37
  -2 -21  -1   18.58    5.81
  -2 -21  -1   18.01    5.38
  -2 -21  -1   19.59    5.88
  -2  21  -1   17.07    5.12
  -2  21  -1   18.88    5.14
  -2  21  -1   16.89    4.51
   2 -21  -1   15.79    6.07
   2 -21  -1   24.91    5.51
   2 -21  -1   18.00    5.56
   2 -21  -1   15.15    6.10
   2  21  -1   17.69    4.47
  -2 -21   1   21.42    4.89
  -2 -21   1   21.41    5.84
  -2 -21   1   24.12    6.13
  -2 -21   1   22.95    4.87
  -2  21   1   18.72    5.26
  -2  21   1   18.71    6.15
  -2  21   1   23.26    5.34
   2 -21   1   21.44    5.90
   2 -21   1   30.81    5.64
   2 -21   1   20.54    5.04
   2 -21   1   21.59    5.91
  -2 -22  -1   11.57    5.68
  -2 -22  -1   -1.72    4.99
  -2 -22  -1    9.93    5.65
  -2  22  -1    2.20    4.85
  -2  22  -1    2.86    4.77
   2 -22  -1   -8.68    5.53
   2 -22  -1    8.37    5.08
   2 -22  -1    0.45    4.52
   2 -22  -1    4.31    5.87
  -2 -22   1    4.78    5.11
  -2 -22   1   -7.02    4.89
  -2 -22   1   16.58    5.36
  -2  22   1    0.45    4.92
  -2  22   1    1.09    5.90
  -2  22   1   -2.45    4.81
   2 -22   1    2.26    5.42
   2 -22   1   12.88    5.13
   2 -22   1    2.92    5.49
  -2 -23  -1   13.41    5.80
  -2 -23  -1    6.41    5.39
  -2 -23  -1   14.68    5.75
   2 -23  -1    6.12    5.97
   2 -23  -1    9.87    5.29
   2 -23  -1    6.15    4.82
   2 -23  -1    4.28    6.01
  -2 -23   1   15.05    4.84
  -2 -23   1    1.25    5.29
  -2 -23   1   14.61    4.77
   2 -23   1   15.90    5.83
   2 -23   1   11.03    5.98
   2 -23   1   12.80    5.72
  -2 -24  -1    8.11    5.66
   2 -24  -1   19.30    6.27
   2 -24  -1    0.41    5.69
   2 -24  -1   12.79    6.12
  -2 -24   1    3.30    5.55
   2 -24   1   20.36    5.90
   2 -24   1    4.04    5.06
   2 -24   1   15.18    5.74
  -2 -25  -1    0.37    5.61
   2 -25  -1   12.56    6.07
  -2 -25   1   -8.00    5.61
   2 -25   1    8.13    5.23
   2 -25   1   25.31    6.04
  -3   0  -1    0.38    1.55
  -3   0  -1   -2.29    1.60
  -3   0  -1   -0.45    1.19
  -3   0  -1   -3.28    1.75
  -3   0  -1    3.00    1.78
  -3   0  -1   -3.08    1.58
  -3   0  -1    0.34    1.51
   3   0  -1   -0.71    2.19
   3   0  -1   -1.96    1.47
   3   0  -1    0.82    2.38
   3   0  -1   -2.42    1.73
   3   0  -1    0.67    1.49
   3   0  -1   -0.58    2.16
  -3   0   1   -3.77    2.39
  -3   0   1    1.76    2.54
  -3   0   1   -0.26    1.72
  -3   0   1   -0.21    2.38
  -3   0   1   -1.38    2.23
   3   0   1    0.95    1.28
   3   0   1   -2.20    1.56
   3   0   1   -1.46    1.49
   3   0   1   -0.66    1.41
   3   0   1   -3.54    1.58
   3   0   1   -0.16    1.26
  -3  -1  -1  165.67    2.34
  -3  -1  -1  158.58    2.39
  -3  -1  -1  159.98    2.54
  -3  -1  -1  166.70    3.35
  -3  -1  -1  158.70    2.37
  -3  -1  -1  168.55    2.34
  -3   1  -1  177.45    3.44
  -3   1  -1  162.25    3.36
  -3   1  -1  169.35    2.31
  -3   1  -1  168.21    3.57
  -3   1  -1  197.48    3.04
  -3   1  -1  159.59    3.33
  -3   1  -1  171.82    3.44
   3  -1  -1  159.87    3.55
   3  -1  -1  161.00    3.52
   3  -1  -1  170.03    3.78
   3  -1  -1  175.40    6.27
   3  -1  -1  164.47    3.61
   3   1  -1  156.97    3.64
   3   1  -1  159.65    2.72
   3   1  -1  169.05    2.94
   3   1  -1  159.01    3.85
   3   1  -1  161.88    2.68
   3   1  -1  163.40    3.73
   3   1  -1  177.17    4.39
  -3  -1   1  162.46    4.02
  -3  -1   1  167.79    2.62
  -3  -1   1  164.66    2.67
  -3  -1   1  193.21    4.97
  -3  -1   1  169.91    2.64
  -3  -1   1  164.55    4.05
  -3  -1   1  155.33    3.86
  -3   1   1  164.47    4.17
  -3   1   1  169.82    4.18
  -3   1   1  168.55    3.65
  -3   1   1  173.05    5.49
  -3   1   1  172.08    4.18
   3  -1   1  174.73    3.05
   3  -1   1  161.99    3.38
   3  -1   1  161.39    2.12
   3  -1   1  167.57    3.59
   3  -1   1  164.51    2.50
   3  -1   1  163.46    3.32
   3  -1   1  169.07    3.02
   3   1   1  163.38    2.42
   3   1   1  166.59    3.32
   3   1   1  166.14    2.43
  -3  -2  -1   18.50    1.62
  -3  -2  -1   20.71    2.48
  -3  -2  -1   16.31    1.68
  -3   2  -1   17.50    2.25
  -3   2  -1   17.75    2.49
  -3   2  -1   20.03    2.10
  -3   2  -1   18.65    2.59
  -3   2  -1   14.43    1.77
  -3   2  -1   22.40    2.53
  -3   2  -1   16.89    2.21
  -3   2  -1   20.87    2.85
   3  -2  -1   19.40    2.27
   3  -2  -1   16.55    3.13
   3   2  -1   16.60    1.91
   3   2  -1   16.53    1.64
   3   2  -1   16.84    1.93
   3   2  -1   17.60    2.83
  -3  -2   1   18.75    2.59
  -3  -2   1   16.96    1.83
  -3  -2   1   21.29    3.50
  -3  -2   1   18.48    2.02
  -3  -2   1   19.94    2.59
  -3   2   1   21.83    2.74
  -3   2   1   18.51    2.89
  -3   2   1   17.71    2.86
  -3   2   1   13.80    2.26
  -3   2   1   19.82    2.71
   3  -2   1   22.01    2.07
   3  -2   1   19.86    2.56
   3  -2   1   20.54    2.17
   3  -2   1   20.22    2.64
   3  -2   1   26.20    2.17
   3  -2   1   19.69    2.55
   3  -2   1   21.58    2.05
   3   2   1   19.82    1.78
   3   2   1   18.77    2.34
   3   2   1   18.72    1.79
  -3  -3  -1  100.22    2.10
  -3  -3  -1   98.30    3.12
  -3  -3  -1  102.17    1.93
  -3  -3  -1   97.11    4.21
  -3  -3  -1   96.64    2.09
  -3   3  -1  104.30    3.93
  -3   3  -1  106.32    2.86
  -3   3  -1  107.66    4.51
  -3   3  -1  102.39    4.41
   3  -3  -1  103.57    4.50
   3   3  -1   96.57    2.18
   3   3  -1   99.58    2.17
   3   3  -1  110.45    4.45
  -3  -3   1   94.89    2.41
  -3  -3   1  105.82    4.99
  -3  -3   1  102.03    2.44
  -3   3   1  108.07    4.26
  -3   3   1  108.65    4.38
  -3   3   1   99.90    3.79
  -3   3   1  106.18    4.18
   3  -3   1   96.87    3.91
   3  -3   1  102.60    4.40
   3  -3   1  105.57    2.80
   3  -3   1  104.53    4.44
   3  -3   1   94.11    2.75
   3  -3   1  104.54    4.31
   3  -3   1  100.22    3.85
  -3  -4  -1  595.64    4.03
  -3  -4  -1  607.87    3.42
  -3  -4  -1  599.51    6.33
  -3  -4  -1  597.15    4.04
  -3  -4  -1  610.42    6.33
  -3   4  -1  633.12    6.51
  -3   4  -1  625.46    5.46
  -3   4  -1  638.88    6.56
  -3   4  -1  598.50    6.24
   3  -4  -1  606.49    6.51
   3   4  -1  572.83    4.32
   3   4  -1  569.21    4.14
   3   4  -1  629.88    6.78
  -3  -4   1  587.96    4.37
  -3  -4   1  595.69    6.99
  -3  -4   1  590.63    4.37
  -3   4   1  611.66    6.49
  -3   4   1  605.81    6.30
  -3   4   1  610.97    6.52
   3  -4   1  622.57    6.48
   3  -4   1  591.37    5.37
   3  -4   1  615.64    6.96
   3  -4   1  574.77    3.68
   3  -4   1  622.20    6.45
   3   4   1  590.27    3.36
  -3  -5  -1  136.37    2.60
  -3  -5  -1  138.19    5.01
  -3   5  -1  146.17    4.85
  -3   5  -1  136.04    3.63
  -3   5  -1  143.60    4.88
  -3   5  -1  136.68    4.20
   3  -5  -1  141.56    5.29
   3   5  -1  125.49    3.22
   3   5  -1  129.53    2.84
   3   5  -1  128.02    3.20
   3   5  -1  138.32    4.78
  -3  -5   1  132.05    3.13
  -3  -5   1  134.76    4.40
  -3  -5   1  129.53    3.07
  -3   5   1  137.38    4.84
  -3   5   1  140.81    4.29
  -3   5   1  137.25    4.77
  -3   5   1  134.90    3.93
   3  -5   1  132.75    4.53
   3  -5   1  139.49    5.22
   3  -5   1  136.91    4.53
   3   5   1  131.30    2.61
  -3  -6  -1  315.33    3.83
  -3  -6  -1  317.21    6.23
  -3   6  -1  320.81    6.07
  -3   6  -1  327.14    5.51
  -3   6  -1  319.89    6.04
  -3   6  -1  314.74    5.81
   3  -6  -1  332.06    5.97
   3   6  -1  297.87    4.30
   3   6  -1  300.74    3.91
   3   6  -1  298.68    4.24
   3   6  -1  311.12    5.36
  -3  -6   1  308.44    4.23
  -3  -6   1  315.38    5.69
  -3  -6   1  309.87    4.27
  -3   6   1  323.38    5.91
  -3   6   1  320.96    6.08
  -3   6   1  322.81    5.88
  -3   6   1  311.30    4.54
   3  -6   1  316.67    5.85
   3  -6   1  331.29    5.90
   3  -6   1  333.89    5.96
   3   6   1  307.71    3.61
   3   6   1  329.31    4.70
  -3  -7  -1    0.86    1.87
  -3  -7  -1   -1.82    3.08
  -3   7  -1    1.15    3.05
  -3   7  -1   -3.68    2.75
  -3   7  -1   -1.44    3.00
  -3   7  -1   -0.43    2.27
   3  -7  -1   -1.64    3.40
   3   7  -1    2.20    2.88
  -3  -7   1   -0.92    2.15
  -3  -7   1    0.15    2.54
  -3  -7   1   -0.98    2.14
  -3   7   1   -2.04    2.90
  -3   7   1    1.06    3.19
  -3   7   1   -0.43    2.87
  -3   7   1   -0.95    2.31
   3  -7   1    2.55    3.39
   3  -7   1    1.74    3.28
   3  -7   1    0.54    3.38
   3   7   1    0.58    1.59
   3   7   1   -1.37    2.30
  -3  -8  -1  319.68    4.69
  -3  -8  -1  327.50    6.81
  -3   8  -1  332.23    6.67
  -3   8  -1  337.90    6.39
  -3   8  -1  327.73    6.62
  -3   8  -1  320.31    6.17
   3  -8  -1  344.25    7.28
   3   8  -1  327.47    6.25
  -3  -8   1  328.24    5.32
  -3  -8   1  331.76    6.69
  -3  -8   1  307.32    5.14
  -3   8   1  332.65    6.38
  -3   8   1  331.71    6.28
  -3   8   1  330.97    6.37
  -3   8   1  313.77    5.18
   3  -8   1  322.53    7.07
   3  -8   1  334.78    6.52
   3  -8   1  333.58    7.14
   3   8   1  326.19    5.30
  -3  -9  -1    2.46    2.28
  -3  -9  -1    0.92    3.26
  -3   9  -1    1.07    3.16
  -3   9  -1    1.33    2.59
  -3   9  -1    2.83    3.17
  -3   9  -1    2.41    2.90
   3  -9  -1   -3.19    3.56
   3   9  -1    3.05    2.93
  -3  -9   1    4.27    2.61
  -3  -9   1    0.13    1.90
  -3  -9   1    2.95    3.17
  -3  -9   1    3.32    2.58
  -3   9   1    2.28    2.99
  -3   9   1    1.65    3.38
  -3   9   1    1.61    2.98
  -3   9   1    2.52    2.10
   3  -9   1    2.30    3.60
   3  -9   1    2.57    3.47
   3  -9   1    2.43    2.11
   3  -9   1    2.26    3.63
   3   9   1    1.91    2.43
  -3 -10  -1   82.34    4.04
  -3 -10  -1   84.09    5.44
  -3  10  -1   81.35    5.34
  -3  10  -1   85.65    5.26
  -3  10  -1   93.60    5.40
  -3  10  -1   80.65    4.75
   3 -10  -1   84.84    5.92
   3  10  -1   82.25    4.80
  -3 -10   1   89.34    4.47
  -3 -10   1   88.95    4.02
  -3 -10   1   92.99    5.31
  -3 -10   1   83.79    4.40
  -3  10   1   79.86    4.98
  -3  10   1   89.80    5.64
  -3  10   1   84.27    5.01
  -3  10   1   81.90    3.71
   3 -10   1   88.21    5.92
   3 -10   1   86.32    5.77
   3 -10   1   84.99    3.87
   3 -10   1   84.49    5.97
   3  10   1   86.18    4.17
  -3 -11  -1    4.72    3.14
  -3 -11  -1    4.25    2.62
  -3 -11  -1    4.05    2.79
  -3 -11  -1    1.31    3.09
  -3  11  -1    7.39    3.47
  -3  11  -1    4.08    3.56
  -3  11  -1    3.44    3.40
  -3  11  -1    3.52    2.97
   3 -11  -1   -2.63    3.70
   3  11  -1    5.10    3.05
  -3 -11   1    2.85    2.51
  -3 -11   1    5.13    2.54
  -3 -11   1    2.54    3.31
  -3 -11   1    4.89    2.55
  -3  11   1    2.03    3.11
  -3  11   1    6.29    3.21
  -3  11   1    0.31    3.01
  -3  11   1    2.02    2.58
   3 -11   1    1.72    3.84
   3 -11   1    5.78    3.07
   3 -11   1    6.80    2.50
   3 -11   1   -0.40    3.12
   3  11   1    3.34    2.58
  -3 -12  -1    0.68    3.36
  -3 -12  -1    1.30    2.74
  -3 -12  -1    6.94    3.63
  -3 -12  -1   -1.27    3.31
  -3  12  -1    0.99    3.54
  -3  12  -1    3.20    3.70
  -3  12  -1    1.70    3.49
  -3  12  -1   -1.27    2.94
   3 -12  -1    1.52    3.95
   3  12  -1    2.39    3.06
  -3 -12   1   -1.05    3.03
  -3 -12   1    3.53    2.71
  -3 -12   1    0.36    3.37
  -3 -12   1    1.92    2.66
  -3  12   1    0.00    3.24
  -3  12   1    1.48    3.22
  -3  12   1    1.94    3.18
  -3  12   1   -2.30    2.58
   3 -12   1    2.06    4.04
   3 -12   1   -1.19    3.03
   3 -12   1    1.71    2.66
   3 -12   1    1.97    4.06
   3  12   1    0.28    2.67
  -3 -13  -1    4.93    3.28
  -3 -13  -1    4.78    2.67
  -3 -13  -1    6.57    3.87
  -3 -13  -1    3.60    3.27
  -3  13  -1    7.01    3.87
  -3  13  -1    6.59    4.01
  -3  13  -1    3.55    3.77
  -3  13  -1    8.06    3.33
   3 -13  -1    6.64    4.50
   3 -13  -1    4.39    4.23
   3 -13  -1    8.37    4.58
   3  13  -1    3.63    3.30
  -3 -13   1    3.68    2.98
  -3 -13   1    7.62    2.98
  -3 -13   1    2.43    3.65
  -3 -13   1    3.34    2.93
  -3  13   1    3.13    3.42
  -3  13   1   10.88    3.59
  -3  13   1    4.60    3.44
  -3  13   1    5.15    2.85
   3 -13   1    6.83    4.32
   3 -13   1    4.71    4.03
   3 -13   1    3.63    2.56
   3 -13   1    3.00    4.27
   3  13   1    5.72    2.51
  -3 -14  -1    9.35    3.57
  -3 -14  -1   12.36    3.36
  -3 -14  -1    8.09    4.11
  -3 -14  -1   12.94    3.66
  -3  14  -1    6.31    3.94
  -3  14  -1   11.67    4.38
  -3  14  -1   13.60    4.04
  -3  14  -1   12.13    3.58
   3 -14  -1   11.15    4.97
   3 -14  -1   14.87    4.63
   3 -14  -1   14.32    4.96
   3  14  -1   10.25    3.61
  -3 -14   1   12.49    3.81
  -3 -14   1   12.32    2.92
  -3 -14   1   10.85    4.03
  -3 -14   1   10.68    3.75
  -3  14   1   14.97    3.81
  -3  14   1   15.55    3.90
  -3  14   1    9.59    3.71
  -3  14   1   12.29    3.23
   3 -14   1   12.61    4.71
   3 -14   1   11.20    4.36
   3 -14   1   15.34    3.36
   3 -14   1   10.87    4.67
   3  14   1    8.88    2.78
  -3 -15  -1   -0.17    4.11
  -3 -15  -1    0.09    3.35
  -3 -15  -1   -1.29    4.00
  -3 -15  -1    0.13    4.13
  -3  15  -1    0.89    3.96
  -3  15  -1   -4.20    4.29
  -3  15  -1   -1.01    3.92
  -3  15  -1   -0.67    3.43
   3 -15  -1    4.50    5.16
   3 -15  -1    5.23    4.64
   3 -15  -1    0.40    3.30
   3 -15  -1    5.09    5.10
   3  15  -1    0.55    3.48
  -3 -15   1   -0.56    3.27
  -3 -15   1    3.92    3.34
  -3 -15   1   -4.16    3.86
  -3 -15   1    2.48    3.31
  -3  15   1    0.93    3.72
  -3  15   1    0.12    4.54
  -3  15   1    2.50    3.65
  -3  15   1    2.13    3.15
   3 -15   1    0.36    4.68
   3 -15   1    1.24    4.36
   3 -15   1    3.03    2.81
   3 -15   1   -0.44    4.67
   3  15   1   -0.82    3.03
  -3 -16  -1   35.87    4.46
  -3 -16  -1   33.89    4.14
  -3 -16  -1   34.27    4.99
  -3 -16  -1   30.82    4.39
  -3  16  -1   29.09    4.77
  -3  16  -1   32.55    5.33
  -3  16  -1   31.45    4.73
  -3  16  -1   31.16    4.25
   3 -16  -1   31.33    5.91
   3 -16  -1   32.96    5.36
   3 -16  -1   33.76    4.28
   3 -16  -1   26.07    5.75
   3  16  -1   32.85    4.33
  -3 -16   1   31.96    4.18
  -3 -16   1   34.11    4.09
  -3 -16   1   31.00    4.85
  -3 -16   1   34.86    4.21
  -3  16   1   29.89    4.95
  -3  16   1   33.75    4.81
  -3  16   1   34.83    4.97
  -3  16   1   35.48    3.88
   3 -16   1   34.15    5.63
   3 -16   1   31.34    5.26
   3 -16   1   33.87    4.09
   3 -16   1   25.61    5.48
   3  16   1   32.08    3.84
  -3 -17  -1   20.94    4.36
  -3 -17  -1   26.49    4.24
  -3 -17  -1   24.69    5.04
  -3 -17  -1   17.74    4.29
  -3  17  -1   22.56    4.77
  -3  17  -1   25.34    4.60
  -3  17  -1   18.33    4.64
  -3  17  -1   21.66    4.18
   3 -17  -1   20.45    5.78
   3 -17  -1   20.18    5.25
   3 -17  -1   25.25    4.24
   3 -17  -1   18.11    5.73
   3  17  -1   23.10    4.27
  -3 -17   1   23.60    4.17
  -3 -17   1   29.36    3.78
  -3 -17   1   28.02    4.94
  -3 -17   1   23.51    4.15
  -3  17   1   24.46    4.93
  -3  17   1   23.17    5.53
  -3  17   1   26.07    4.97
  -3  17   1   21.64    3.79
   3 -17   1   23.99    4.85
   3 -17   1   23.17    5.14
   3 -17   1   25.38    4.15
   3 -17   1   25.11    4.81
   3  17   1   24.23    3.86
  -3 -18  -1    1.89    4.09
  -3 -18  -1    4.87    3.89
  -3 -18  -1    5.46    4.68
  -3 -18  -1    2.76    4.10
  -3  18  -1    3.84    4.43
  -3  18  -1   -2.88    5.00
  -3  18  -1    7.26    4.44
  -3  18  -1    4.52    3.89
   3 -18  -1   -0.99    5.40
   3 -18  -1    1.31    4.94
   3 -18  -1    1.77    3.85
   3 -18  -1    2.30    5.57
   3  18  -1    5.89    3.96
  -3 -18   1    5.60    3.89
  -3 -18   1    9.70    3.96
  -3 -18   1    1.03    4.60
  -3 -18   1    5.96    3.84
  -3  18   1    3.98    4.14
  -3  18   1    2.08    5.26
  -3  18   1    4.52    4.16
  -3  18   1    5.16    3.58
   3 -18   1    2.36    5.31
   3 -18   1   -0.11    4.73
   3 -18   1    3.05    3.91
   3 -18   1    4.50    5.31
   3  18   1    1.35    3.54
  -3 -19  -1    1.15    4.19
  -3 -19  -1    6.03    3.55
  -3 -19  -1    7.80    4.85
  -3 -19  -1    4.51    4.29
  -3  19  -1    3.36    4.55
  -3  19  -1    4.38    5.31
  -3  19  -1    8.45    4.67
  -3  19  -1    2.00    3.97
   3 -19  -1    6.42    5.68
   3 -19  -1   12.19    5.23
   3 -19  -1    8.38    4.16
   3 -19  -1   -3.31    5.48
   3  19  -1    7.89    4.10
  -3 -19   1    5.59    3.92
  -3 -19   1    3.03    4.77
  -3 -19   1    6.58    3.95
  -3  19   1    0.89    4.14
  -3  19   1    1.41    4.36
  -3  19   1    0.65    4.07
   3 -19   1    4.87    5.43
   3 -19   1    7.15    4.96
   3 -19   1    0.53    4.08
   3 -19   1    3.22    5.42
  -3 -20  -1    4.17    4.96
  -3 -20  -1    7.97    5.15
  -3 -20  -1    4.22    5.05
  -3  20  -1    3.86    4.70
  -3  20  -1    1.53    4.59
  -3  20  -1    1.99    4.06
   3 -20  -1   -2.49    5.54
   3 -20  -1    6.72    5.12
   3 -20  -1    1.80    4.74
   3 -20  -1   -5.88    5.47
   3  20  -1    1.39    4.01
  -3 -20   1    8.58    4.16
  -3 -20   1    3.09    4.92
  -3 -20   1    6.13    4.13
  -3  20   1    1.62    4.22
  -3  20   1    2.09    4.62
  -3  20   1    5.60    4.34
   3 -20   1    3.78    5.46
   3 -20   1    7.01    5.13
   3 -20   1    2.64    3.74
   3 -20   1    9.34    5.54
  -3 -21  -1    5.64    5.15
  -3 -21  -1    4.34    5.12
  -3 -21  -1    2.35    5.14
  -3  21  -1    0.17    4.87
  -3  21  -1    1.70    4.80
  -3  21  -1    6.69    4.37
   3 -21  -1   -3.54    5.75
   3 -21  -1   12.43    5.42
   3 -21  -1    7.28    4.43
   3 -21  -1   -1.21    5.74
   3  21  -1    2.26    4.70
  -3 -21   1    8.19    4.90
  -3 -21   1    5.02    5.13
  -3 -21   1   13.87    5.04
  -3  21   1   -1.21    5.05
  -3  21   1   -5.64    5.59
  -3  21   1    5.14    5.17
   3 -21   1    4.76    5.70
   3 -21   1    4.97    5.15
   3 -21   1   10.86    5.77
  -3 -22  -1   -2.16    6.00
  -3  22  -1   -6.77    4.74
  -3  22  -1    1.16    5.62
   3 -22  -1   -7.94    5.88
   3 -22  -1    3.41    5.25
   3 -22  -1   -0.34    5.03
   3 -22  -1    1.49    6.05
  -3 -22   1   -1.69    5.33
  -3  22   1    4.42    5.31
  -3  22   1   -4.19    5.74
  -3  22   1    3.76    5.16
   3 -22   1    3.06    4.65
   3 -22   1   -1.59    5.02
   3 -22   1    4.65    4.64
  -3 -23  -1   -5.59    5.40
  -3  23  -1    4.37    5.21
  -3  23  -1    5.38    5.13
   3 -23  -1    3.00    6.10
   3 -23  -1    7.50    5.51
   3 -23  -1    3.38    4.63
   3 -23  -1   10.66    6.32
  -3 -23   1   -2.42    5.37
  -3  23   1   -6.47    4.38
  -3  23   1   -1.02    6.18
  -3  23   1   -1.09    4.49
   3 -23   1   10.14    5.82
   3 -23   1    7.40    5.40
   3 -23   1    9.96    5.78
  -3 -24  -1   -4.15    5.59
  -3  24  -1    5.08    5.93
  -3  24  -1    7.96    5.95
   3 -24  -1   10.88    6.25
   3 -24  -1   17.27    5.80
   3 -24  -1   12.16    6.38
  -3 -24   1   -0.22    5.69
  -3  24   1    3.35    5.36
  -3  24   1   -0.40    5.20
   3 -24   1   12.55    5.90
   3 -24   1   12.01    5.50
  -4   0  -1   -1.45    1.98
  -4   0  -1   -2.08    1.61
  -4   0  -1    1.73    1.71
  -4   0  -1   -0.43    1.90
  -4   0  -1    1.42    1.96
  -4   0  -1   -0.58    1.64
  -4   0  -1   -0.13    1.98
   4   0  -1    1.28    1.83
  -4   0   1   -0.70    2.71
  -4   0   1    0.78    2.21
  -4   0   1   -0.24    1.78
  -4   0   1    0.44    3.70
  -4   0   1   -1.63    2.67
   4   0   1   -1.29    1.69
   4   0   1   -2.00    1.63
   4   0   1   -2.31    1.62
   4   0   1    1.13    1.95
   4   0   1   -0.63    1.65
   4   0   1    0.55    1.51
  -4  -1  -1  851.82    5.05
  -4  -1  -1  826.37    4.21
  -4  -1  -1  828.62    4.56
  -4  -1  -1  873.39    6.28
  -4  -1  -1  831.29    4.21
  -4  -1  -1  864.21    5.11
  -4   1  -1  878.98    5.92
  -4   1  -1  812.16    5.58
  -4   1  -1  874.30    4.79
  -4   1  -1  842.61    6.06
  -4   1  -1  873.78    5.40
  -4   1  -1  815.98    5.60
  -4   1  -1  873.84    5.88
   4  -1  -1  890.33    6.45
   4   1  -1  893.02    7.95
   4   1  -1  831.20    4.58
   4   1  -1  864.53    5.19
   4   1  -1  833.78    4.59
   4   1  -1  888.20    8.04
  -4  -1   1  861.92    6.94
  -4  -1   1  863.74    6.75
  -4  -1   1  842.82    5.08
  -4  -1   1  886.64    8.20
  -4  -1   1  866.28    6.98
  -4   1   1  859.80    7.16
  -4   1   1  869.32    7.03
  -4   1   1  854.82    7.26
  -4   1   1  871.76    7.58
  -4   1   1  869.64    7.14
   4  -1   1  837.56    5.46
   4  -1   1  856.85    5.80
   4  -1   1  836.19    4.55
   4  -1   1  880.38    6.18
   4  -1   1  837.22    5.05
   4  -1   1  849.10    5.73
   4  -1   1  839.97    5.46
   4   1   1  849.16    4.28
   4   1   1  827.04    6.25
   4   1   1  850.25    4.27
  -4  -2  -1  148.63    2.09
  -4  -2  -1  151.05    2.12
  -4  -2  -1  164.45    4.32
  -4  -2  -1  149.81    2.14
  -4   2  -1  160.18    4.43
  -4   2  -1  157.73    3.08
  -4   2  -1  161.20    4.61
  -4   2  -1  160.49    4.45
   4  -2  -1  156.84    4.46
   4   2  -1  144.67    2.38
   4   2  -1  157.00    2.82
   4   2  -1  145.47    2.37
  -4  -2   1  153.49    4.39
  -4  -2   1  151.67    2.48
  -4  -2   1  157.28    5.66
  -4  -2   1  153.53    2.37
  -4  -2   1  148.38    4.93
  -4   2   1  155.98    4.75
  -4   2   1  153.83    3.99
  -4   2   1  149.97    5.17
  -4   2   1  153.47    4.71
   4  -2   1  151.05    3.91
   4  -2   1  156.78    4.13
   4  -2   1  150.61    2.98
   4  -2   1  159.36    4.34
   4  -2   1  151.28    3.01
   4  -2   1  152.96    4.06
   4  -2   1  154.04    3.90
   4   2   1  148.66    2.10
   4   2   1  149.94    2.09
  -4  -3  -1   53.55    1.70
  -4  -3  -1   55.86    1.43
  -4  -3  -1   57.47    4.09
  -4  -3  -1   54.64    1.66
  -4   3  -1   62.47    3.90
  -4   3  -1   64.72    2.98
  -4   3  -1   51.18    2.51
  -4   3  -1   56.90    3.90
  -4   3  -1   57.12    3.79
   4  -3  -1   55.10    4.35
   4   3  -1   49.36    2.05
   4   3  -1   57.94    2.27
   4   3  -1   52.91    1.93
   4   3  -1   60.59    4.48
  -4  -3   1   60.67    3.94
  -4  -3   1   51.90    2.03
  -4  -3   1   58.11    4.34
  -4  -3   1   55.24    2.02
  -4  -3   1   57.76    3.96
  -4   3   1   49.90    4.31
  -4   3   1   55.76    3.52
  -4   3   1   49.97    3.77
  -4   3   1   59.40    4.33
   4  -3   1   51.99    3.83
   4  -3   1   55.88    4.07
   4  -3   1   52.95    2.63
   4  -3   1   62.91    4.29
   4  -3   1   60.59    2.98
   4  -3   1   62.18    3.45
   4  -3   1   51.61    3.80
  -4  -4  -1   38.35    1.86
  -4  -4  -1   39.19    1.41
  -4  -4  -1   40.12    4.28
  -4  -4  -1   40.26    1.83
  -4   4  -1   43.82    4.07
  -4   4  -1   42.12    2.96
  -4   4  -1   45.01    4.15
  -4   4  -1   45.73    4.39
   4  -4  -1   45.30    4.60
   4   4  -1   39.87    2.10
   4   4  -1   44.23    2.08
   4   4  -1   42.65    4.42
  -4  -4   1   37.01    2.14
  -4  -4   1   40.59    5.00
  -4  -4   1   38.78    2.10
  -4   4   1   40.22    4.27
  -4   4   1   43.07    3.59
  -4   4   1   39.04    4.34
   4  -4   1   43.38    4.36
   4  -4   1   41.95    3.78
   4  -4   1   45.49    3.24
   4  -4   1   44.76    4.32
  -4  -5  -1    0.55    1.39
  -4  -5  -1    1.67    1.13
  -4  -5  -1   -0.37    3.02
  -4  -5  -1   -0.87    1.41
  -4   5  -1    2.29    2.93
  -4   5  -1    0.70    2.29
  -4   5  -1   -0.65    2.86
  -4   5  -1   -3.81    2.90
   4  -5  -1    5.03    3.18
   4   5  -1   -0.06    1.48
   4   5  -1    0.39    1.34
   4   5  -1    1.30    1.50
   4   5  -1    2.74    2.98
  -4  -5   1    0.88    1.49
  -4  -5   1    0.31    3.35
  -4  -5   1   -0.44    1.49
  -4   5   1    2.18    2.97
  -4   5   1    3.15    2.50
  -4   5   1    1.82    2.93
   4  -5   1    2.20    3.07
   4  -5   1    1.61    2.62
   4  -5   1    1.06    1.72
   4  -5   1    2.53    3.08
   4   5   1   -0.65    0.97
  -4  -6  -1    5.11    1.46
  -4  -6  -1    7.67    3.19
  -4   6  -1    3.70    3.06
  -4   6  -1    4.42    2.58
  -4   6  -1    4.32    3.04
  -4   6  -1    5.52    3.00
   4  -6  -1    7.31    3.44
   4   6  -1    5.35    1.93
   4   6  -1    5.51    1.58
   4   6  -1    3.67    1.90
   4   6  -1    5.49    3.00
  -4  -6   1    3.07    1.78
  -4  -6   1    4.46    3.34
  -4  -6   1    4.69    1.78
  -4   6   1    1.50    3.01
  -4   6   1    6.04    3.21
  -4   6   1    3.21    2.99
  -4   6   1    4.36    2.33
   4  -6   1    0.72    3.20
   4  -6   1    6.53    3.31
   4  -6   1    4.89    1.71
   4  -6   1    4.43    3.27
   4   6   1    4.49    1.32
  -4  -7  -1  122.57    2.99
  -4  -7  -1  127.95    5.45
  -4   7  -1  123.66    5.29
  -4   7  -1  126.04    4.64
  -4   7  -1  117.19    5.24
  -4   7  -1  124.58    5.02
   4  -7  -1  124.60    5.90
   4   7  -1  111.09    3.17
   4   7  -1  118.51    4.42
  -4  -7   1  114.07    3.27
  -4  -7   1  115.93    4.82
  -4  -7   1  115.54    3.23
  -4   7   1  124.54    5.20
  -4   7   1  119.85    4.61
  -4   7   1  118.70    5.15
  -4   7   1  113.97    3.95
   4  -7   1  121.27    5.68
   4  -7   1  130.85    5.80
   4  -7   1  121.28    5.72
   4   7   1  111.86    2.65
   4   7   1  118.87    4.45
  -4  -8  -1   18.56    2.18
  -4  -8  -1   19.97    3.07
  -4   8  -1   23.44    3.54
  -4   8  -1   21.44    3.28
  -4   8  -1   19.30    3.45
  -4   8  -1   20.67    3.23
   4  -8  -1   16.68    3.89
   4   8  -1   15.19    3.15
  -4  -8   1   20.09    2.25
  -4  -8   1   19.80    3.67
  -4  -8   1   15.93    2.21
  -4   8   1   15.49    3.31
  -4   8   1   20.86    3.64
  -4   8   1   17.93    3.28
  -4   8   1   21.39    2.61
   4  -8   1   20.52    3.79
   4  -8   1   19.48    3.23
   4  -8   1   14.57    3.75
   4   8   1   17.78    1.77
   4   8   1   20.39    2.88
  -4  -9  -1   53.90    3.22
  -4  -9  -1   56.89    5.21
  -4   9  -1   54.45    5.08
  -4   9  -1   59.48    4.70
  -4   9  -1   60.12    5.08
  -4   9  -1   54.29    4.59
   4  -9  -1   52.52    4.83
   4   9  -1   51.89    4.57
  -4  -9   1   49.81    3.53
  -4  -9   1   50.78    4.49
  -4  -9   1   51.07    3.47
  -4   9   1   51.10    4.84
  -4   9   1   50.86    5.01
  -4   9   1   54.07    4.82
  -4   9   1   50.86    4.04
   4  -9   1   53.03    5.55
   4  -9   1   54.89    5.51
   4  -9   1   59.12    5.64
   4   9   1   50.81    4.07
  -4 -10  -1    6.73    2.66
  -4 -10  -1    5.63    2.05
  -4 -10  -1    7.39    3.59
  -4 -10  -1    2.91    2.59
  -4  10  -1    8.34    3.47
  -4  10  -1    9.25    3.37
  -4  10  -1    5.40    3.39
  -4  10  -1    9.09    3.17
   4 -10  -1    8.33    3.98
   4  10  -1    9.01    3.12
  -4 -10   1    8.08    2.46
  -4 -10   1    8.79    3.57
  -4 -10   1    4.84    2.41
  -4  10   1    6.49    3.22
  -4  10   1    9.78    3.71
  -4  10   1    2.97    3.15
  -4  10   1    9.45    2.45
   4 -10   1    6.86    3.16
   4 -10   1    7.13    3.73
   4 -10   1    9.00    3.21
   4  10   1    9.16    2.44
  -4 -11  -1   -3.04    2.47
  -4 -11  -1    5.69    2.48
  -4 -11  -1   -3.77    3.50
  -4 -11  -1    1.98    2.51
  -4  11  -1    3.74    3.50
  -4  11  -1    4.97    2.86
  -4  11  -1    2.02    3.45
  -4  11  -1    2.37    3.12
   4 -11  -1    3.67    3.29
   4  11  -1    4.35    3.10
  -4 -11   1    1.95    2.57
  -4 -11   1    3.09    2.96
  -4 -11   1    1.97    2.58
  -4  11   1    2.24    3.39
  -4  11   1    2.87    3.72
  -4  11   1    3.29    3.34
  -4  11   1    3.07    2.44
   4 -11   1    3.20    3.96
   4 -11   1    4.38    3.17
   4 -11   1    4.35    2.36
   4 -11   1    1.55    3.94
   4  11   1   -1.54    2.36
  -4 -12  -1   -0.28    3.14
  -4 -12  -1    4.30    2.39
  -4 -12  -1    0.28    3.68
  -4 -12  -1    1.14    3.14
  -4  12  -1   -0.71    3.59
  -4  12  -1    1.88    3.69
  -4  12  -1   -0.87    3.54
  -4  12  -1    2.63    3.19
   4 -12  -1    3.23    4.18
   4  12  -1    2.10    3.17
  -4 -12   1    1.99    2.78
  -4 -12   1   -2.82    3.62
  -4 -12   1    1.79    2.76
  -4  12   1   -0.35    3.88
  -4  12   1    3.35    3.23
  -4  12   1    3.62    3.93
  -4  12   1    0.91    2.90
   4 -12   1   -0.22    4.05
   4 -12   1   -0.75    3.18
   4 -12   1   -0.17    2.46
   4 -12   1   -0.37    4.16
   4  12   1    2.77    2.52
  -4 -13  -1   -2.64    2.91
  -4 -13  -1    2.52    2.86
  -4 -13  -1    6.37    3.95
  -4 -13  -1    1.27    2.95
  -4  13  -1    5.34    4.43
  -4  13  -1    0.12    3.22
  -4  13  -1    3.07    3.77
  -4  13  -1    2.20    3.27
   4 -13  -1    3.91    4.62
   4 -13  -1   -1.70    4.39
   4 -13  -1    1.10    4.56
   4  13  -1    4.02    3.30
  -4 -13   1    1.94    3.03
  -4 -13   1    1.05    3.86
  -4 -13   1    2.81    3.00
  -4  13   1    0.00    3.53
  -4  13   1    0.13    4.18
  -4  13   1    4.59    3.54
  -4  13   1    0.79    2.93
   4 -13   1   -3.05    4.27
   4 -13   1    5.06    4.23
   4 -13   1    3.15    2.71
   4 -13   1    2.96    4.39
   4  13   1    2.27    2.66
  -4 -14  -1   47.66    5.32
  -4 -14  -1   35.03    4.32
  -4 -14  -1   43.75    4.98
  -4 -14  -1   37.49    4.25
  -4  14  -1   41.03    4.81
  -4  14  -1   43.17    5.18
  -4  14  -1   39.77    4.73
  -4  14  -1   36.28    4.14
   4 -14  -1   44.29    5.71
   4 -14  -1   44.43    5.39
   4 -14  -1   42.51    5.70
   4  14  -1   39.29    4.23
  -4 -14   1   43.80    4.03
  -4 -14   1   40.57    4.91
  -4 -14   1   40.48    5.01
  -4  14   1   39.24    4.53
  -4  14   1   37.75    5.17
  -4  14   1   36.88    4.42
  -4  14   1   41.53    4.76
   4 -14   1   46.80    5.52
   4 -14   1   42.72    5.21
   4 -14   1   42.09    4.54
   4 -14   1   43.15    5.50
   4  14   1   41.51    3.88
  -4 -15  -1    1.97    3.78
  -4 -15  -1    1.03    3.01
  -4 -15  -1    3.39    4.35
  -4 -15  -1    4.76    3.87
  -4  15  -1    0.86    4.18
  -4  15  -1    3.28    4.36
  -4  15  -1    0.58    4.14
  -4  15  -1   -0.95    4.05
   4 -15  -1    0.70    5.28
   4 -15  -1    5.45    4.90
   4 -15  -1   -2.75    5.21
   4  15  -1    4.76    4.21
  -4 -15   1    2.07    3.05
  -4 -15   1   -1.63    4.22
  -4 -15   1    4.03    3.09
  -4  15   1   -0.52    4.47
  -4  15   1   -1.16    4.57
  -4  15   1    2.19    4.42
  -4  15   1    4.94    2.92
   4 -15   1   -3.17    4.84
   4 -15   1   -0.94    4.55
   4 -15   1   -0.15    3.11
   4 -15   1    6.53    4.99
   4  15   1    5.65    3.30
  -4 -16  -1    6.47    4.16
  -4 -16  -1   10.67    3.35
  -4 -16  -1    8.56    4.53
  -4 -16  -1    3.50    4.13
  -4  16  -1    2.25    4.90
  -4  16  -1    4.45    4.72
  -4  16  -1    9.70    4.98
  -4  16  -1    3.59    3.78
   4 -16  -1    8.27    5.71
   4 -16  -1   10.89    4.30
   4 -16  -1    9.57    5.60
   4  16  -1    5.25    3.77
  -4 -16   1   16.18    3.98
  -4 -16   1    8.41    4.57
  -4 -16   1    9.00    3.85
  -4  16   1    8.59    4.17
  -4  16   1    5.72    4.11
  -4  16   1    4.69    4.04
  -4  16   1    8.03    3.47
   4 -16   1    6.08    5.17
   4 -16   1   13.76    4.23
   4 -16   1    8.38    3.44
   4 -16   1    4.73    5.21
   4  16   1    6.01    3.46
  -4 -17  -1   44.10    5.08
  -4 -17  -1   49.28    5.26
  -4 -17  -1   49.36    5.73
  -4 -17  -1   48.80    5.12
  -4  17  -1   47.75    5.47
  -4  17  -1   54.61    5.97
  -4  17  -1   38.29    5.23
  -4  17  -1   48.93    5.31
   4 -17  -1   45.02    6.37
   4 -17  -1   57.11    6.18
   4 -17  -1   44.27    4.50
   4 -17  -1   39.40    6.36
   4  17  -1   42.47    4.69
  -4 -17   1   55.50    5.43
  -4 -17   1   42.07    5.58
  -4 -17   1   51.41    5.29
  -4  17   1   41.85    4.92
  -4  17   1   48.23    6.09
  -4  17   1   42.42    4.94
  -4  17   1   49.04    5.40
   4 -17   1   46.22    6.18
   4 -17   1   53.40    5.97
   4 -17   1   45.92    5.41
   4 -17   1   50.62    6.34
   4  17   1   51.27    5.44
  -4 -18  -1   10.64    4.02
  -4 -18  -1   15.72    5.11
  -4 -18  -1   18.02    4.17
  -4  18  -1   13.38    4.84
  -4  18  -1   15.41    4.53
  -4  18  -1    7.14    4.65
  -4  18  -1   17.98    4.83
   4 -18  -1   13.36    5.95
   4 -18  -1    9.26    5.31
   4 -18  -1    8.60    3.87
   4 -18  -1    6.86    5.81
   4  18  -1   13.40    4.12
  -4 -18   1   21.94    3.97
  -4 -18   1   12.55    5.08
  -4 -18   1   18.06    3.86
  -4  18   1   10.47    4.42
  -4  18   1   11.96    4.64
  -4  18   1   15.14    4.48
  -4  18   1   11.24    3.83
   4 -18   1   16.59    5.76
   4 -18   1    8.60    5.12
   4 -18   1    9.58    3.96
   4 -18   1   19.08    4.90
   4  18   1   10.50    3.81
  -4 -19  -1    1.42    3.87
  -4 -19  -1   -2.09    4.85
  -4 -19  -1    5.09    3.94
  -4  19  -1   -0.06    4.69
  -4  19  -1   -5.63    4.03
  -4  19  -1    0.29    4.59
  -4  19  -1   -3.03    3.92
   4 -19  -1   -0.94    5.66
   4 -19  -1    2.89    5.23
   4 -19  -1    0.61    3.84
   4 -19  -1   -2.05    5.64
   4  19  -1   -0.71    3.90
  -4 -19   1    5.07    3.71
  -4 -19   1   -0.74    4.87
  -4 -19   1    3.23    3.64
  -4  19   1   -1.03    4.26
  -4  19   1   -2.41    5.33
  -4  19   1   -2.50    4.17
   4 -19   1    1.63    5.47
   4 -19   1    4.52    5.08
   4 -19   1   -1.75    3.91
   4 -19   1    1.47    5.44
  -4 -20  -1   11.47    6.82
  -4 -20  -1    3.83    5.13
  -4 -20  -1    6.80    6.84
  -4  20  -1   -3.80    5.47
  -4  20  -1    4.30    4.59
  -4  20  -1    6.12    5.50
  -4  20  -1    1.29    4.10
   4 -20  -1    1.89    5.79
   4 -20  -1    3.74    5.35
   4 -20  -1    0.85    3.95
   4 -20  -1    0.88    5.77
   4  20  -1    0.65    3.99
  -4 -20   1    6.91    4.45
  -4 -20   1   -0.89    5.13
  -4 -20   1    9.45    4.48
  -4  20   1    3.20    4.43
  -4  20   1    4.92    5.60
  -4  20   1    0.04    4.40
   4 -20   1   -2.26    5.42
   4 -20   1    1.58    5.16
   4 -20   1    8.10    5.67
  -4 -21  -1    2.17    5.27
  -4  21  -1    4.44    5.02
  -4  21  -1   -3.12    4.75
  -4  21  -1    2.45    5.47
   4 -21  -1   -1.63    5.96
   4 -21  -1    5.87    5.42
   4 -21  -1    7.03    4.91
   4 -21  -1   -5.48    5.87
   4  21  -1    6.56    4.85
  -4 -21   1   -3.97    5.22
  -4  21   1   -0.09    4.51
  -4  21   1    2.58    4.67
  -4  21   1    3.51    4.55
   4 -21   1    0.72    4.77
   4 -21   1    3.26    5.31
   4 -21   1    1.29    4.76
  -4 -22  -1    0.39    5.50
  -4  22  -1   -0.02    5.81
  -4  22  -1   -3.40    5.62
   4 -22  -1   -0.52    6.22
   4 -22  -1    4.72    5.56
   4 -22  -1    4.34    4.99
   4 -22  -1   -6.54    6.01
  -4 -22   1   -2.71    5.47
  -4  22   1   -5.46    4.48
  -4  22   1    8.12    6.12
  -4  22   1    2.15    4.56
   4 -22   1   -0.85    5.91
   4 -22   1    3.96    5.49
   4 -22   1    0.95    5.90
  -4 -23  -1   -4.18    5.45
  -4  23  -1    6.18    5.29
  -4  23  -1    3.22    5.16
   4 -23  -1    3.60    6.29
   4 -23  -1    5.80    5.68
   4 -23  -1    8.57    6.53
  -4 -23   1   -7.28    6.56
  -4  23   1    1.47    5.42
  -4  23   1    4.16    6.17
  -4  23   1   -3.04    5.35
   4 -23   1    3.19    4.77
   4 -23   1    7.17    5.46
   4 -23   1    4.77    4.85
  -4 -24  -1    0.11    5.89
  -4  24  -1    0.83    5.29
  -4  24  -1    2.86    5.21
   4 -24  -1    7.49    6.37
   4 -24  -1    8.97    5.78
   4 -24  -1   10.26    6.53
  -4 -24   1   -3.64    5.82
  -4  24   1    2.32    5.51
  -4  24   1    3.83    6.43
  -4  24   1    3.05    5.54
   4 -24   1   19.31    6.37
   4 -24   1    4.46    5.44
   4 -24   1   14.22    6.04
  -5   0  -1    0.38    2.30
  -5   0  -1   -0.81    1.70
  -5   0  -1    1.14    1.59
  -5   0  -1    1.00    1.99
  -5   0  -1    2.83    2.66
  -5   0  -1    0.95    1.73
  -5   0  -1    0.82    2.26
   5   0  -1    1.07    2.17
  -5   0   1   -0.45    2.82
  -5   0   1    0.29    2.87
  -5   0   1   -0.53    1.79
  -5   0   1    1.30    3.73
  -5   0   1   -3.21    2.74
   5   0   1   -0.32    1.72
   5   0   1    0.12    1.66
   5   0   1    0.83    1.95
   5   0   1   -0.89    1.63
   5   0   1    1.14    1.92
  -5  -1  -1    7.94    2.15
  -5  -1  -1    3.06    1.36
  -5  -1  -1    6.89    1.73
  -5  -1  -1    9.70    2.87
  -5  -1  -1    5.69    1.39
  -5  -1  -1    6.11    2.13
  -5   1  -1    7.50    2.61
  -5   1  -1    7.56    2.20
  -5   1  -1    6.05    1.88
  -5   1  -1   13.55    2.60
  -5   1  -1    8.58    2.23
  -5   1  -1    3.46    2.23
   5  -1  -1    5.40    2.29
   5   1  -1    5.07    1.53
   5   1  -1    6.07    1.83
   5   1  -1    5.79    1.56
  -5  -1   1    6.28    2.82
  -5  -1   1    7.66    2.51
  -5  -1   1    4.72    1.80
  -5  -1   1   10.16    4.05
  -5  -1   1    8.03    2.81
  -5   1   1    3.55    2.93
  -5   1   1    6.66    2.93
  -5   1   1    4.76    3.43
  -5   1   1    6.85    2.91
   5  -1   1    6.71    2.09
   5  -1   1    6.26    2.22
   5  -1   1    7.77    1.81
   5  -1   1    5.98    2.15
   5  -1   1    8.45    2.07
   5  -1   1    6.16    2.21
   5  -1   1    7.99    2.08
   5   1   1    6.40    1.52
   5   1   1    5.43    1.65
   5   1   1    4.47    1.51
  -5  -2  -1  171.19    3.53
  -5  -2  -1  169.55    2.22
  -5  -2  -1  166.15    2.52
  -5  -2  -1  180.26    4.65
  -5  -2  -1  171.06    2.21
  -5  -2  -1  180.21    3.60
  -5   2  -1  180.64    4.38
  -5   2  -1  181.76    3.48
  -5   2  -1  177.54    4.32
  -5   2  -1  181.65    4.41
   5  -2  -1  187.69    4.71
   5   2  -1  172.88    2.51
   5   2  -1  181.43    3.04
   5   2  -1  170.87    2.47
  -5  -2   1  186.88    4.83
  -5  -2   1  171.67    2.96
  -5  -2   1  183.73    5.37
  -5  -2   1  182.17    4.83
  -5   2   1  176.21    5.09
  -5   2   1  181.93    4.91
  -5   2   1  175.14    5.76
  -5   2   1  181.20    5.11
   5  -2   1  172.71    4.16
   5  -2   1  179.31    4.24
   5  -2   1  171.24    3.34
   5  -2   1  176.06    4.49
   5  -2   1  174.89    3.49
   5  -2   1  173.82    4.15
   5  -2   1  171.69    4.15
   5   2   1  173.97    2.19
   5   2   1  173.49    2.20
  -5  -3  -1    2.04    0.86
  -5  -3  -1   -0.52    0.92
  -5  -3  -1    1.09    2.78
  -5  -3  -1    1.12    0.86
  -5   3  -1    1.22    2.58
  -5   3  -1   -1.02    2.16
  -5   3  -1    0.87    2.17
  -5   3  -1    2.73    2.57
   5  -3  -1    1.91    2.81
   5   3  -1    1.47    1.16
   5   3  -1   -0.47    1.37
   5   3  -1    0.01    1.16
  -5  -3   1    0.15    2.65
  -5  -3   1    1.35    1.22
  -5  -3   1   -0.62    3.60
  -5  -3   1    1.46    1.16
  -5  -3   1    1.04    2.66
  -5   3   1   -1.20    2.91
  -5   3   1    2.01    2.40
  -5   3   1    1.48    3.33
  -5   3   1   -2.36    2.85
   5  -3   1    2.00    2.57
   5  -3   1   -0.63    1.77
   5  -3   1    0.95    2.71
   5  -3   1    2.51    2.19
   5  -3   1   -2.49    2.53
   5   3   1    1.02    0.87
   5   3   1    0.95    0.91
  -5  -4  -1    1.64    0.91
  -5  -4  -1   -1.10    2.39
  -5  -4  -1    1.18    0.90
  -5   4  -1    0.03    2.78
  -5   4  -1    2.45    2.02
  -5   4  -1    0.76    1.67
  -5   4  -1    1.26    2.76
  -5   4  -1    2.62    3.10
   5  -4  -1    3.58    3.11
   5   4  -1    1.44    1.18
   5   4  -1    0.88    1.28
   5   4  -1    0.39    1.17
   5   4  -1   -0.79    3.01
  -5  -4   1    0.31    2.69
  -5  -4   1    1.68    1.12
  -5  -4   1    2.12    3.56
  -5  -4   1    1.41    1.13
  -5  -4   1    2.36    2.69
  -5   4   1    0.49    2.94
  -5   4   1   -0.10    2.96
  -5   4   1    3.33    2.46
  -5   4   1    3.02    2.94
   5  -4   1    4.05    2.88
   5  -4   1    1.70    2.38
   5  -4   1    3.14    2.26
   5  -4   1    0.48    2.84
  -5  -5  -1   10.33    1.18
  -5  -5  -1    6.88    2.68
  -5  -5  -1   11.82    1.20
  -5   5  -1    8.80    3.06
  -5   5  -1   12.81    2.42
  -5   5  -1   11.07    3.07
  -5   5  -1   12.34    2.73
   5  -5  -1    9.37    3.41
   5   5  -1   11.44    1.44
   5   5  -1   11.68    1.45
   5   5  -1   14.73    3.18
  -5  -5   1   11.82    1.39
  -5  -5   1    9.86    3.77
  -5  -5   1   10.28    1.31
  -5   5   1    9.52    3.19
  -5   5   1   11.49    2.66
  -5   5   1   15.66    3.22
   5  -5   1   13.75    3.30
   5  -5   1   12.22    3.39
   5  -5   1   14.15    2.73
   5  -5   1    8.10    3.28
  -5  -6  -1   50.49    1.97
  -5  -6  -1   55.65    1.49
  -5  -6  -1   49.10    4.79
  -5  -6  -1   50.41    2.14
  -5   6  -1   54.72    4.72
  -5   6  -1   54.38    3.65
  -5   6  -1   61.34    4.77
  -5   6  -1   52.95    4.64
   5  -6  -1   61.51    5.42
   5   6  -1   49.44    2.55
   5   6  -1   50.95    2.09
   5   6  -1   50.06    2.45
   5   6  -1   54.27    4.70
  -5  -6   1   51.18    2.35
  -5  -6   1   59.50    5.57
  -5  -6   1   52.34    2.34
  -5   6   1   58.11    4.70
  -5   6   1   58.15    4.74
  -5   6   1   58.85    4.79
   5  -6   1   55.18    5.07
   5  -6   1   52.69    4.41
   5  -6   1   54.40    3.62
   5  -6   1   53.39    5.01
  -5  -7  -1    1.37    1.20
  -5  -7  -1   -2.09    3.19
  -5   7  -1   -1.89    3.12
  -5   7  -1    2.94    2.61
  -5   7  -1   -2.36    3.08
  -5   7  -1    3.93    3.00
   5  -7  -1    2.99    2.95
   5   7  -1    2.26    1.51
   5   7  -1    1.03    3.00
  -5  -7   1    0.03    1.52
  -5  -7   1    4.06    3.64
  -5  -7   1   -0.86    1.53
  -5   7   1   -0.68    3.12
  -5   7   1   -1.70    3.12
  -5   7   1    0.08    3.11
  -5   7   1   -4.94    2.42
   5  -7   1    0.47    3.40
   5  -7   1    1.75    2.85
   5  -7   1    1.15    3.43
   5   7   1   -0.69    1.07
  -5  -8  -1   84.18    2.49
  -5  -8  -1   91.00    5.45
  -5   8  -1   87.89    5.38
  -5   8  -1   91.11    4.64
  -5   8  -1   85.49    5.27
  -5   8  -1   83.39    4.97
   5  -8  -1   91.07    5.98
   5   8  -1   77.48    2.93
   5   8  -1   86.12    4.99
  -5  -8   1   86.07    2.91
  -5  -8   1   87.54    5.79
  -5  -8   1   85.65    2.87
  -5   8   1   86.80    5.19
  -5   8   1   90.68    4.52
  -5   8   1   90.06    5.22
  -5   8   1   78.39    4.06
   5  -8   1   83.98    5.72
   5  -8   1   87.82    5.74
   5  -8   1   85.76    5.78
   5   8   1   79.53    2.35
  -5  -9  -1   -0.81    2.21
  -5  -9  -1    0.03    1.68
  -5  -9  -1    0.31    3.37
  -5  -9  -1   -1.87    2.19
  -5   9  -1    1.01    3.33
  -5   9  -1    1.97    3.01
  -5   9  -1    1.78    3.30
  -5   9  -1   -0.98    2.99
   5  -9  -1    1.98    3.14
   5   9  -1   -1.05    2.99
  -5  -9   1   -0.30    1.76
  -5  -9   1   -1.65    3.51
  -5  -9   1   -0.60    1.77
  -5   9   1   -0.28    3.23
  -5   9   1   -1.38    3.31
  -5   9   1    3.36    3.21
  -5   9   1    0.67    2.39
   5  -9   1    1.36    3.55
   5  -9   1    0.87    2.87
   5  -9   1    2.12    3.60
   5   9   1    1.56    1.53
   5   9   1    1.80    2.49
  -5 -10  -1    1.07    2.23
  -5 -10  -1    0.98    1.84
  -5 -10  -1   -1.71    3.41
  -5 -10  -1   -2.50    2.17
  -5  10  -1    2.75    3.50
  -5  10  -1    2.04    2.61
  -5  10  -1    1.52    3.38
  -5  10  -1   -0.13    3.11
   5 -10  -1    6.70    3.99
   5  10  -1    1.79    3.11
  -5 -10   1   -2.04    2.21
  -5 -10   1    1.54    3.01
  -5 -10   1    0.24    2.25
  -5  10   1    1.31    3.86
  -5  10   1    2.97    3.56
  -5  10   1    1.42    3.85
  -5  10   1    2.46    2.52
   5 -10   1    0.90    3.05
   5 -10   1   -0.01    3.72
   5 -10   1    1.18    3.07
   5  10   1    2.00    2.88
  -5 -11  -1    4.14    2.54
  -5 -11  -1    4.71    1.99
  -5 -11  -1    3.29    3.78
  -5 -11  -1    2.99    2.51
  -5  11  -1    3.00    3.66
  -5  11  -1    5.33    2.93
  -5  11  -1    6.19    3.69
  -5  11  -1    1.50    3.27
   5 -11  -1    2.90    4.10
   5  11  -1    3.77    3.24
  -5 -11   1    3.32    2.55
  -5 -11   1    7.17    3.26
  -5 -11   1    2.70    2.54
  -5  11   1    5.85    3.57
  -5  11   1    2.64    3.11
  -5  11   1    1.75    3.45
  -5  11   1    1.11    2.59
   5 -11   1    6.63    4.08
   5 -11   1    4.00    3.97
   5 -11   1    5.23    4.07
   5  11   1    6.00    3.06
  -5 -12  -1   15.35    3.22
  -5 -12  -1   19.15    2.47
  -5 -12  -1   15.14    4.20
  -5 -12  -1   13.59    3.21
  -5  12  -1   16.98    4.03
  -5  12  -1   21.53    4.05
  -5  12  -1   16.64    3.97
  -5  12  -1   17.35    3.68
   5 -12  -1   12.65    4.55
   5  12  -1   13.09    3.59
  -5 -12   1   15.62    2.77
  -5 -12   1   22.64    4.36
  -5 -12   1   18.07    2.80
  -5  12   1   14.54    3.85
  -5  12   1   14.89    4.27
  -5  12   1   16.18    3.87
  -5  12   1   14.17    3.01
   5 -12   1   11.21    4.43
   5 -12   1   18.09    4.39
   5 -12   1   16.02    4.57
   5  12   1   16.08    2.97
  -5 -13  -1    3.77    2.95
  -5 -13  -1    2.30    2.42
  -5 -13  -1    2.23    4.04
  -5 -13  -1    0.04    2.93
  -5  13  -1    3.13    3.91
  -5  13  -1   -0.08    3.86
  -5  13  -1    1.91    3.86
  -5  13  -1    0.74    3.46
   5 -13  -1   -0.53    4.77
   5 -13  -1   -1.47    4.49
   5 -13  -1    4.65    4.79
   5  13  -1    2.12    3.44
  -5 -13   1    4.89    2.86
  -5 -13   1    3.87    4.18
  -5 -13   1    3.01    2.80
  -5  13   1    2.37    3.78
  -5  13   1    3.24    3.52
  -5  13   1    0.29    3.69
  -5  13   1    4.79    3.35
   5 -13   1    1.85    4.47
   5 -13   1   -0.35    4.27
   5 -13   1    2.24    2.59
   5 -13   1    5.38    4.53
   5  13   1    2.38    2.76
  -5 -14  -1    6.22    3.28
  -5 -14  -1    5.05    2.47
  -5 -14  -1    6.45    4.32
  -5 -14  -1    2.74    3.22
  -5  14  -1    5.14    4.26
  -5  14  -1    8.25    4.30
  -5  14  -1    5.95    4.74
  -5  14  -1    5.38    3.74
   5 -14  -1    9.58    5.30
   5 -14  -1   11.19    4.97
   5 -14  -1    6.43    5.21
   5  14  -1    4.69    3.64
  -5 -14   1    8.71    3.14
  -5 -14   1    2.90    4.38
  -5 -14   1    5.27    3.09
  -5  14   1    0.90    3.92
  -5  14   1    8.43    4.62
  -5  14   1    3.95    3.90
  -5  14   1    6.86    3.48
   5 -14   1    7.12    4.90
   5 -14   1    7.79    4.67
   5 -14   1    5.57    2.83
   5 -14   1    8.73    4.89
   5  14   1    3.01    3.34
  -5 -15  -1   -3.08    3.37
  -5 -15  -1    2.53    2.58
  -5 -15  -1    0.01    3.60
  -5 -15  -1   -1.13    3.38
  -5  15  -1   -4.17    4.15
  -5  15  -1    4.21    4.44
  -5  15  -1    0.81    4.22
  -5  15  -1    1.81    3.63
   5 -15  -1    0.74    5.45
   5 -15  -1    0.87    4.08
   5 -15  -1   -0.11    5.37
   5  15  -1    3.49    3.74
  -5 -15   1    5.53    3.25
  -5 -15   1   -0.81    4.50
  -5 -15   1    0.39    3.14
  -5  15   1    2.53    4.07
  -5  15   1    4.75    4.71
  -5  15   1    1.65    4.01
  -5  15   1   -1.34    2.90
   5 -15   1    0.60    5.08
   5 -15   1    2.95    3.95
   5 -15   1   -2.42    2.85
   5 -15   1    1.55    5.09
   5  15   1   -1.83    2.88
  -5 -16  -1   12.47    3.89
  -5 -16  -1   25.11    5.19
  -5 -16  -1   19.56    4.01
  -5  16  -1   13.36    4.73
  -5  16  -1   14.07    4.99
  -5  16  -1    9.84    4.55
  -5  16  -1   19.60    4.71
   5 -16  -1    8.58    5.76
   5 -16  -1   12.04    4.45
   5 -16  -1   11.20    5.69
   5  16  -1   15.42    4.14
  -5 -16   1   21.24    3.79
  -5 -16   1   15.93    5.01
  -5 -16   1   21.93    3.80
  -5  16   1    9.09    4.37
  -5  16   1   19.69    5.36
  -5  16   1   14.91    4.43
  -5  16   1   15.37    3.85
   5 -16   1   17.46    5.46
   5 -16   1   16.59    5.24
   5 -16   1   18.60    3.54
   5 -16   1   12.26    5.41
   5  16   1   11.63    3.35
  -5 -17  -1    3.55    3.86
  -5 -17  -1    4.85    4.79
  -5 -17  -1   -3.15    3.76
  -5  17  -1   -1.11    4.41
  -5  17  -1    3.19    4.79
  -5  17  -1    1.15    4.39
  -5  17  -1    4.27    4.00
   5 -17  -1   -2.22    4.51
   5 -17  -1    2.92    4.28
   5 -17  -1   -5.47    4.56
   5  17  -1    1.26    4.50
  -5 -17   1    3.27    3.60
  -5 -17   1    0.85    4.75
  -5 -17   1    0.17    3.53
  -5  17   1   -0.90    4.23
  -5  17   1    1.94    4.18
  -5  17   1    1.57    4.27
  -5  17   1   -0.71    3.11
   5 -17   1    4.09    5.36
   5 -17   1   -0.23    4.94
   5 -17   1    2.21    3.36
   5 -17   1   -4.51    5.32
   5  17   1    1.91    3.53
  -5 -18  -1   29.04    4.58
  -5 -18  -1   21.07    5.40
  -5 -18  -1   28.51    4.58
  -5  18  -1   25.38    5.20
  -5  18  -1   25.50    5.56
  -5  18  -1   25.70    5.18
  -5  18  -1   29.85    5.20
   5 -18  -1   14.19    6.14
   5 -18  -1   30.50    5.95
   5 -18  -1   26.49    4.22
   5 -18  -1   20.84    6.30
   5  18  -1   29.69    4.67
  -5 -18   1   27.25    4.19
  -5 -18   1   28.58    5.70
  -5 -18   1   30.45    4.29
  -5  18   1   20.91    5.46
  -5  18   1   23.30    5.77
  -5  18   1   22.33    5.40
  -5  18   1   21.66    4.27
   5 -18   1   17.85    5.91
   5 -18   1   28.81    5.72
   5 -18   1   28.59    4.81
   5 -18   1   21.28    6.05
   5  18   1   22.72    4.14
  -5 -19  -1    7.89    5.21
  -5  19  -1   -5.88    5.37
  -5  19  -1   -3.34    5.09
  -5  19  -1   -4.27    5.30
  -5  19  -1   -3.98    4.01
   5 -19  -1    0.44    5.84
   5 -19  -1   -0.72    5.30
   5 -19  -1   -1.70    3.68
   5 -19  -1   -9.84    5.76
   5  19  -1    2.53    4.09
  -5 -19   1  -10.04    4.95
  -5  19   1    2.62    5.15
  -5  19   1   -3.45    4.24
  -5  19   1    1.36    5.09
   5 -19   1   -2.99    4.51
   5 -19   1   -4.01    5.10
   5 -19   1   -0.73    4.59
  -5 -20  -1   29.45    6.08
  -5  20  -1   22.87    6.14
  -5  20  -1   25.77    6.05
  -5  20  -1   25.03    5.44
  -5  20  -1   26.07    5.37
   5 -20  -1   22.45    6.46
   5 -20  -1   38.88    6.30
   5 -20  -1   23.75    5.00
   5 -20  -1   22.03    6.55
   5  20  -1   26.65    4.83
  -5 -20   1   24.46    5.96
  -5  20   1   21.07    5.69
  -5  20   1   17.91    6.06
  -5  20   1   26.88    5.77
   5 -20   1   31.26    6.50
   5 -20   1   34.80    5.40
   5 -20   1   22.62    6.22
  -5 -21  -1    1.97    5.56
  -5  21  -1    9.57    5.23
  -5  21  -1    4.05    5.67
  -5  21  -1   -3.83    4.93
  -5  21  -1    7.13    5.97
   5 -21  -1   -6.80    6.03
   5 -21  -1    4.64    5.53
   5 -21  -1    2.72    4.78
   5 -21  -1   -7.09    5.99
   5  21  -1    1.88    4.89
  -5 -21   1    0.83    5.59
  -5  21   1    1.43    5.48
  -5  21   1    4.97    5.74
  -5  21   1    5.09    5.41
   5 -21   1    2.24    5.98
   5 -21   1    6.78    5.63
   5 -21   1    8.83    6.12
  -5 -22  -1   -0.17    5.67
  -5  22  -1   -0.98    5.07
  -5  22  -1   -1.18    4.96
   5 -22  -1   -6.92    6.19
   5 -22  -1    7.90    5.74
   5 -22  -1   -8.26    6.11
  -5 -22   1   -1.53    5.82
  -5  22   1    3.62    5.55
  -5  22   1   -0.64    4.76
  -5  22   1    3.96    5.49
   5 -22   1    0.19    5.98
   5 -22   1    7.12    5.51
   5 -22   1    6.50    6.22
  -5 -23  -1   -2.21    5.84
  -5  23  -1    2.60    6.15
  -5  23  -1    6.94    6.07
   5 -23  -1   -2.78    6.27
   5 -23  -1    4.35    5.83
   5 -23  -1   -4.20    6.26
  -5 -23   1   -4.51    5.94
  -5  23   1    3.07    5.57
  -5  23   1   -5.87    5.92
  -5  23   1   -1.89    5.39
   5 -23   1    6.20    6.06
   5 -23   1   10.42    5.76
   5 -23   1    5.09    6.06
  -5 -24  -1   -5.60    6.01
   5 -24  -1   11.70    6.63
   5 -24  -1   15.54    6.15
   5 -24  -1   12.83    6.59
  -5 -24   1   -0.29    6.27
  -5  24   1    4.53    5.79
  -5  24   1    4.92    5.74
   5 -24   1   13.15    6.22
   5 -24   1   10.22    5.84
   5 -24   1   21.25    7.01
  -6   0  -1    0.92    2.54
  -6   0  -1   -1.30    1.99
  -6   0  -1    5.16    2.66
  -6   0  -1    0.43    2.49
   6   0  -1    1.86    2.22
  -6   0   1    0.72    2.88
  -6   0   1    0.32    2.83
  -6   0   1    2.73    3.93
  -6   0   1   -2.79    2.82
   6   0   1    2.59    1.87
   6   0   1    0.06    1.66
   6   0   1    1.83    1.99
   6   0   1    2.84    1.68
   6   0   1   -1.60    1.84
  -6  -1  -1   10.20    2.43
  -6  -1  -1    6.78    1.93
  -6  -1  -1    6.28    1.84
  -6  -1  -1    8.36    2.79
  -6  -1  -1    7.04    2.39
  -6   1  -1    7.66    2.43
  -6   1  -1    5.87    2.13
  -6   1  -1   11.79    3.07
  -6   1  -1    8.03    2.41
   6  -1  -1   10.13    2.37
   6   1  -1    7.33    1.56
   6   1  -1    8.34    1.95
   6   1  -1    6.08    1.56
  -6  -1   1    6.90    2.91
  -6  -1   1    8.63    3.04
  -6  -1   1   10.35    2.08
  -6  -1   1   10.42    4.25
  -6  -1   1    4.50    2.86
  -6   1   1    7.04    3.05
  -6   1   1   10.03    2.54
  -6   1   1   11.45    4.64
  -6   1   1    8.20    3.02
   6  -1   1    7.87    2.19
   6  -1   1    4.69    2.16
   6  -1   1    7.62    2.19
   6  -1   1    4.36    2.16
   6  -1   1    6.23    2.16
   6   1   1    9.08    1.92
   6   1   1    6.75    1.57
   6   1   1    6.66    1.80
   6   1   1    6.46    1.56
   6   1   1    7.92    1.88
  -6  -2  -1    2.25    2.22
  -6  -2  -1    0.63    1.50
  -6  -2  -1    2.75    2.87
  -6  -2  -1   -0.35    2.20
  -6   2  -1    2.61    2.92
  -6   2  -1    1.87    2.12
  -6   2  -1    3.85    3.27
  -6   2  -1    3.62    2.90
   6  -2  -1    4.75    2.62
   6   2  -1    5.04    1.25
   6   2  -1    4.39    1.67
   6   2  -1    1.22    1.23
  -6  -2   1   -0.70    3.23
  -6  -2   1    1.27    1.58
  -6  -2   1   -3.20    4.16
  -6  -2   1    3.55    3.26
  -6   2   1    4.41    3.06
  -6   2   1    1.21    2.44
  -6   2   1    3.04    3.62
  -6   2   1    0.30    2.96
   6  -2   1    3.08    2.26
   6  -2   1    4.29    2.44
   6  -2   1    2.26    2.26
   6   2   1    2.86    1.15
   6   2   1    1.68    1.15
  -6  -3  -1  426.89    5.11
  -6  -3  -1  415.95    2.74
  -6  -3  -1  432.86    6.71
  -6  -3  -1  426.38    5.20
  -6   3  -1  448.58    6.34
  -6   3  -1  434.30    4.96
  -6   3  -1  423.88    5.71
  -6   3  -1  443.13    6.31
   6  -3  -1  431.34    6.57
   6   3  -1  398.42    2.91
   6   3  -1  428.56    3.70
   6   3  -1  405.25    2.93
  -6  -3   1  429.66    6.37
  -6  -3   1  431.26    7.86
  -6  -3   1  423.38    6.36
  -6   3   1  440.75    6.84
  -6   3   1  427.24    6.48
  -6   3   1  417.27    6.67
  -6   3   1  439.84    6.90
   6  -3   1  438.43    6.53
   6  -3   1  435.11    6.42
   6  -3   1  417.82    5.06
   6  -3   1  433.36    6.44
  -6  -4  -1   11.40    3.21
  -6   4  -1    7.34    2.93
  -6   4  -1    9.54    2.21
  -6   4  -1    6.80    2.11
  -6   4  -1    8.32    2.93
   6  -4  -1    9.65    3.29
   6   4  -1    9.90    1.05
   6   4  -1   11.51    1.30
   6   4  -1   10.82    1.06
  -6  -4   1    8.59    2.86
  -6  -4   1   15.91    4.16
  -6  -4   1   10.88    2.91
  -6   4   1   12.77    3.24
  -6   4   1    9.62    2.66
  -6   4   1   11.17    3.17
  -6   4   1    7.81    3.17
   6  -4   1   11.95    2.98
   6  -4   1    8.63    3.06
   6  -4   1    9.78    2.38
   6  -4   1    9.54    2.94
  -6  -5  -1    5.48    3.27
  -6   5  -1    8.56    3.10
  -6   5  -1    5.46    2.30
  -6   5  -1    7.17    3.03
  -6   5  -1   10.08    2.75
   6  -5  -1    8.02    2.85
   6   5  -1    5.87    1.17
   6   5  -1    5.31    1.21
   6   5  -1    3.96    1.16
   6   5  -1    8.20    3.24
  -6  -5   1    4.09    2.82
  -6  -5   1    6.25    1.10
  -6  -5   1    5.93    3.96
  -6  -5   1    5.60    1.09
  -6  -5   1    4.79    2.81
  -6   5   1    6.05    3.16
  -6   5   1    8.48    3.15
  -6   5   1    4.59    2.58
  -6   5   1    5.12    3.15
   6  -5   1    8.39    3.17
   6  -5   1    6.63    3.33
   6  -5   1    9.06    2.68
   6  -5   1    7.11    3.19
  -6  -6  -1    3.12    1.11
  -6  -6  -1    3.75    0.95
  -6  -6  -1    5.49    3.41
  -6  -6  -1    3.01    1.12
  -6  -6  -1    1.25    0.95
  -6   6  -1    4.99    3.20
  -6   6  -1    5.02    2.49
  -6   6  -1   -0.64    3.10
  -6   6  -1    2.71    2.65
   6  -6  -1    2.74    3.51
   6   6  -1    1.82    1.13
   6   6  -1    2.30    1.18
   6   6  -1    3.05    3.15
  -6  -6   1    1.16    1.19
  -6  -6   1    4.29    3.25
  -6  -6   1    2.02    1.21
  -6   6   1    0.64    3.19
  -6   6   1    1.30    2.59
  -6   6   1    1.96    3.15
   6  -6   1    0.64    3.22
   6  -6   1    4.16    2.79
   6  -6   1    5.51    3.32
  -6  -7  -1  137.73    2.66
  -6  -7  -1  135.05    2.37
  -6  -7  -1  147.94    5.99
  -6  -7  -1  138.17    2.58
  -6  -7  -1  136.87    2.46
  -6   7  -1  147.59    5.75
  -6   7  -1  134.48    4.59
  -6   7  -1  141.19    5.66
  -6   7  -1  141.68    5.60
   6  -7  -1  144.19    6.33
   6   7  -1  133.08    2.57
   6   7  -1  147.15    5.67
  -6  -7   1  141.61    2.73
  -6  -7   1  148.59    6.54
  -6  -7   1  139.73    2.71
  -6   7   1  144.28    5.81
  -6   7   1  151.09    5.39
  -6   7   1  150.24    5.76
  -6   7   1  140.03    4.87
   6  -7   1  142.98    5.91
   6  -7   1  148.64    5.43
   6  -7   1  147.16    5.37
  -6  -8  -1    7.59    1.58
  -6  -8  -1    7.51    1.50
  -6  -8  -1    7.55    3.53
  -6  -8  -1    7.22    1.59
  -6  -8  -1    8.85    1.53
  -6   8  -1    6.35    3.41
  -6   8  -1    8.97    2.87
  -6   8  -1    4.31    3.35
  -6   8  -1    8.64    2.73
   6  -8  -1    3.73    3.18
   6   8  -1    5.24    1.49
   6   8  -1    8.73    3.20
  -6  -8   1    8.44    1.63
  -6  -8   1   10.27    3.89
  -6  -8   1    8.57    1.64
  -6   8   1    9.70    3.44
  -6   8   1    5.98    3.37
  -6   8   1    8.61    3.41
  -6   8   1    6.77    2.74
   6  -8   1    4.42    3.59
   6  -8   1   11.35    3.72
   6  -8   1    8.22    3.68
  -6  -9  -1    6.08    1.88
  -6  -9  -1    8.50    1.31
  -6  -9  -1    7.76    3.10
  -6  -9  -1    6.98    1.78
  -6   9  -1    4.61    3.56
  -6   9  -1    7.07    3.07
  -6   9  -1    4.66    3.50
  -6   9  -1    3.21    3.20
   6  -9  -1    1.85    3.23
   6   9  -1    2.56    1.67
   6   9  -1   -1.91    3.13
  -6  -9   1    8.46    1.89
  -6  -9   1    1.69    3.91
  -6  -9   1    6.83    1.87
  -6   9   1    3.79    3.41
  -6   9   1    9.59    3.58
  -6   9   1    6.00    3.41
  -6   9   1    6.35    2.77
   6  -9   1    4.44    3.11
   6  -9   1    3.86    3.15
   6  -9   1    7.12    3.15
   6   9   1    5.93    1.22
  -6 -10  -1   18.46    2.39
  -6 -10  -1   19.31    2.20
  -6 -10  -1   18.39    3.99
  -6 -10  -1   19.41    2.43
  -6  10  -1   10.12    3.81
  -6  10  -1   16.09    2.99
  -6  10  -1   18.93    3.90
  -6  10  -1   18.34    3.60
   6 -10  -1   15.67    4.31
   6  10  -1   14.58    3.51
  -6 -10   1   16.69    2.17
  -6 -10   1   19.03    3.64
  -6 -10   1   18.65    2.19
  -6  10   1   12.19    3.74
  -6  10   1   14.24    3.82
  -6  10   1   19.26    3.78
  -6  10   1   14.75    3.44
   6 -10   1   19.78    4.26
   6 -10   1   14.56    4.12
   6 -10   1   13.47    4.19
   6  10   1   15.76    1.59
  -6 -11  -1    2.48    2.27
  -6 -11  -1    3.59    1.59
  -6 -11  -1    2.59    3.19
  -6 -11  -1    2.19    2.29
  -6  11  -1    7.46    3.83
  -6  11  -1    7.85    3.54
  -6  11  -1    3.34    3.73
  -6  11  -1    9.34    3.57
   6 -11  -1    8.11    4.46
   6  11  -1    2.97    3.44
  -6 -11   1    6.88    2.23
  -6 -11   1    4.88    4.16
  -6 -11   1    2.95    2.18
  -6  11   1    5.10    3.80
  -6  11   1    5.51    3.88
  -6  11   1    1.32    3.63
  -6  11   1    5.00    3.26
   6 -11   1    8.17    3.56
   6 -11   1    1.85    4.03
   6 -11   1    4.51    3.48
  -6 -12  -1   -0.34    2.52
  -6 -12  -1    1.10    1.84
  -6 -12  -1   -0.96    3.30
  -6 -12  -1    2.41    2.56
  -6  12  -1   -1.60    3.83
  -6  12  -1    1.94    3.66
  -6  12  -1    2.47    3.87
  -6  12  -1    3.01    3.56
   6 -12  -1   -0.25    4.55
   6 -12  -1    3.33    4.50
   6 -12  -1   -2.02    4.54
   6  12  -1    0.15    3.41
  -6 -12   1   -1.18    2.06
  -6 -12   1    2.58    3.51
  -6 -12   1    2.93    2.17
  -6  12   1   -1.54    3.75
  -6  12   1   -0.22    4.03
  -6  12   1   -0.50    3.72
  -6  12   1    1.52    3.29
   6 -12   1   -2.81    4.31
   6 -12   1    1.97    4.29
   6 -12   1   -0.24    4.35
   6  12   1    2.61    3.35
  -6 -13  -1    0.15    2.60
  -6 -13  -1    2.86    2.12
  -6 -13  -1    3.27    4.29
  -6 -13  -1    0.56    2.60
  -6  13  -1    1.91    4.13
  -6  13  -1    0.13    3.84
  -6  13  -1    1.37    4.05
  -6  13  -1    4.37    3.71
   6 -13  -1   -7.33    4.77
   6 -13  -1   -2.81    4.77
   6 -13  -1   -2.65    4.81
   6  13  -1   -1.57    3.50
  -6 -13   1    0.94    2.64
  -6 -13   1   -5.69    4.32
  -6 -13   1   -0.41    2.60
  -6  13   1   -2.45    3.85
  -6  13   1    1.58    4.24
  -6  13   1    4.65    3.93
  -6  13   1    1.07    3.01
   6 -13   1    2.49    4.60
   6 -13   1   -1.03    4.43
   6 -13   1    0.99    4.67
   6  13   1    0.75    3.43
  -6 -14  -1   18.32    3.15
  -6 -14  -1   14.01    4.74
  -6 -14  -1   12.56    3.07
  -6  14  -1   14.14    4.47
  -6  14  -1   13.11    3.73
  -6  14  -1   11.66    4.38
  -6  14  -1   11.41    4.00
   6 -14  -1    9.56    4.53
   6 -14  -1   11.33    5.24
   6 -14  -1   10.66    4.51
   6  14  -1   13.60    3.93
  -6 -14   1   16.06    3.20
  -6 -14   1   18.63    4.99
  -6 -14   1   15.26    3.17
  -6  14   1   15.77    4.41
  -6  14   1   13.43    4.73
  -6  14   1   12.52    4.25
  -6  14   1   12.93    3.40
   6 -14   1   13.31    5.16
   6 -14   1   12.39    5.04
   6 -14   1   17.26    3.26
   6 -14   1    8.54    5.07
   6  14   1   16.35    3.88
  -6 -15  -1   42.57    4.09
  -6 -15  -1   39.30    5.47
  -6 -15  -1   44.89    5.28
  -6  15  -1   41.62    5.22
  -6  15  -1   41.85    5.33
  -6  15  -1   38.35    5.12
  -6  15  -1   43.08    4.71
   6 -15  -1   46.81    6.52
   6 -15  -1   42.27    5.86
   6 -15  -1   42.56    5.47
   6  15  -1   47.34    5.90
  -6 -15   1   48.11    4.55
  -6 -15   1   43.98    4.98
  -6 -15   1   39.99    4.31
  -6  15   1   38.39    4.98
  -6  15   1   43.03    5.68
  -6  15   1   40.55    4.99
  -6  15   1   43.68    4.86
   6 -15   1   41.94    5.92
   6 -15   1   49.10    5.93
   6 -15   1   40.54    4.36
   6 -15   1   40.95    5.86
   6  15   1   39.71    3.98
  -6 -16  -1   -2.46    4.15
  -6 -16  -1    2.73    4.87
  -6 -16  -1    3.27    4.25
  -6  16  -1    0.99    4.54
  -6  16  -1    1.48    4.62
  -6  16  -1    3.53    4.51
  -6  16  -1    3.62    4.44
   6 -16  -1   -7.48    5.54
   6 -16  -1   -0.53    5.17
   6 -16  -1    0.93    5.71
   6  16  -1   -0.06    3.87
  -6 -16   1    2.75    3.03
  -6 -16   1   -0.80    4.97
  -6 -16   1    2.86    3.01
  -6  16   1    6.50    5.01
  -6  16   1   -3.79    4.79
  -6  16   1    2.84    4.24
  -6  16   1    1.26    3.64
   6 -16   1    5.47    5.29
   6 -16   1   -0.35    4.00
   6 -16   1   -0.99    2.94
   6 -16   1   -2.03    5.26
   6  16   1   -1.33    3.15
  -6 -17  -1    1.77    5.02
  -6  17  -1    5.11    4.78
  -6  17  -1    7.49    5.05
  -6  17  -1    2.45    4.67
  -6  17  -1    7.47    4.12
   6 -17  -1    6.02    5.91
   6 -17  -1    5.91    5.41
   6 -17  -1    5.48    5.82
   6  17  -1    5.92    4.08
  -6 -17   1    2.20    5.23
  -6  17   1    5.85    4.58
  -6  17   1    6.82    5.24
  -6  17   1    4.50    4.51
  -6  17   1    2.51    3.40
   6 -17   1    2.75    5.44
   6 -17   1    1.46    5.19
   6 -17   1    2.23    5.50
   6  17   1    3.71    3.33
  -6 -18  -1    5.76    5.23
  -6  18  -1   -1.13    4.77
  -6  18  -1    3.74    5.00
  -6  18  -1    0.36    4.74
  -6  18  -1    2.74    4.17
   6 -18  -1    3.02    5.82
   6 -18  -1   11.27    5.52
   6 -18  -1    4.40    3.59
   6 -18  -1   -1.64    5.88
   6  18  -1    2.94    4.12
  -6 -18   1    4.33    5.39
  -6  18   1    2.11    4.60
  -6  18   1    2.86    5.26
  -6  18   1   -0.40    4.57
  -6  18   1   -0.66    4.59
   6 -18   1    3.08    5.64
   6 -18   1    5.23    5.32
   6 -18   1    6.22    5.81
   6  18   1    6.03    3.94
  -6 -19  -1    9.63    5.60
  -6  19  -1    5.90    4.96
  -6  19  -1    6.46    5.31
  -6  19  -1    8.51    5.02
  -6  19  -1   11.19    5.07
   6 -19  -1    4.84    5.99
   6 -19  -1    7.99    5.66
   6 -19  -1   16.26    4.55
   6 -19  -1    6.76    6.14
   6  19  -1    0.39    4.75
  -6 -19   1    5.27    5.58
  -6  19   1    9.30    5.53
  -6  19   1    5.72    4.63
  -6  19   1    2.87    5.35
   6 -19   1    9.29    4.96
   6 -19   1   11.52    5.60
   6 -19   1    6.63    4.92
  -6 -20  -1   -2.76    5.46
  -6  20  -1   -3.31    4.97
  -6  20  -1    0.48    5.37
  -6  20  -1    0.05    4.87
  -6  20  -1   -2.81    4.21
   6 -20  -1    0.80    6.04
   6 -20  -1    3.84    5.64
   6 -20  -1   -1.29    4.35
   6 -20  -1   -2.02    4.86
   6  20  -1    0.08    4.22
  -6 -20   1    0.71    5.66
  -6  20   1    1.28    4.70
  -6  20   1   -5.79    5.54
  -6  20   1    2.14    5.48
   6 -20   1    0.55    5.75
   6 -20   1    2.86    5.51
   6 -20   1    8.22    5.92
  -6 -21  -1    2.94    5.74
  -6  21  -1    2.95    6.06
  -6  21  -1    5.67    5.68
  -6  21  -1   -3.71    5.77
   6 -21  -1   -5.20    6.22
   6 -21  -1    1.11    5.69
   6 -21  -1   -6.16    6.22
   6  21  -1   -1.64    4.31
  -6 -21   1    0.47    5.94
  -6  21   1   -2.54    4.81
  -6  21   1    7.30    4.91
  -6  21   1   -1.15    4.73
   6 -21   1   -2.52    5.98
   6 -21   1    7.13    5.66
   6 -21   1    8.34    6.24
  -6 -22  -1   -2.31    5.82
  -6  22  -1   -2.76    5.19
  -6  22  -1   -2.27    5.71
  -6  22  -1    0.85    5.25
   6 -22  -1    1.02    6.38
   6 -22  -1    4.33    5.86
   6 -22  -1   -1.35    6.35
  -6 -22   1   -2.64    6.11
  -6  22   1   -1.28    4.88
  -6  22   1    6.68    5.92
  -6  22   1    0.50    4.82
   6 -22   1    6.66    6.12
   6 -22   1    7.06    5.80
   6 -22   1    1.39    6.07
  -6 -23  -1    6.37    6.31
  -6  23  -1    4.00    5.49
  -6  23  -1    2.00    5.26
   6 -23  -1    8.13    6.65
   6 -23  -1    4.90    5.95
   6 -23  -1    5.42    6.69
  -6 -23   1   -6.48    6.25
  -6  23   1   -2.90    4.86
  -6  23   1    0.08    5.99
  -6  23   1   -0.25    4.93
   6 -23   1   10.69    6.22
   6 -23   1    9.30    5.91
   6 -23   1    5.03    6.04
  -6 -24  -1   -5.66    6.92
   6 -24  -1   11.02    6.70
  -6 -24   1   -6.71    6.55
  -6  24   1   -1.34    4.93
  -6  24   1   -2.96    4.91
  -7   0  -1   -0.04    2.70
  -7   0  -1   -0.72    2.13
  -7   0  -1    2.72    3.55
  -7   0  -1    0.39    2.66
   7   0  -1    5.88    2.36
  -7   0   1    3.92    3.02
  -7   0   1    0.08    2.95
  -7   0   1    0.31    4.29
  -7   0   1   -1.30    2.93
   7   0   1    0.18    1.89
   7   0   1   -2.06    2.02
   7   0   1    0.97    1.89
   7   0   1    0.29    2.24
  -7  -1  -1   83.54    4.06
  -7  -1  -1   83.95    3.55
  -7  -1  -1   77.76    3.33
  -7  -1  -1   93.92    4.97
  -7  -1  -1   85.07    4.11
  -7   1  -1   86.42    4.09
  -7   1  -1   83.74    3.45
  -7   1  -1   89.78    5.02
  -7   1  -1   83.37    4.04
   7  -1  -1   78.49    3.88
   7   1  -1   81.27    2.80
   7   1  -1   88.04    3.33
   7   1  -1   81.35    2.79
  -7  -1   1   83.92    4.70
  -7  -1   1   83.53    4.52
  -7  -1   1   96.95    7.29
  -7  -1   1   80.57    4.65
  -7   1   1   85.78    4.89
  -7   1   1   87.05    4.51
  -7   1   1   90.62    7.75
  -7   1   1   79.84    4.78
   7  -1   1   80.99    3.56
   7  -1   1   84.75    3.62
   7  -1   1   86.24    3.51
   7   1   1   81.81    3.21
   7   1   1   81.83    2.67
   7   1   1   81.50    3.08
   7   1   1   80.08    2.61
   7   1   1   78.81    3.14
  -7  -2  -1   40.04    3.66
  -7  -2  -1   37.42    2.39
  -7  -2  -1   50.68    4.84
  -7  -2  -1   43.75    3.72
  -7   2  -1   49.19    4.60
  -7   2  -1   47.20    3.31
  -7   2  -1   45.43    5.36
  -7   2  -1   40.92    4.51
   7  -2  -1   45.68    4.11
   7   2  -1   40.41    1.97
   7   2  -1   43.01    2.77
   7   2  -1   43.92    1.97
  -7  -2   1   48.20    4.38
  -7  -2   1   43.23    4.33
  -7  -2   1   41.10    2.54
  -7  -2   1   43.59    4.94
  -7  -2   1   44.88    4.33
  -7   2   1   45.94    4.60
  -7   2   1   39.94    4.35
  -7   2   1   45.50    4.97
  -7   2   1   47.46    4.58
   7  -2   1   42.42    3.49
   7  -2   1   42.61    3.82
   7  -2   1   45.54    3.44
   7   2   1   41.35    1.86
   7   2   1   41.56    1.87
  -7  -3  -1   69.85    3.74
  -7  -3  -1   68.95    1.91
  -7  -3  -1   76.45    5.15
  -7  -3  -1   70.03    3.85
  -7   3  -1   74.67    4.46
  -7   3  -1   70.48    3.58
  -7   3  -1   65.11    4.87
  -7   3  -1   76.69    4.45
   7  -3  -1   73.76    4.71
   7   3  -1   66.64    1.74
   7   3  -1   72.32    2.53
   7   3  -1   65.65    1.75
  -7  -3   1   77.74    5.06
  -7  -3   1   81.41    6.62
  -7  -3   1   74.72    5.01
  -7   3   1   76.30    4.91
  -7   3   1   73.60    3.91
  -7   3   1   64.56    5.38
  -7   3   1   76.33    4.97
   7  -3   1   74.57    4.71
   7  -3   1   70.77    4.46
   7  -3   1   64.45    4.61
  -7  -4  -1  127.11    4.10
  -7  -4  -1  129.41    5.65
  -7  -4  -1  120.86    4.09
  -7   4  -1  131.17    5.03
  -7   4  -1  124.89    3.85
  -7   4  -1  113.57    4.25
  -7   4  -1  118.73    4.91
   7  -4  -1  130.00    5.45
   7   4  -1  120.14    2.32
  -7  -4   1  119.78    4.86
  -7  -4   1  132.20    6.83
  -7  -4   1  132.71    5.49
  -7   4   1  124.03    5.45
  -7   4   1  131.16    4.99
  -7   4   1  119.99    5.32
  -7   4   1  128.27    5.43
   7  -4   1  125.10    4.94
   7  -4   1  124.46    5.19
   7  -4   1  121.60    4.90
  -7  -5  -1   30.49    2.86
  -7  -5  -1   30.68    3.80
  -7  -5  -1   27.83    3.48
  -7   5  -1   29.27    3.46
  -7   5  -1   29.34    3.25
  -7   5  -1   26.72    3.02
  -7   5  -1   29.28    3.43
  -7   5  -1   28.45    3.71
   7  -5  -1   27.39    3.74
   7   5  -1   27.91    1.65
  -7  -5   1   31.17    3.31
  -7  -5   1   27.89    4.49
  -7  -5   1   28.73    3.66
  -7   5   1   27.77    3.61
  -7   5   1   31.64    3.60
  -7   5   1   27.88    2.96
  -7   5   1   21.98    3.52
   7  -5   1   32.12    3.48
   7  -5   1   24.39    3.55
   7  -5   1   27.47    3.42
  -7  -6  -1    3.19    2.89
  -7   6  -1    5.61    3.23
  -7   6  -1    8.00    2.47
  -7   6  -1    6.22    3.22
  -7   6  -1    5.95    2.84
   7  -6  -1    4.37    3.56
   7   6  -1    5.91    0.99
   7   6  -1    7.27    0.99
  -7  -6   1    7.69    3.38
  -7  -6   1    2.52    4.06
  -7  -6   1    4.04    3.31
  -7   6   1    5.67    3.33
  -7   6   1    9.02    2.78
  -7   6   1    7.33    3.28
   7  -6   1    2.96    3.21
   7  -6   1    6.56    3.40
   7  -6   1    2.51    3.24
  -7  -7  -1   -0.02    3.52
  -7   7  -1   -0.49    3.32
  -7   7  -1   -2.72    2.53
  -7   7  -1    2.79    3.28
  -7   7  -1    1.50    3.24
   7  -7  -1    3.83    3.74
   7   7  -1   -0.41    0.95
   7   7  -1   -0.60    1.03
   7   7  -1    0.53    3.26
  -7  -7   1   -0.59    1.04
  -7  -7   1    2.80    4.10
  -7  -7   1    2.52    1.15
  -7   7   1    0.54    3.32
  -7   7   1    1.11    3.23
  -7   7   1   -2.66    3.24
   7  -7   1    0.00    3.32
   7  -7   1    1.06    3.46
   7  -7   1   -1.39    3.38
  -7  -8  -1   16.65    1.69
  -7  -8  -1   12.26    1.53
  -7  -8  -1    8.48    3.77
  -7  -8  -1   13.90    1.66
  -7  -8  -1   13.35    1.22
  -7   8  -1   14.17    3.67
  -7   8  -1    9.55    2.91
  -7   8  -1    8.55    3.58
  -7   8  -1   12.60    3.50
   7  -8  -1   10.61    4.04
   7   8  -1   11.48    1.15
   7   8  -1    9.46    1.29
   7   8  -1    7.68    3.41
  -7  -8   1   11.41    1.40
  -7  -8   1   11.29    4.21
  -7  -8   1   12.52    1.40
  -7   8   1   12.40    3.68
  -7   8   1   14.79    3.53
  -7   8   1   13.31    3.68
  -7   8   1    9.36    3.07
   7  -8   1    7.92    3.75
   7  -8   1   11.81    3.87
   7  -8   1    8.58    3.75
  -7  -9  -1    4.57    1.49
  -7  -9  -1    5.24    1.33
  -7  -9  -1    1.58    3.12
  -7  -9  -1    5.13    1.51
  -7  -9  -1    3.05    1.34
  -7   9  -1    1.76    3.58
  -7   9  -1    3.19    3.02
  -7   9  -1    1.75    3.55
  -7   9  -1    1.03    3.36
   7  -9  -1    4.28    4.06
   7   9  -1    0.48    1.33
   7   9  -1    7.97    3.44
  -7  -9   1    4.78    1.52
  -7  -9   1    1.10    4.18
  -7  -9   1    5.11    1.54
  -7   9   1    2.99    3.63
  -7   9   1    4.49    3.54
  -7   9   1    1.22    3.56
  -7   9   1    0.77    2.87
   7  -9   1    4.15    3.90
   7  -9   1    4.42    3.93
   7  -9   1    6.26    3.95
  -7 -10  -1    5.45    1.80
  -7 -10  -1    7.13    4.09
  -7 -10  -1    7.97    1.72
  -7  10  -1    3.11    3.79
  -7  10  -1    5.71    3.31
  -7  10  -1    5.60    3.80
  -7  10  -1    4.30    3.51
   7 -10  -1    5.21    4.32
   7  10  -1    2.71    1.56
   7  10  -1   10.60    3.57
  -7 -10   1    5.99    1.86
  -7 -10   1    4.60    4.33
  -7 -10   1    5.95    1.88
  -7  10   1    2.67    3.70
  -7  10   1    1.90    3.67
  -7  10   1    1.95    3.64
  -7  10   1    4.88    3.47
   7 -10   1    6.96    3.48
   7 -10   1    2.30    4.03
   7 -10   1    5.46    3.47
  -7 -11  -1   23.71    2.30
  -7 -11  -1   24.70    4.54
  -7 -11  -1   24.08    2.30
  -7  11  -1   27.68    4.47
  -7  11  -1   26.49    4.00
  -7  11  -1   24.34    4.31
  -7  11  -1   21.87    4.02
   7 -11  -1   21.61    4.96
   7  11  -1   25.42    4.00
  -7 -11   1   23.74    2.30
  -7 -11   1   21.39    4.82
  -7 -11   1   24.02    2.30
  -7  11   1   27.86    4.28
  -7  11   1   24.59    4.29
  -7  11   1   23.32    4.23
  -7  11   1   24.72    3.94
   7 -11   1   19.54    4.69
   7 -11   1   20.76    4.59
   7 -11   1   19.71    4.74
  -7 -12  -1  143.49    4.05
  -7 -12  -1  145.47    7.63
  -7 -12  -1  141.53    4.01
  -7  12  -1  151.00    7.27
  -7  12  -1  154.16    6.61
  -7  12  -1  158.62    7.28
  -7  12  -1  144.56    6.60
   7 -12  -1  152.53    8.51
   7 -12  -1  144.20    8.10
   7 -12  -1  146.39    8.13
   7  12  -1  147.22    6.63
  -7 -12   1  145.06    4.22
  -7 -12   1  144.23    7.94
  -7 -12   1  144.50    4.20
  -7  12   1  142.02    7.87
  -7  12   1  140.09    6.19
  -7  12   1  138.60    7.73
  -7  12   1  140.34    5.75
   7 -12   1  141.00    7.95
   7 -12   1  144.34    7.78
   7 -12   1  133.05    8.02
  -7 -13  -1   61.20    3.88
  -7 -13  -1   60.11    7.06
  -7 -13  -1   58.98    3.87
  -7  13  -1   56.72    6.59
  -7  13  -1   57.82    6.01
  -7  13  -1   57.63    6.51
  -7  13  -1   67.03    5.98
   7 -13  -1   60.53    6.25
   7 -13  -1   57.00    6.46
   7 -13  -1   55.40    6.12
   7  13  -1   63.01    5.96
  -7 -13   1   57.33    3.75
  -7 -13   1   61.95    6.03
  -7 -13   1   60.61    3.74
  -7  13   1   68.75    6.55
  -7  13   1   56.82    6.45
  -7  13   1   59.77    6.41
  -7  13   1   63.79    5.75
   7 -13   1   61.44    6.42
   7 -13   1   58.80    7.26
   7 -13   1   63.58    6.54
  -7 -14  -1    1.02    4.72
  -7  14  -1    3.17    4.46
  -7  14  -1   -0.28    4.09
  -7  14  -1    5.10    4.37
  -7  14  -1    2.21    3.98
   7 -14  -1    4.49    4.54
   7 -14  -1    0.72    4.20
   7 -14  -1    5.98    4.54
   7  14  -1    8.27    4.50
  -7 -14   1    3.96    3.04
  -7 -14   1    5.74    5.15
  -7 -14   1    4.05    3.06
  -7  14   1    2.03    4.25
  -7  14   1    0.95    3.72
  -7  14   1    4.10    4.25
  -7  14   1   -1.20    3.80
   7 -14   1    6.17    5.14
   7 -14   1    1.95    4.85
   7 -14   1   -4.15    5.01
  -7 -15  -1    7.18    5.03
  -7  15  -1    6.36    5.26
  -7  15  -1    2.08    3.66
  -7  15  -1    4.96    5.19
  -7  15  -1    1.65    4.04
   7 -15  -1   -7.45    5.38
   7 -15  -1   -3.94    5.18
   7 -15  -1    3.21    5.57
   7  15  -1   -0.70    3.84
  -7 -15   1    1.56    5.22
  -7  15   1    0.26    4.35
  -7  15   1    0.21    4.69
  -7  15   1    6.38    4.45
  -7  15   1    8.06    4.01
   7 -15   1    1.24    5.14
   7 -15   1    3.67    5.02
   7 -15   1    4.53    3.12
   7 -15   1    2.38    5.23
  -7 -16  -1   20.97    4.68
  -7  16  -1   18.90    5.11
  -7  16  -1   21.48    5.05
  -7  16  -1   12.87    4.87
  -7  16  -1   14.18    4.44
   7 -16  -1   10.13    5.93
   7 -16  -1   14.48    5.66
   7 -16  -1   18.35    6.07
   7  16  -1   16.76    4.36
  -7 -16   1   17.96    5.72
  -7  16   1    8.79    5.37
  -7  16   1   16.72    5.28
  -7  16   1   17.13    5.40
  -7  16   1   14.56    4.33
   7 -16   1   13.88    5.59
   7 -16   1   14.94    4.53
   7 -16   1   13.64    5.65
  -7 -17  -1    6.10    5.26
  -7  17  -1    6.33    5.01
  -7  17  -1    8.49    4.21
  -7  17  -1   13.80    5.13
  -7  17  -1    9.38    4.32
   7 -17  -1    7.44    5.99
   7 -17  -1   12.89    5.70
   7 -17  -1   12.03    6.20
   7  17  -1    7.46    4.90
  -7 -17   1   15.80    5.82
  -7  17   1    8.58    4.79
  -7  17   1    9.10    5.34
  -7  17   1   14.85    4.85
  -7  17   1    9.07    3.67
   7 -17   1    4.12    5.77
   7 -17   1   11.10    5.51
   7 -17   1    6.21    4.79
  -7 -18  -1    6.59    5.52
  -7  18  -1    9.30    5.14
  -7  18  -1    7.48    5.21
  -7  18  -1    4.88    5.02
  -7  18  -1    8.77    4.38
   7 -18  -1    5.20    4.98
   7 -18  -1   10.70    5.76
   7 -18  -1    8.94    5.17
   7  18  -1    4.26    4.18
  -7 -18   1    8.28    5.75
  -7  18   1    8.49    5.60
  -7  18   1    5.19    5.35
  -7  18   1   14.54    5.70
   7 -18   1    8.00    4.85
   7 -18   1   15.09    5.67
   7 -18   1    2.56    4.77
  -7 -19  -1   -2.42    5.52
  -7  19  -1   -0.85    5.08
  -7  19  -1   -4.35    4.96
  -7  19  -1    2.78    5.13
  -7  19  -1    3.60    4.32
   7 -19  -1    8.22    6.16
   7 -19  -1    6.05    5.83
   7 -19  -1   -3.96    5.99
   7  19  -1    1.18    4.22
  -7 -19   1    4.72    5.85
  -7  19   1   -2.98    4.76
  -7  19   1    2.49    4.49
  -7  19   1   -2.44    4.69
   7 -19   1    2.50    5.82
   7 -19   1    6.01    4.61
   7 -19   1    9.24    6.03
  -7 -20  -1   13.38    6.17
  -7  20  -1   14.93    5.53
  -7  20  -1   13.47    5.76
  -7  20  -1   17.01    5.51
  -7  20  -1    9.34    4.62
   7 -20  -1   13.26    6.54
   7 -20  -1   24.89    6.40
   7 -20  -1   13.35    6.47
   7  20  -1   12.83    4.56
  -7 -20   1   13.70    6.26
  -7  20   1   14.80    5.31
  -7  20   1   15.75    6.15
  -7  20   1   17.62    5.32
   7 -20   1   18.40    6.48
   7 -20   1   17.30    6.03
   7 -20   1   21.72    6.52
  -7 -21  -1   -0.65    6.04
  -7  21  -1    2.81    5.24
  -7  21  -1    4.73    4.67
  -7  21  -1    6.35    5.38
   7 -21  -1    4.51    6.57
   7 -21  -1    5.50    5.99
   7 -21  -1   -0.27    6.54
   7  21  -1    3.54    4.97
  -7 -21   1    0.12    6.28
  -7  21   1    7.34    5.08
  -7  21   1    9.23    6.08
  -7  21   1   -2.04    4.89
   7 -21   1    2.14    6.25
   7 -21   1    5.68    5.87
   7 -21   1    2.08    6.18
  -7 -22  -1   24.32    6.99
  -7  22  -1   33.41    6.17
  -7  22  -1   35.31    6.60
   7 -22  -1   37.22    6.46
   7 -22  -1   35.87    6.90
   7 -22  -1   38.31    6.49
  -7 -22   1   23.91    7.24
  -7  22   1   33.85    6.59
  -7  22   1   27.66    6.81
  -7  22   1   28.34    6.37
   7 -22   1   33.84    7.11
   7 -22   1   40.53    6.79
   7 -22   1   42.08    7.28
  -7 -23  -1   11.89    6.76
  -7  23  -1   13.19    6.18
   7 -23  -1   19.72    7.16
   7 -23  -1   11.95    5.43
   7 -23  -1   18.37    7.21
  -7 -23   1   12.91    7.12
  -7  23   1   15.50    6.28
  -7  23   1   19.63    5.66
  -7  23   1    9.37    6.08
   7 -23   1   18.89    6.58
   7 -23   1   23.98    5.51
   7 -23   1   21.07    6.60
  -8   0  -1   -2.22    2.86
  -8   0  -1    1.47    2.02
  -8   0  -1   -0.05    3.91
  -8   0  -1   -0.70    2.83
   8   0  -1    0.05    2.32
  -8   0   1   -0.04    3.05
  -8   0   1   -2.91    2.89
  -8   0   1    7.78    4.47
  -8   0   1   -1.34    3.00
   8   0   1   -0.95    1.84
   8   0   1   -2.92    2.02
   8   0   1   -0.07    1.85
  -8  -1  -1  119.27    4.67
  -8  -1  -1  118.21    3.99
  -8  -1  -1  124.50    6.19
  -8  -1  -1  118.18    4.66
  -8   1  -1  114.50    4.99
  -8   1  -1  117.70    3.90
  -8   1  -1  124.02    6.24
  -8   1  -1  116.89    4.99
   8  -1  -1  120.91    4.31
   8   1  -1  113.65    2.88
   8   1  -1  120.99    3.98
   8   1  -1  107.79    2.84
  -8  -1   1  123.05    5.18
  -8  -1   1  118.88    4.36
  -8  -1   1  117.27    7.59
  -8  -1   1  123.04    5.14
  -8   1   1  125.03    5.36
  -8   1   1  115.89    4.83
  -8   1   1  129.90    8.29
  -8   1   1  126.51    5.41
   8  -1   1  117.27    3.83
   8  -1   1  123.24    4.31
   8  -1   1  118.82    3.73
   8   1   1  115.55    2.92
   8   1   1  116.42    3.42
   8   1   1  114.57    2.87
  -8  -2  -1   11.13    2.45
  -8  -2  -1   18.53    2.73
  -8  -2  -1   15.93    1.76
  -8  -2  -1   15.35    3.57
  -8  -2  -1   16.38    2.53
  -8   2  -1   10.87    2.91
  -8   2  -1   15.93    2.25
  -8   2  -1   13.45    3.58
  -8   2  -1   13.76    2.94
   8  -2  -1   13.48    2.83
   8   2  -1   12.87    1.47
   8   2  -1   15.15    2.05
   8   2  -1   14.78    1.49
  -8  -2   1   15.59    3.21
  -8  -2   1   11.47    3.19
  -8  -2   1   16.87    4.79
  -8  -2   1   12.36    3.13
  -8   2   1   17.65    3.44
  -8   2   1   14.76    3.26
  -8   2   1   13.29    4.67
  -8   2   1   12.49    3.31
   8  -2   1   14.16    2.65
   8  -2   1   13.74    2.63
   8  -2   1   14.87    2.67
   8   2   1   14.60    1.82
   8   2   1   14.73    1.37
  -8  -3  -1  223.70    5.08
  -8  -3  -1  216.41    2.75
  -8  -3  -1  221.50    6.45
  -8  -3  -1  231.21    5.19
  -8   3  -1  232.81    6.23
  -8   3  -1  226.77    4.47
  -8   3  -1  221.15    6.39
  -8   3  -1  229.93    6.19
   8  -3  -1  225.75    5.81
   8   3  -1  213.04    2.39
   8   3  -1  226.03    3.60
   8   3  -1  217.86    2.41
  -8  -3   1  234.35    6.37
  -8  -3   1  211.51    3.21
  -8  -3   1  233.51    7.71
  -8  -3   1  235.47    6.40
  -8   3   1  228.57    6.30
  -8   3   1  230.64    5.77
  -8   3   1  228.38    6.51
  -8   3   1  240.64    6.37
   8  -3   1  225.65    5.22
   8  -3   1  229.40    5.58
   8  -3   1  231.28    5.17
  -8  -4  -1   30.95    3.36
  -8  -4  -1   36.54    4.01
  -8  -4  -1   33.09    3.84
  -8   4  -1   32.82    3.91
  -8   4  -1   32.45    3.25
  -8   4  -1   39.52    3.86
  -8   4  -1   40.76    5.06
   8  -4  -1   37.57    3.76
   8   4  -1   32.47    2.13
  -8  -4   1   33.01    3.47
  -8  -4   1   36.28    4.15
  -8  -4   1   34.90    3.53
  -8   4   1   41.83    4.91
  -8   4   1   37.82    4.26
  -8   4   1   39.34    4.60
  -8   4   1   35.62    3.84
   8  -4   1   32.79    3.67
   8  -4   1   33.87    3.45
   8  -4   1   35.26    3.68
  -8  -5  -1    9.56    2.70
  -8  -5  -1    9.00    3.68
  -8  -5  -1   10.14    2.68
  -8   5  -1    8.01    3.23
  -8   5  -1    9.27    2.51
  -8   5  -1    8.69    2.37
  -8   5  -1    5.14    3.14
   8  -5  -1    6.37    3.47
   8   5  -1    8.54    1.20
  -8  -5   1    7.18    3.02
  -8  -5   1    9.75    4.46
  -8  -5   1    8.24    3.04
  -8   5   1    8.23    3.37
  -8   5   1   11.95    2.76
  -8   5   1    9.19    3.17
  -8   5   1    9.64    3.37
   8  -5   1    4.48    3.04
   8  -5   1   10.39    3.27
   8  -5   1    9.50    3.16
  -8  -6  -1   19.16    2.95
  -8  -6  -1   17.98    3.95
  -8  -6  -1   16.08    2.89
  -8   6  -1   15.87    3.51
  -8   6  -1   17.96    3.05
  -8   6  -1   15.14    3.45
  -8   6  -1   15.25    3.75
   8  -6  -1   12.96    3.22
  -8  -6   1   16.36    3.26
  -8  -6   1   20.78    4.55
  -8  -6   1   17.03    3.23
  -8   6   1   17.80    3.70
  -8   6   1   16.50    3.53
  -8   6   1   13.51    2.82
  -8   6   1   18.87    3.66
   8  -6   1   16.30    3.46
   8  -6   1   16.68    3.61
   8  -6   1   16.22    3.50
  -8  -7  -1   78.95    5.11
  -8   7  -1   81.34    6.22
  -8   7  -1   79.19    4.69
  -8   7  -1   77.92    6.18
  -8   7  -1   82.00    5.62
   8  -7  -1   80.32    6.08
  -8  -7   1   81.26    4.95
  -8  -7   1   80.25    6.84
  -8  -7   1   81.25    4.96
  -8   7   1   84.05    5.60
  -8   7   1   81.71    5.19
  -8   7   1   75.53    5.63
   8  -7   1   77.85    4.89
   8  -7   1   80.49    5.83
   8  -7   1   70.21    4.79
  -8  -8  -1   20.31    4.22
  -8   8  -1   21.74    3.99
  -8   8  -1   19.04    3.17
  -8   8  -1   18.88    3.90
  -8   8  -1   18.62    3.30
   8  -8  -1   18.37    4.38
  -8  -8   1   17.00    3.88
  -8  -8   1   21.90    4.06
  -8  -8   1   22.94    3.93
  -8   8   1   21.68    3.98
  -8   8   1   19.61    3.22
  -8   8   1   17.26    3.89
  -8   8   1   20.93    3.54
   8  -8   1   18.62    4.05
   8  -8   1   23.17    4.17
   8  -8   1   20.23    4.09
  -8  -9  -1    2.57    4.00
  -8   9  -1    4.19    3.74
  -8   9  -1   -0.31    2.96
  -8   9  -1    0.52    3.70
  -8   9  -1    0.48    3.56
   8  -9  -1    2.05    3.43
  -8  -9   1    0.24    1.15
  -8  -9   1    0.38    3.63
  -8  -9   1    0.20    1.15
  -8   9   1    1.66    3.78
  -8   9   1    0.19    3.54
  -8   9   1    0.68    3.74
  -8   9   1   -1.45    3.08
   8  -9   1    0.38    3.93
   8  -9   1    2.60    3.99
   8  -9   1    1.33    4.00
  -8 -10  -1   10.19    1.36
  -8 -10  -1    7.43    4.37
  -8 -10  -1    8.35    1.31
  -8  10  -1    3.21    3.93
  -8  10  -1    7.23    3.38
  -8  10  -1    6.58    3.94
  -8  10  -1    6.72    3.75
   8 -10  -1    1.04    4.52
   8  10  -1    7.36    3.77
  -8 -10   1    5.65    1.48
  -8 -10   1    0.36    4.76
  -8 -10   1    4.69    1.41
  -8  10   1    5.42    4.51
  -8  10   1    5.79    3.17
  -8  10   1    3.85    3.87
  -8  10   1    4.50    3.23
   8 -10   1    5.05    3.56
   8 -10   1    3.97    4.20
   8 -10   1    5.25    3.53
  -8 -11  -1    2.27    3.57
  -8  11  -1    3.27    4.84
  -8  11  -1    0.69    3.46
  -8  11  -1    1.52    4.71
  -8  11  -1    1.23    3.09
   8 -11  -1    4.04    4.84
   8 -11  -1    1.32    4.64
   8 -11  -1    0.14    4.72
   8  11  -1   -1.60    3.69
  -8 -11   1   -0.53    1.96
  -8 -11   1    1.88    3.99
  -8 -11   1    0.02    1.82
  -8  11   1   -1.88    3.97
  -8  11   1    3.33    3.92
  -8  11   1    2.67    3.98
  -8  11   1    1.38    3.26
   8 -11   1    1.08    4.45
   8 -11   1   -0.35    3.57
   8 -11   1   -0.24    4.53
  -8 -12  -1   80.92    7.47
  -8  12  -1   91.39    6.94
  -8  12  -1   93.94    6.08
  -8  12  -1   91.20    6.87
  -8  12  -1   93.87    6.39
   8 -12  -1   86.25    7.12
   8 -12  -1   86.84    7.87
   8 -12  -1   87.62    6.91
   8  12  -1   88.73    6.39
  -8 -12   1   91.26    6.94
  -8  12   1   96.71    6.94
  -8  12   1   87.00    6.51
  -8  12   1   95.49    6.81
  -8  12   1   94.37    5.68
   8 -12   1   82.12    6.64
   8 -12   1   94.01    6.58
   8 -12   1   90.55    6.70
  -8 -13  -1   80.27    7.66
  -8  13  -1   74.00    7.01
  -8  13  -1   82.69    6.33
  -8  13  -1   75.82    7.00
  -8  13  -1   85.24    6.46
   8 -13  -1   81.13    8.57
   8 -13  -1   81.95    6.92
   8 -13  -1   80.56    8.27
   8  13  -1   84.74    6.51
  -8 -13   1   82.22    8.23
  -8  13   1   76.11    6.90
  -8  13   1   83.93    6.84
  -8  13   1   80.06    6.88
  -8  13   1   77.77    5.62
   8 -13   1   75.68    7.98
   8 -13   1   81.31    7.76
   8 -13   1   72.12    7.74
  -8 -14  -1   36.72    5.83
  -8  14  -1   29.21    5.19
  -8  14  -1   40.88    5.14
  -8  14  -1   30.44    5.14
  -8  14  -1   37.87    4.92
   8 -14  -1   35.16    6.23
   8 -14  -1   35.17    5.96
   8 -14  -1   34.94    6.21
   8  14  -1   37.19    4.84
  -8 -14   1   32.07    5.97
  -8  14   1   32.27    5.15
  -8  14   1   35.70    4.73
  -8  14   1   31.29    5.07
  -8  14   1   39.47    4.32
   8 -14   1   34.54    5.94
   8 -14   1   33.28    5.61
   8 -14   1   37.50    6.03
  -8 -15  -1    3.02    5.25
  -8  15  -1    5.25    4.76
  -8  15  -1    3.80    4.41
  -8  15  -1    0.68    4.54
  -8  15  -1    3.86    4.35
   8 -15  -1    2.95    5.79
   8 -15  -1    3.83    5.44
   8 -15  -1    0.08    5.65
   8  15  -1    2.63    4.79
  -8 -15   1   10.34    5.58
  -8  15   1    5.60    4.62
  -8  15   1   -0.02    4.80
  -8  15   1    1.58    4.52
  -8  15   1    6.50    3.65
   8 -15   1    3.32    5.43
   8 -15   1    0.08    4.08
   8 -15   1    6.75    5.43
  -8 -16  -1    1.19    5.26
  -8  16  -1    3.38    5.58
  -8  16  -1   -0.74    4.54
  -8  16  -1    1.11    5.46
  -8  16  -1    6.52    4.44
   8 -16  -1   -3.59    5.72
   8 -16  -1    1.56    5.47
   8 -16  -1    1.08    5.87
   8  16  -1    0.96    4.21
  -8 -16   1   -2.21    5.55
  -8  16   1   -0.86    4.60
  -8  16   1    3.65    5.03
  -8  16   1    0.28    4.56
  -8  16   1    0.10    4.17
   8 -16   1   -1.55    5.46
   8 -16   1    2.24    5.27
   8 -16   1    1.12    5.54
  -8 -17  -1    2.02    5.45
  -8  17  -1    0.42    4.87
  -8  17  -1    5.00    4.85
  -8  17  -1   -3.87    4.69
  -8  17  -1    2.09    4.42
   8 -17  -1   -0.53    4.74
   8 -17  -1    6.11    4.72
   8 -17  -1   -4.19    4.73
   8  17  -1   -1.51    4.13
  -8 -17   1   -2.42    5.69
  -8  17   1   -1.82    5.37
  -8  17   1    1.15    5.20
  -8  17   1   -0.88    5.38
  -8  17   1    1.56    4.29
   8 -17   1   -2.55    5.63
   8 -17   1    3.52    5.43
   8 -17   1    2.14    5.72
  -8 -18  -1    6.09    5.75
  -8  18  -1    3.91    5.16
  -8  18  -1    4.95    5.06
  -8  18  -1    4.05    5.06
  -8  18  -1    0.21    4.28
   8 -18  -1    0.86    6.04
   8 -18  -1    4.22    5.82
   8 -18  -1   -4.88    5.93
   8  18  -1   -1.87    4.93
  -8 -18   1   -3.36    5.89
  -8  18   1    2.55    4.87
  -8  18   1    3.19    5.39
  -8  18   1    2.56    4.81
   8 -18   1   -3.58    5.60
   8 -18   1   -3.21    5.43
   8 -18   1   -4.89    5.63
  -8 -19  -1    8.08    6.03
  -8  19  -1    5.12    5.32
  -8  19  -1    7.17    4.48
  -8  19  -1    3.91    5.21
  -8  19  -1    8.12    5.26
   8 -19  -1    1.69    6.17
   8 -19  -1    5.59    5.95
   8 -19  -1   -2.67    6.14
   8  19  -1    4.93    4.44
  -8 -19   1    2.38    6.28
  -8  19   1    5.88    5.89
  -8  19   1    1.12    5.50
  -8  19   1   13.95    6.04
   8 -19   1    8.33    6.14
   8 -19   1    5.75    4.75
   8 -19   1    2.97    6.16
  -8 -20  -1   -5.55    5.90
  -8  20  -1    5.90    5.46
  -8  20  -1    1.50    5.28
  -8  20  -1   -3.38    5.12
  -8  20  -1    2.51    4.49
   8 -20  -1   -2.15    5.15
   8 -20  -1    4.17    5.91
   8 -20  -1    2.26    5.27
   8  20  -1   -3.12    5.05
  -8 -20   1   -5.66    6.31
  -8  20   1    0.58    5.07
  -8  20   1    3.50    4.71
  -8  20   1    3.06    5.07
   8 -20   1    5.26    5.11
   8 -20   1    6.66    5.89
   8 -20   1   -2.15    4.92
  -8 -21  -1   18.39    6.79
  -8  21  -1   19.89    5.91
  -8  21  -1   16.38    6.03
  -8  21  -1   15.03    5.66
   8 -21  -1   19.12    7.02
   8 -21  -1   26.09    6.68
   8 -21  -1   12.96    6.92
  -8 -21   1   14.00    7.04
  -8  21   1   12.11    5.53
  -8  21   1   20.03    6.39
  -8  21   1   18.84    5.62
   8 -21   1   12.98    6.64
   8 -21   1   22.34    6.44
   8 -21   1   15.23    6.63
  -8 -22  -1   10.58    6.79
  -8  22  -1   14.96    5.91
  -8  22  -1   17.13    6.18
  -8  22  -1   15.10    5.80
   8 -22  -1   10.89    7.00
   8 -22  -1   13.39    6.50
   8 -22  -1   10.77    6.95
  -8 -22   1   -3.04    7.02
  -8  22   1   10.61    6.23
  -8  22   1   16.00    6.50
  -8  22   1   13.74    5.50
   8 -22   1   20.89    6.81
   8 -22   1   15.71    6.38
   8 -22   1   24.97    6.91
  -8  23  -1    1.97    4.86
  -8 -23   1  -13.06    7.01
  -8  23   1   -0.54    5.98
  -9   0  -1    0.64    3.06
  -9   0  -1    1.34    2.42
  -9   0  -1    0.83    4.07
  -9   0  -1    1.46    3.01
   9   0  -1    1.10    2.42
  -9   0   1   -0.61    3.15
  -9   0   1    0.02    2.44
  -9   0   1   -4.00    4.34
  -9   0   1   -0.24    3.10
   9   0   1   -1.13    1.85
   9   0   1   -1.55    2.07
   9   0   1    0.21    1.86
  -9  -1  -1    2.59    2.96
  -9  -1  -1    0.85    2.47
  -9  -1  -1    2.20    4.10
  -9  -1  -1    2.92    2.93
  -9   1  -1    0.21    3.16
  -9   1  -1    1.40    2.48
  -9   1  -1    1.28    3.42
  -9   1  -1   -0.81    2.65
   9  -1  -1    1.43    2.78
   9   1  -1   -1.64    2.29
  -9  -1   1    1.90    3.13
  -9  -1   1   -0.62    2.40
  -9  -1   1    0.63    4.59
  -9  -1   1    0.01    3.09
  -9   1   1    2.61    3.26
  -9   1   1    0.20    3.02
  -9   1   1    0.91    5.01
  -9   1   1   -0.60    3.14
   9  -1   1   -0.70    2.27
   9  -1   1   -0.68    2.43
   9  -1   1    2.51    2.31
   9   1   1    1.71    1.58
   9   1   1    1.51    1.93
   9   1   1    1.45    1.56
  -9  -2  -1   20.45    3.17
  -9  -2  -1   22.14    2.65
  -9  -2  -1   19.62    4.37
  -9  -2  -1   22.05    3.15
  -9   2  -1   17.45    3.55
  -9   2  -1   23.95    2.78
  -9   2  -1   23.20    3.89
  -9   2  -1   20.95    3.57
   9  -2  -1   21.38    3.45
   9   2  -1   18.49    2.04
   9   2  -1   19.49    2.21
   9   2  -1   18.86    2.01
  -9  -2   1   24.07    3.47
  -9  -2   1   18.49    3.38
  -9  -2   1   20.12    5.07
  -9  -2   1   19.21    3.37
  -9   2   1   18.92    3.57
  -9   2   1   21.56    3.43
  -9   2   1   18.51    4.32
  -9   2   1   19.35    3.57
   9  -2   1   17.41    2.47
   9  -2   1   21.53    2.79
   9  -2   1   19.51    2.81
   9   2   1   21.77    1.88
   9   2   1   18.94    1.86
  -9  -3  -1    2.67    2.79
  -9  -3  -1    0.12    1.28
  -9  -3  -1   -2.42    4.14
  -9  -3  -1    0.42    2.71
  -9   3  -1    0.35    3.38
  -9   3  -1   -0.28    2.48
  -9   3  -1    5.69    3.47
  -9   3  -1    1.56    3.42
   9  -3  -1   -0.91    2.94
   9   3  -1    1.34    1.03
   9   3  -1    0.12    1.72
   9   3  -1    0.36    1.03
  -9  -3   1    0.14    3.05
  -9  -3   1   -0.42    3.09
  -9  -3   1    2.78    4.73
  -9  -3   1    1.63    3.05
  -9   3   1    2.77    3.34
  -9   3   1   -0.87    2.93
  -9   3   1    1.06    3.52
  -9   3   1    2.74    3.31
   9  -3   1   -1.05    2.85
   9  -3   1    1.61    2.67
   9  -3   1   -0.34    2.85
  -9  -4  -1    8.96    2.54
  -9  -4  -1    4.91    3.80
  -9  -4  -1   10.54    2.56
  -9   4  -1    9.43    3.25
  -9   4  -1   12.07    2.82
  -9   4  -1   11.90    3.00
  -9   4  -1   10.90    3.23
   9  -4  -1    8.89    3.39
   9   4  -1    8.76    1.57
  -9  -4   1    7.79    3.65
  -9  -4   1    6.68    3.89
  -9  -4   1   10.86    3.67
  -9   4   1    7.53    3.54
  -9   4   1   10.34    3.25
  -9   4   1    5.70    3.30
  -9   4   1    8.05    3.50
   9  -4   1    9.95    2.91
   9  -4   1    9.00    3.10
   9  -4   1   12.65    2.96
  -9  -5  -1   12.26    2.97
  -9  -5  -1   10.59    3.96
  -9  -5  -1    6.27    2.87
  -9   5  -1    7.46    3.82
  -9   5  -1    9.81    2.92
  -9   5  -1    9.72    2.42
  -9   5  -1    6.65    3.75
   9  -5  -1   10.53    3.66
   9   5  -1    9.05    1.23
  -9  -5   1    5.94    3.15
  -9  -5   1    4.75    4.74
  -9  -5   1    7.64    3.20
  -9   5   1   10.84    3.65
  -9   5   1   12.56    3.38
  -9   5   1    8.10    2.97
  -9   5   1    7.51    3.54
   9  -5   1    7.78    3.21
   9  -5   1   10.05    3.34
   9  -5   1   11.43    3.22
  -9  -6  -1   45.09    4.18
  -9  -6  -1   46.92    4.73
  -9  -6  -1   48.69    4.38
  -9   6  -1   49.75    5.26
  -9   6  -1   48.57    4.17
  -9   6  -1   52.02    3.67
  -9   6  -1   44.94    5.25
  -9   6  -1   50.07    4.73
   9  -6  -1   52.30    5.71
  -9  -6   1   46.71    4.79
  -9  -6   1   46.64    5.45
  -9  -6   1   47.36    4.85
  -9   6   1   46.91    5.40
  -9   6   1   47.00    4.89
  -9   6   1   53.58    4.77
  -9   6   1   47.90    5.43
   9  -6   1   50.52    5.21
   9  -6   1   48.37    5.36
   9  -6   1   48.74    5.06
  -9  -7  -1    1.27    2.99
  -9  -7  -1    4.37    4.12
  -9  -7  -1    4.15    2.98
  -9   7  -1    9.52    3.74
  -9   7  -1    3.40    2.66
  -9   7  -1    4.56    3.62
  -9   7  -1    2.25    3.70
   9  -7  -1    8.20    4.01
  -9  -7   1    2.82    3.22
  -9  -7   1    1.07    4.70
  -9  -7   1    2.12    3.20
  -9   7   1    3.31    3.72
  -9   7   1    7.22    3.54
  -9   7   1    9.39    3.75
   9  -7   1    5.78    3.62
   9  -7   1    5.59    3.74
   9  -7   1    3.72    3.60
  -9  -8  -1    4.74    4.30
  -9   8  -1    0.94    3.79
  -9   8  -1    0.21    2.87
  -9   8  -1    0.37    3.66
  -9   8  -1    4.86    3.80
   9  -8  -1    5.99    4.17
  -9  -8   1    1.13    3.77
  -9  -8   1    1.39    4.96
  -9  -8   1   -0.39    3.72
  -9   8   1    2.15    3.81
  -9   8   1    0.26    3.35
  -9   8   1    0.99    3.74
  -9   8   1    2.92    3.35
   9  -8   1    6.76    3.90
   9  -8   1    1.04    3.88
   9  -8   1   -1.03    3.79
  -9  -9  -1    8.87    4.49
  -9   9  -1    9.53    4.10
  -9   9  -1   12.28    3.24
  -9   9  -1    4.57    3.95
  -9   9  -1    4.76    3.22
   9  -9  -1    8.37    4.45
   9  -9  -1    5.39    4.49
   9  -9  -1   11.02    4.53
  -9  -9   1    7.37    3.56
  -9  -9   1    7.42    5.05
  -9  -9   1   12.74    3.62
  -9   9   1    8.36    4.18
  -9   9   1    8.99    3.81
  -9   9   1    6.30    4.07
  -9   9   1    8.94    3.60
   9  -9   1   10.57    4.22
   9  -9   1    6.75    4.25
   9  -9   1   10.11    4.28
  -9 -10  -1    1.36    4.58
  -9  10  -1    0.14    4.14
  -9  10  -1    1.93    3.35
  -9  10  -1    0.89    4.07
  -9  10  -1    2.67    3.85
   9 -10  -1    8.85    4.81
   9 -10  -1    3.77    4.66
   9 -10  -1   -0.49    4.64
  -9 -10   1    6.68    4.14
  -9 -10   1    1.36    5.12
  -9 -10   1    1.30    4.06
  -9  10   1   -0.50    4.09
  -9  10   1    4.87    3.88
  -9  10   1   -1.78    4.02
  -9  10   1    2.89    3.51
   9 -10   1    3.64    4.41
   9 -10   1    7.92    4.42
   9 -10   1    1.36    4.37
  -9 -11  -1   -1.61    4.65
  -9  11  -1    3.33    4.31
  -9  11  -1   -0.76    3.50
  -9  11  -1    1.42    4.21
  -9  11  -1    4.81    4.05
   9 -11  -1   -6.84    4.85
   9 -11  -1   -3.00    3.97
   9 -11  -1   -0.66    4.91
  -9 -11   1   -1.03    5.33
  -9  11   1    0.37    4.21
  -9  11   1    4.83    4.03
  -9  11   1   -2.11    4.18
  -9  11   1    1.55    3.52
   9 -11   1   -1.07    4.61
   9 -11   1   -1.27    4.53
   9 -11   1    4.75    4.66
  -9 -12  -1    4.19    4.91
  -9  12  -1    3.99    4.51
  -9  12  -1    4.60    3.78
  -9  12  -1   -1.14    4.37
  -9  12  -1    0.74    4.09
   9 -12  -1    3.10    5.29
   9 -12  -1    5.09    5.14
   9 -12  -1   -4.63    5.12
  -9 -12   1   -0.68    5.49
  -9  12   1   -0.46    4.35
  -9  12   1    1.80    4.20
  -9  12   1    1.33    4.35
  -9  12   1    2.36    3.58
   9 -12   1    2.16    3.95
   9 -12   1    2.96    4.84
   9 -12   1    3.35    4.02
  -9 -13  -1    3.00    5.12
  -9  13  -1   -2.57    4.46
  -9  13  -1    1.36    3.98
  -9  13  -1    7.72    5.30
  -9  13  -1    1.02    4.18
   9 -13  -1    4.70    4.50
   9 -13  -1    7.54    5.38
   9 -13  -1   -0.78    5.48
  -9 -13   1   -0.82    5.60
  -9  13   1   -2.61    4.49
  -9  13   1    2.37    4.47
  -9  13   1   -1.72    4.41
  -9  13   1    2.37    3.65
   9 -13   1   -4.83    4.93
   9 -13   1   -2.25    4.83
   9 -13   1    3.32    5.14
  -9 -14  -1   39.53    6.05
  -9  14  -1   31.64    5.39
  -9  14  -1   39.37    5.15
  -9  14  -1   32.62    5.33
  -9  14  -1   38.95    5.17
   9 -14  -1   35.77    6.33
   9 -14  -1   31.20    6.04
   9 -14  -1   36.77    6.38
  -9 -14   1   30.78    6.30
  -9  14   1   33.16    5.35
  -9  14   1   36.31    5.44
  -9  14   1   39.02    5.33
  -9  14   1   37.53    4.53
   9 -14   1   36.15    6.02
   9 -14   1   40.99    5.83
   9 -14   1   33.57    6.07
  -9 -15  -1    0.03    5.34
  -9  15  -1   -0.01    4.75
  -9  15  -1   -0.94    4.38
  -9  15  -1   -2.96    4.63
  -9  15  -1    1.23    4.39
   9 -15  -1    1.82    4.67
   9 -15  -1    1.25    5.36
   9 -15  -1   -8.60    4.45
  -9 -15   1   -2.63    5.82
  -9  15   1   -6.24    4.50
  -9  15   1   -6.24    4.67
  -9  15   1    2.45    4.69
  -9  15   1    3.93    3.83
   9 -15   1   -3.22    5.31
   9 -15   1   -3.03    5.19
   9 -15   1   -3.35    5.38
  -9 -16  -1   16.17    4.99
  -9  16  -1   16.70    6.03
  -9  16  -1   21.46    5.07
  -9  16  -1   18.14    5.96
  -9  16  -1   19.70    4.86
   9 -16  -1   12.93    6.15
   9 -16  -1   18.97    5.95
   9 -16  -1    8.75    6.16
   9  16  -1   20.19    4.87
  -9 -16   1   16.98    6.26
  -9  16   1   20.99    5.32
  -9  16   1   25.07    5.62
  -9  16   1   15.95    5.12
  -9  16   1   20.27    4.32
   9 -16   1   13.24    5.92
   9 -16   1   19.51    5.74
   9 -16   1   21.32    6.10
  -9 -17  -1   -3.93    5.58
  -9  17  -1    0.97    5.02
  -9  17  -1   -1.40    4.69
  -9  17  -1   -2.45    4.87
  -9  17  -1    1.27    4.54
   9 -17  -1   -6.54    5.85
   9 -17  -1   -2.15    5.61
   9 -17  -1   -2.44    5.90
   9  17  -1    1.00    4.36
  -9 -17   1   -2.37    6.15
  -9  17   1    2.16    4.90
  -9  17   1    1.29    4.24
  -9  17   1    2.78    5.64
  -9  17   1   -4.69    4.42
   9 -17   1    1.00    5.72
   9 -17   1    0.74    5.40
   9 -17   1   -0.29    5.72
  -9 -18  -1    3.79    5.97
  -9  18  -1    2.88    5.17
  -9  18  -1   -0.94    5.06
  -9  18  -1   -2.97    5.06
  -9  18  -1   -0.21    5.20
   9 -18  -1   -0.98    6.10
   9 -18  -1    1.13    5.77
   9 -18  -1   -6.87    5.99
  -9 -18   1   -4.35    6.28
  -9  18   1   -3.53    4.95
  -9  18   1    3.01    4.42
  -9  18   1   -6.59    4.82
   9 -18   1   -3.52    5.81
   9 -18   1   -2.30    4.52
   9 -18   1   -8.23    5.78
  -9 -19  -1    0.91    6.07
  -9  19  -1    2.83    5.40
  -9  19  -1    1.92    5.16
  -9  19  -1   -0.44    5.27
  -9  19  -1    3.15    4.52
   9 -19  -1    0.36    6.22
   9 -19  -1    3.02    5.94
   9 -19  -1    2.65    6.30
  -9 -19   1   -6.27    6.58
  -9  19   1   -3.56    5.90
  -9  19   1   -7.20    5.35
  -9  19   1    5.27    5.94
   9 -19   1   -4.48    5.85
   9 -19   1    0.33    5.62
   9 -19   1    0.52    5.94
  -9 -20  -1   12.06    6.53
  -9  20  -1    5.05    6.39
  -9  20  -1   14.88    5.69
  -9  20  -1   11.35    5.69
  -9  20  -1   15.23    4.97
   9 -20  -1    8.26    6.69
   9 -20  -1   12.77    5.37
   9 -20  -1    9.54    6.72
  -9 -20   1   -3.80    6.93
  -9  20   1   10.82    5.50
  -9  20   1   15.26    6.06
  -9  20   1   11.02    5.38
   9 -20   1   12.26    6.49
   9 -20   1   27.69    6.52
   9 -20   1   14.50    6.56
  -9 -21  -1   -0.57    6.45
  -9  21  -1    8.02    6.51
  -9  21  -1   -2.69    5.46
  -9  21  -1   -2.99    6.21
   9 -21  -1    1.47    6.51
   9 -21  -1    2.35    6.23
   9 -21  -1    1.07    6.61
  -9 -21   1   -9.75    6.94
  -9  21   1   -0.50    5.26
  -9  21   1    6.92    6.07
  -9  21   1    0.24    5.27
   9 -21   1   12.42    6.53
   9 -21   1    6.94    4.93
   9 -21   1    2.03    6.23
  -9 -22  -1   -4.15    6.70
  -9  22  -1   -1.93    5.58
   9 -22  -1    8.59    7.10
  -9 -22   1   -5.74    7.24
  -9  22   1   -1.80    6.86
  -9  22   1    5.06    6.15
  -9  22   1    5.93    7.03
   9 -22   1    7.60    6.83
 -10   0  -1    4.18    3.33
 -10   0  -1    0.40    2.28
 -10   0  -1    0.39    3.96
 -10   0  -1   -1.09    3.23
  10   0  -1   -0.90    2.57
 -10   0   1    2.75    3.43
 -10   0   1    1.10    3.10
 -10   0   1    0.65    4.85
 -10   0   1    0.24    3.32
  10   0   1   -0.04    1.88
  10   0   1   -0.73    2.40
  10   0   1    0.96    1.90
 -10  -1  -1    5.05    2.86
 -10  -1  -1    3.36    2.71
 -10  -1  -1    7.16    4.67
 -10  -1  -1    4.59    2.83
 -10   1  -1    7.25    3.47
 -10   1  -1    2.70    2.31
 -10   1  -1    2.99    4.33
 -10   1  -1    5.63    3.43
  10  -1  -1    6.06    2.61
  10   1  -1    3.81    2.58
 -10  -1   1    3.71    3.30
 -10  -1   1    8.68    2.78
 -10  -1   1   11.21    5.04
 -10  -1   1    6.51    3.35
 -10   1   1    3.47    3.43
 -10   1   1    8.37    3.27
 -10   1   1   12.51    5.35
 -10   1   1    4.55    3.41
  10  -1   1    5.61    2.43
  10  -1   1    4.70    2.61
  10  -1   1    7.22    2.45
  10   1   1    8.20    1.70
  10   1   1    4.64    2.07
  10   1   1    6.29    1.69
 -10  -2  -1   24.75    3.17
 -10  -2  -1   29.93    2.96
 -10  -2  -1   26.67    4.34
 -10  -2  -1   29.53    3.22
 -10   2  -1   28.41    3.57
 -10   2  -1   28.36    3.08
 -10   2  -1   37.21    5.38
 -10   2  -1   29.20    3.55
  10  -2  -1   28.55    3.67
  10   2  -1   25.08    2.02
  10   2  -1   23.82    2.23
  10   2  -1   28.65    3.21
  10   2  -1   24.69    2.00
  10   2  -1   25.50    2.23
 -10  -2   1   30.27    4.24
 -10  -2   1   28.94    3.26
 -10  -2   1   26.25    5.50
 -10  -2   1   27.93    4.19
 -10   2   1   28.00    3.90
 -10   2   1   31.67    3.79
 -10   2   1   28.58    5.34
 -10   2   1   29.40    3.92
  10  -2   1   25.61    2.88
  10  -2   1   27.41    3.38
  10  -2   1   30.79    2.96
  10   2   1   28.57    2.00
  10   2   1   26.94    1.96
 -10  -3  -1   23.67    3.40
 -10  -3  -1   22.26    3.29
 -10  -3  -1   18.60    2.09
 -10  -3  -1   22.67    4.39
 -10  -3  -1   21.02    3.36
 -10   3  -1   22.03    3.52
 -10   3  -1   19.61    3.01
 -10   3  -1   23.82    4.10
 -10   3  -1   18.55    3.48
  10  -3  -1   17.49    3.45
  10   3  -1   17.92    1.73
  10   3  -1   18.00    1.58
  10   3  -1   22.12    2.16
  10   3  -1   17.22    1.74
  10   3  -1   19.43    1.56
 -10  -3   1   21.81    3.65
 -10  -3   1   23.22    3.72
 -10  -3   1   21.31    5.43
 -10  -3   1   20.30    3.61
 -10   3   1   21.49    3.89
 -10   3   1   23.61    3.59
 -10   3   1   17.72    4.73
 -10   3   1   20.60    3.87
  10  -3   1   20.31    3.18
  10  -3   1   19.68    3.59
  10  -3   1   16.46    3.16
 -10  -4  -1   71.69    4.35
 -10  -4  -1   68.44    6.39
 -10  -4  -1   69.96    4.42
 -10   4  -1   69.62    5.32
 -10   4  -1   75.15    3.99
 -10   4  -1   68.27    5.11
 -10   4  -1   70.47    5.29
  10  -4  -1   71.87    5.38
  10   4  -1   63.82    2.64
 -10  -4   1   69.52    5.13
 -10  -4   1   71.43    5.17
 -10  -4   1   79.61    8.12
 -10  -4   1   75.55    5.25
 -10   4   1   73.43    5.76
 -10   4   1   71.69    4.99
 -10   4   1   68.57    5.49
 -10   4   1   67.53    5.78
  10  -4   1   68.63    5.22
  10  -4   1   67.33    5.03
  10  -4   1   70.31    5.19
 -10  -5  -1   48.72    4.68
 -10  -5  -1   50.54    5.03
 -10  -5  -1   43.96    4.17
 -10   5  -1   47.02    5.21
 -10   5  -1   53.62    4.40
 -10   5  -1   51.64    3.99
 -10   5  -1   45.61    5.27
  10  -5  -1   46.94    5.52
  10   5  -1   45.76    1.88
 -10  -5   1   48.15    4.60
 -10  -5   1   49.43    5.92
 -10  -5   1   46.40    5.02
 -10   5   1   47.28    5.64
 -10   5   1   47.79    4.92
 -10   5   1   45.50    5.29
 -10   5   1   49.46    5.65
  10  -5   1   46.09    4.37
  10  -5   1   61.74    5.31
  10  -5   1   46.92    5.51
 -10  -6  -1   27.49    3.59
 -10  -6  -1   27.06    4.78
 -10  -6  -1   22.47    3.49
 -10   6  -1   25.68    4.07
 -10   6  -1   29.46    3.50
 -10   6  -1   24.63    2.95
 -10   6  -1   27.28    4.03
  10  -6  -1   28.04    4.35
 -10  -6   1   28.20    3.81
 -10  -6   1   25.89    4.71
 -10  -6   1   24.69    3.73
 -10   6   1   20.71    4.11
 -10   6   1   30.07    4.02
 -10   6   1   25.62    3.33
 -10   6   1   23.03    4.12
  10  -6   1   27.52    4.34
  10  -6   1   28.75    4.05
  10  -6   1   25.42    4.33
 -10  -7  -1    3.43    3.23
 -10  -7  -1   -4.83    4.37
 -10  -7  -1   -0.87    3.17
 -10   7  -1   -1.55    3.65
 -10   7  -1   -0.58    3.23
 -10   7  -1   -2.10    4.17
 -10   7  -1   -2.04    3.16
  10  -7  -1   -1.43    3.88
  10  -7  -1    0.14    3.29
  10  -7  -1   -3.47    3.90
 -10  -7   1    0.50    3.90
 -10  -7   1    1.90    5.33
 -10  -7   1    4.06    3.94
 -10   7   1    0.62    3.83
 -10   7   1   -0.31    3.45
 -10   7   1   -0.96    3.76
  10  -7   1    3.37    3.65
  10  -7   1    1.79    3.74
  10  -7   1    0.26    3.65
 -10  -8  -1    1.07    3.30
 -10  -8  -1    1.46    4.63
 -10  -8  -1    2.51    3.33
 -10   8  -1   -2.58    3.90
 -10   8  -1   -0.68    2.91
 -10   8  -1   -1.45    3.89
 -10   8  -1    0.62    3.95
  10  -8  -1    0.09    4.22
  10  -8  -1   -1.81    4.23
  10  -8  -1    2.23    4.22
 -10  -8   1   -2.60    3.33
 -10  -8   1    2.81    5.42
 -10  -8   1    3.02    3.45
 -10   8   1    1.62    4.09
 -10   8   1   -1.81    3.61
 -10   8   1    2.14    4.00
  10  -8   1    0.85    3.94
  10  -8   1   -0.09    4.04
  10  -8   1    3.03    4.04
 -10  -9  -1   41.53    4.54
 -10  -9  -1   40.71    5.54
 -10  -9  -1   36.80    4.54
 -10   9  -1   42.51    4.96
 -10   9  -1   45.73    4.65
 -10   9  -1   44.97    4.90
 -10   9  -1   40.87    4.90
  10  -9  -1   43.58    5.35
  10  -9  -1   43.80    5.41
  10  -9  -1   48.76    5.37
 -10  -9   1   50.97    5.02
 -10  -9   1   39.83    6.19
 -10  -9   1   46.33    4.90
 -10   9   1   44.21    5.04
 -10   9   1   46.27    5.36
 -10   9   1   43.60    4.99
 -10   9   1   45.90    5.59
  10  -9   1   48.26    5.14
  10  -9   1   45.63    5.19
  10  -9   1   39.44    5.02
 -10 -10  -1   -5.01    4.84
 -10  10  -1    0.98    4.31
 -10  10  -1   -0.41    3.40
 -10  10  -1   -1.12    4.20
 -10  10  -1    0.11    3.38
  10 -10  -1   -4.06    4.78
  10 -10  -1    2.22    3.91
  10 -10  -1   -0.52    4.81
 -10 -10   1    1.40    3.75
 -10 -10   1    1.97    4.61
 -10 -10   1   -0.48    3.69
 -10  10   1    0.59    4.36
 -10  10   1    3.69    3.88
 -10  10   1   -4.93    4.16
 -10  10   1    1.26    4.26
  10 -10   1   -0.08    4.48
  10 -10   1    2.05    4.47
  10 -10   1    0.85    4.50
 -10 -11  -1   10.58    5.25
 -10  11  -1    1.46    4.47
 -10  11  -1    8.96    3.80
 -10  11  -1    6.58    4.57
 -10  11  -1    8.77    4.37
  10 -11  -1    3.20    5.19
  10 -11  -1   14.94    5.29
  10 -11  -1    1.74    5.08
 -10 -11   1    4.16    4.50
 -10 -11   1   11.05    5.86
 -10 -11   1    3.77    4.48
 -10  11   1   11.34    4.65
 -10  11   1    8.79    3.56
 -10  11   1   10.09    4.58
 -10  11   1    5.76    4.44
  10 -11   1    9.15    4.97
  10 -11   1    8.26    4.82
  10 -11   1    6.86    4.85
 -10 -12  -1   84.16    8.37
 -10  12  -1   82.10    7.36
 -10  12  -1   93.33    6.26
 -10  12  -1   84.08    7.33
 -10  12  -1   87.08    6.90
  10 -12  -1   78.82    8.28
  10 -12  -1   88.86    7.14
  10 -12  -1   90.59    8.32
 -10 -12   1   87.17    6.55
 -10 -12   1   93.00    9.07
 -10 -12   1   84.69    6.51
 -10  12   1   92.26    7.47
 -10  12   1   82.76    6.72
 -10  12   1   93.66    7.34
 -10  12   1   92.13    7.04
  10 -12   1   77.00    7.91
  10 -12   1   86.81    7.91
  10 -12   1   91.43    8.09
 -10 -13  -1   31.50    5.20
 -10  13  -1   33.78    5.48
 -10  13  -1   34.12    5.37
 -10  13  -1   35.09    5.46
 -10  13  -1   30.80    5.09
  10 -13  -1   25.01    6.08
  10 -13  -1   32.63    6.00
  10 -13  -1   26.76    6.10
 -10 -13   1   36.48    6.70
 -10  13   1   33.88    5.37
 -10  13   1   39.64    4.73
 -10  13   1   32.43    5.27
 -10  13   1   35.86    5.21
  10 -13   1   29.43    5.67
  10 -13   1   28.59    5.65
  10 -13   1   33.32    5.82
 -10 -14  -1   -5.25    5.37
 -10  14  -1    3.14    4.93
 -10  14  -1    3.21    4.30
 -10  14  -1   10.13    4.92
 -10  14  -1    4.13    4.50
  10 -14  -1    2.59    4.56
  10 -14  -1    0.97    4.46
  10 -14  -1    1.09    4.56
 -10 -14   1    0.20    5.96
 -10  14   1   -1.69    4.84
 -10  14   1    4.16    4.72
 -10  14   1    0.41    4.82
 -10  14   1    5.72    4.03
  10 -14   1    6.40    5.34
  10 -14   1    9.69    4.43
  10 -14   1   -3.09    5.20
 -10 -15  -1   19.76    6.04
 -10  15  -1   19.00    5.42
 -10  15  -1   22.07    4.93
 -10  15  -1   16.11    5.28
 -10  15  -1   17.23    4.94
  10 -15  -1   16.43    6.09
  10 -15  -1   10.63    5.84
  10 -15  -1   13.77    6.17
 -10 -15   1   11.49    6.44
 -10  15   1   12.64    5.89
 -10  15   1   14.04    5.18
 -10  15   1   14.29    5.80
 -10  15   1   12.33    4.30
  10 -15   1    6.82    5.66
  10 -15   1   12.98    4.79
  10 -15   1   11.37    5.82
 -10 -16  -1    2.02    5.85
 -10  16  -1    2.52    5.19
 -10  16  -1    2.88    4.61
 -10  16  -1   -5.74    4.95
 -10  16  -1   -0.17    4.60
  10 -16  -1    1.06    5.94
  10 -16  -1    7.66    4.75
  10 -16  -1   -4.65    5.88
 -10 -16   1   -1.81    6.25
 -10  16   1    2.19    5.00
 -10  16   1    5.48    5.10
 -10  16   1    5.77    5.06
 -10  16   1   -0.37    4.66
  10 -16   1   -3.70    5.54
  10 -16   1    7.49    5.58
  10 -16   1   -0.37    5.67
 -10 -17  -1   21.85    6.59
 -10  17  -1   27.38    5.85
 -10  17  -1   27.27    5.50
 -10  17  -1   31.68    5.95
 -10  17  -1   32.21    5.39
  10 -17  -1   17.34    6.48
  10 -17  -1   25.40    6.42
  10 -17  -1   23.05    6.58
 -10 -17   1   28.96    7.20
 -10  17   1   25.27    5.71
 -10  17   1   28.83    5.94
 -10  17   1   18.66    5.55
 -10  17   1   29.31    4.77
  10 -17   1   29.03    5.62
  10 -17   1   29.07    6.24
  10 -17   1   26.97    5.62
 -10 -18  -1    3.69    6.40
 -10  18  -1    6.00    6.22
 -10  18  -1   12.81    5.32
 -10  18  -1   11.40    6.19
 -10  18  -1    8.55    5.60
  10 -18  -1    6.76    6.34
  10 -18  -1    8.37    6.06
  10 -18  -1    5.46    6.41
 -10 -18   1   -2.23    6.78
 -10  18   1   14.47    6.25
 -10  18   1    9.07    5.69
 -10  18   1    3.62    6.03
  10 -18   1    7.45    5.15
  10 -18   1   15.15    5.98
  10 -18   1    2.34    5.05
 -10 -19  -1   -7.22    6.34
 -10  19  -1    0.76    5.51
 -10  19  -1    6.27    5.32
 -10  19  -1    3.02    5.40
 -10  19  -1    3.30    4.79
  10 -19  -1    2.39    6.48
  10 -19  -1   10.55    5.19
  10 -19  -1   -3.31    6.36
 -10 -19   1   -1.95    6.92
 -10  19   1    1.18    5.19
 -10  19   1    4.14    5.69
 -10  19   1    7.17    5.37
  10 -19   1   -4.78    6.08
  10 -19   1   15.29    6.15
  10 -19   1   -2.31    6.19
 -10 -20  -1   -4.21    6.56
 -10  20  -1   -0.84    5.56
 -10  20  -1    4.41    5.49
 -10  20  -1    3.50    5.51
 -10  20  -1    2.19    4.71
  10 -20  -1    0.80    6.57
  10 -20  -1    2.91    6.08
  10 -20  -1   -7.42    6.51
 -10 -20   1  -12.12    7.09
 -10  20   1   -0.69    6.20
 -10  20   1    2.97    5.76
 -10  20   1    0.85    6.16
  10 -20   1    4.63    6.39
  10 -20   1    7.28    5.06
  10 -20   1   -1.92    6.35
 -10 -21  -1  -10.69    6.74
 -10  21  -1   -0.12    5.28
  10 -21  -1    1.52    6.73
  10 -21  -1    6.41    6.45
  10 -21  -1    2.50    6.74
 -10 -21   1   -3.73    7.53
 -10  21   1   -2.25    5.46
 -10  21   1   -3.65    5.69
 -10  21   1    2.17    5.40
  10 -21   1    2.24    6.36
  10 -21   1   12.76    6.29
  10 -21   1    5.03    6.53
 -10  22  -1    4.86    5.74
 -10  22   1   11.72    6.35
 -11   0  -1    0.45    3.05
 -11   0  -1    0.93    2.80
 -11   0  -1    0.87    4.35
 -11   0  -1    1.09    3.00
  11   0  -1   -1.24    2.42
  11   0  -1    0.26    2.68
  11   0  -1   -6.31    2.36
 -11   0   1    0.97    3.57
 -11   0   1   -1.32    3.21
 -11   0   1   -1.10    4.99
 -11   0   1    0.77    3.51
  11   0   1    0.80    2.11
  11   0   1    1.75    2.56
  11   0   1   -0.28    2.12
 -11  -1  -1    7.03    3.14
 -11  -1  -1   10.18    2.65
 -11  -1  -1    9.52    4.54
 -11  -1  -1    2.73    3.48
 -11   1  -1    6.74    3.25
 -11   1  -1    6.93    2.95
 -11   1  -1    9.00    4.85
 -11   1  -1    1.58    3.58
  11  -1  -1    4.82    2.93
  11  -1  -1    5.60    3.12
  11  -1  -1    6.01    2.97
  11   1  -1    4.31    2.14
  11   1  -1    4.83    2.71
  11   1  -1    5.63    2.14
 -11  -1   1    6.60    3.62
 -11  -1   1    5.40    3.45
 -11  -1   1    4.01    5.32
 -11  -1   1    6.83    3.56
 -11   1   1    8.64    3.73
 -11   1   1    6.46    3.44
 -11   1   1   14.40    5.75
 -11   1   1    9.50    3.71
  11  -1   1    6.99    2.27
  11  -1   1    7.27    2.45
  11  -1   1    7.57    2.27
  11   1   1    8.03    1.76
  11   1   1    9.71    2.29
  11   1   1    8.56    1.78
 -11  -2  -1   69.63    5.32
 -11  -2  -1   64.13    4.47
 -11  -2  -1   69.45    7.82
 -11  -2  -1   67.14    5.35
 -11   2  -1   67.10    5.87
 -11   2  -1   71.65    4.41
 -11   2  -1   73.81    8.38
 -11   2  -1   71.64    5.85
  11  -2  -1   66.65    4.76
  11  -2  -1   66.85    5.31
  11  -2  -1   63.61    4.56
  11   2  -1   60.99    2.74
  11   2  -1   64.02    3.67
  11   2  -1   59.73    2.75
 -11  -2   1   70.39    5.54
 -11  -2   1   64.88    5.14
 -11  -2   1   72.98    8.61
 -11  -2   1   64.73    5.51
 -11   2   1   75.29    5.78
 -11   2   1   68.77    5.19
 -11   2   1   72.51    7.50
 -11   2   1   68.45    5.70
  11  -2   1   71.25    4.22
  11  -2   1   65.48    4.81
  11  -2   1   65.24    4.08
  11   2   1   67.04    2.36
  11   2   1   69.55    2.37
 -11  -3  -1  113.27    5.10
 -11  -3  -1  119.38    5.13
 -11  -3  -1  122.98    7.36
 -11  -3  -1  115.54    5.16
 -11   3  -1  116.77    5.85
 -11   3  -1  114.90    4.82
 -11   3  -1  123.49    6.94
 -11   3  -1  112.19    5.93
  11  -3  -1  105.88    5.63
  11  -3  -1  118.40    6.23
  11  -3  -1  112.06    5.54
  11   3  -1  111.03    2.27
  11   3  -1  110.35    3.57
  11   3  -1  111.98    2.23
 -11  -3   1  111.11    5.94
 -11  -3   1  109.08    5.65
 -11  -3   1  118.86    9.61
 -11  -3   1  116.04    5.94
 -11   3   1  115.76    6.35
 -11   3   1  116.86    5.62
 -11   3   1  110.99    7.81
 -11   3   1  109.87    6.29
  11  -3   1  111.51    5.14
  11  -3   1  108.97    5.73
  11  -3   1  119.26    5.17
 -11  -4  -1   -0.02    3.34
 -11  -4  -1    0.35    3.18
 -11  -4  -1    1.33    4.60
 -11  -4  -1    7.19    3.44
 -11   4  -1   -1.00    3.44
 -11   4  -1   -0.07    2.87
 -11   4  -1    3.82    3.53
 -11   4  -1    1.56    3.48
  11  -4  -1    6.76    3.78
  11  -4  -1    2.08    3.54
  11  -4  -1    5.05    3.74
  11   4  -1    0.69    1.68
 -11  -4   1    2.68    3.47
 -11  -4   1    2.74    3.59
 -11  -4   1    6.23    5.70
 -11  -4   1    2.70    3.45
 -11   4   1    2.56    3.77
 -11   4   1    2.64    3.36
 -11   4   1   -0.09    4.30
 -11   4   1   -1.94    3.65
  11  -4   1    3.45    3.34
  11  -4   1    2.53    3.15
  11  -4   1    2.25    3.32
 -11  -5  -1    6.97    3.05
 -11  -5  -1    4.81    5.48
 -11  -5  -1   11.94    3.14
 -11   5  -1    9.23    3.75
 -11   5  -1    9.39    3.20
 -11   5  -1    9.87    3.50
 -11   5  -1    9.83    3.76
  11  -5  -1    5.60    3.67
  11  -5  -1   10.23    3.91
  11  -5  -1    7.85    3.65
 -11  -5   1    7.71    3.63
 -11  -5   1    5.09    3.72
 -11  -5   1   14.41    5.98
 -11  -5   1    1.93    3.51
 -11   5   1    8.03    4.02
 -11   5   1    5.43    3.56
 -11   5   1   10.84    3.96
 -11   5   1    5.36    3.97
  11  -5   1    4.95    3.28
  11  -5   1   11.60    3.64
  11  -5   1    9.37    3.34
 -11  -6  -1    2.04    3.40
 -11  -6  -1    4.09    4.86
 -11  -6  -1    1.99    3.39
 -11   6  -1    6.82    3.86
 -11   6  -1    3.41    2.69
 -11   6  -1    4.05    2.95
 -11   6  -1    2.27    3.75
  11  -6  -1    5.55    4.45
  11  -6  -1    1.30    3.99
  11  -6  -1    2.55    4.38
 -11  -6   1   -0.59    3.52
 -11  -6   1    9.01    5.85
 -11  -6   1    1.69    3.54
 -11   6   1    1.69    4.56
 -11   6   1    4.71    3.65
 -11   6   1    7.26    3.71
 -11   6   1    2.32    3.95
  11  -6   1    0.98    4.02
  11  -6   1    3.35    4.27
  11  -6   1    1.45    4.08
 -11  -7  -1   41.91    4.21
 -11  -7  -1   45.73    5.74
 -11  -7  -1   43.67    4.23
 -11   7  -1   40.24    4.72
 -11   7  -1   47.42    4.25
 -11   7  -1   40.30    4.68
 -11   7  -1   38.02    5.05
  11  -7  -1   44.47    4.93
  11  -7  -1   42.14    5.06
  11  -7  -1   46.27    4.97
 -11  -7   1   38.64    4.91
 -11  -7   1   36.70    6.45
 -11  -7   1   48.33    5.00
 -11   7   1   54.34    6.42
 -11   7   1   45.61    5.48
 -11   7   1   49.21    5.34
 -11   7   1   44.08    4.92
  11  -7   1   41.11    5.06
  11  -7   1   44.09    4.81
  11  -7   1   43.47    4.63
 -11  -8  -1   -2.02    3.45
 -11  -8  -1    5.01    5.13
 -11  -8  -1    0.32    3.02
 -11   8  -1   -2.74    3.98
 -11   8  -1   -2.74    3.41
 -11   8  -1    3.81    4.11
 -11   8  -1    0.32    4.19
  11  -8  -1   -1.48    4.42
  11  -8  -1    2.23    4.51
  11  -8  -1   -0.21    4.39
 -11  -8   1   -1.10    4.22
 -11  -8   1    1.29    4.83
 -11  -8   1    0.97    4.22
 -11   8   1    3.94    4.26
 -11   8   1   -1.66    3.78
 -11   8   1    2.43    4.21
  11  -8   1   -3.75    3.94
  11  -8   1    2.23    4.12
  11  -8   1    0.40    4.09
 -11  -9  -1    7.85    3.29
 -11  -9  -1   12.48    5.40
 -11  -9  -1    8.66    3.73
 -11   9  -1    7.07    4.51
 -11   9  -1    8.57    3.39
 -11   9  -1    3.31    4.40
 -11   9  -1    7.82    3.71
  11  -9  -1   11.88    4.92
  11  -9  -1   11.59    4.88
  11  -9  -1    3.86    4.78
 -11  -9   1    4.26    3.91
 -11  -9   1    7.91    4.97
 -11  -9   1    5.01    3.88
 -11   9   1    7.31    4.51
 -11   9   1    4.78    3.97
 -11   9   1    5.49    4.43
 -11   9   1    9.25    4.16
  11  -9   1    6.19    4.38
  11  -9   1   -2.13    4.34
  11  -9   1   10.19    4.54
 -11 -10  -1    1.72    3.82
 -11 -10  -1    8.89    5.51
 -11 -10  -1   -2.49    3.70
 -11  10  -1    2.55    4.50
 -11  10  -1    2.11    3.39
 -11  10  -1   -2.21    4.32
 -11  10  -1    0.85    4.34
  11 -10  -1    2.03    4.99
  11 -10  -1    5.19    4.98
  11 -10  -1   -1.20    4.92
 -11 -10   1   -3.72    4.42
 -11 -10   1   -1.13    6.03
 -11 -10   1   -2.20    4.42
 -11  10   1    0.38    5.26
 -11  10   1   -3.02    3.93
 -11  10   1   -2.37    5.14
 -11  10   1    0.83    4.05
  11 -10   1    2.64    4.58
  11 -10   1    4.81    4.68
  11 -10   1    4.63    4.73
 -11 -11  -1   28.27    4.00
 -11 -11  -1   28.06    6.08
 -11 -11  -1   27.84    3.98
 -11  11  -1   24.62    5.12
 -11  11  -1   34.14    4.34
 -11  11  -1   28.36    5.12
 -11  11  -1   32.42    5.08
  11 -11  -1   19.81    5.57
  11 -11  -1   29.59    5.68
  11 -11  -1   26.06    5.67
 -11 -11   1   26.71    4.57
 -11 -11   1   35.04    6.82
 -11 -11   1   31.98    4.70
 -11  11   1   30.20    5.37
 -11  11   1   26.72    4.84
 -11  11   1   25.16    5.20
 -11  11   1   20.24    4.47
  11 -11   1   29.43    5.37
  11 -11   1   33.78    5.57
  11 -11   1   27.63    5.37
 -11 -12  -1    0.55    4.09
 -11 -12  -1    2.97    5.60
 -11 -12  -1    0.25    3.99
 -11  12  -1   -1.38    4.69
 -11  12  -1   -1.45    4.38
 -11  12  -1    1.84    4.75
 -11  12  -1    2.35    4.48
  11 -12  -1   -7.44    5.10
  11 -12  -1    2.12    5.23
  11 -12  -1    2.16    5.25
 -11 -12   1    8.37    4.26
 -11 -12   1    5.58    6.24
 -11 -12   1    5.83    4.21
 -11  12   1    3.49    4.77
 -11  12   1    4.43    4.42
 -11  12   1    3.20    4.67
 -11  12   1    2.53    4.12
  11 -12   1   -3.83    4.87
  11 -12   1   -5.64    4.79
  11 -12   1    2.09    4.99
 -11 -13  -1  106.26    9.32
 -11  13  -1  120.08    8.37
 -11  13  -1  120.29    6.91
 -11  13  -1  125.07    8.28
 -11  13  -1  109.12    7.66
  11 -13  -1  104.28    8.84
  11 -13  -1  116.00    9.01
  11 -13  -1  117.18    9.03
 -11 -13   1  127.56    7.32
 -11 -13   1  118.15   10.11
 -11 -13   1  126.48    7.39
 -11  13   1  128.99    9.18
 -11  13   1  130.03    7.59
 -11  13   1  121.34    9.05
 -11  13   1  118.02    7.12
  11 -13   1  115.01    8.70
  11 -13   1  122.37    8.72
  11 -13   1  124.85    8.78
 -11 -14  -1   26.88    6.48
 -11  14  -1   32.49    6.45
 -11  14  -1   34.82    5.13
 -11  14  -1   31.35    5.65
 -11  14  -1   25.89    5.23
  11 -14  -1   28.01    6.20
  11 -14  -1   30.28    6.13
  11 -14  -1   16.24    6.09
 -11 -14   1   35.93    5.80
 -11 -14   1   29.09    5.94
 -11 -14   1   38.87    5.22
 -11  14   1   34.40    6.45
 -11  14   1   27.55    5.42
 -11  14   1   29.07    6.31
 -11  14   1   33.25    4.92
  11 -14   1   25.42    6.02
  11 -14   1   35.61    5.33
  11 -14   1   36.22    6.31
 -11 -15  -1   -2.53    6.03
 -11  15  -1    2.22    5.15
 -11  15  -1    2.83    5.11
 -11  15  -1    1.06    5.04
 -11  15  -1    2.85    5.46
  11 -15  -1   -2.36    4.65
  11 -15  -1    5.51    5.70
  11 -15  -1   -0.79    4.84
 -11 -15   1    4.31    4.61
 -11 -15   1    4.73    6.55
 -11 -15   1    3.73    4.52
 -11  15   1    1.38    5.06
 -11  15   1    0.92    4.01
 -11  15   1    1.34    5.04
 -11  15   1   -0.37    4.12
  11 -15   1   -2.84    5.55
  11 -15   1    3.24    4.44
  11 -15   1   -3.49    5.51
 -11 -16  -1   -3.76    6.21
 -11  16  -1   -0.30    5.09
 -11  16  -1    1.63    5.31
 -11  16  -1   -2.77    5.05
 -11  16  -1   -1.04    4.77
  11 -16  -1   -5.88    5.80
  11 -16  -1    0.26    5.70
  11 -16  -1   -2.00    5.96
 -11 -16   1   -3.49    5.42
 -11  16   1    1.08    5.18
 -11  16   1   -5.09    4.94
 -11  16   1   -0.59    5.09
 -11  16   1    1.93    4.26
  11 -16   1   -6.91    5.58
  11 -16   1    1.92    4.49
  11 -16   1   -2.03    5.70
 -11 -17  -1   11.19    6.75
 -11  17  -1   12.07    5.69
 -11  17  -1   18.28    5.22
 -11  17  -1   13.55    5.72
 -11  17  -1   13.38    5.18
  11 -17  -1   10.87    6.38
  11 -17  -1   18.11    6.39
  11 -17  -1   12.29    6.40
 -11 -17   1    4.27    7.13
 -11  17   1   15.48    5.58
 -11  17   1   11.74    5.55
 -11  17   1   11.90    5.42
 -11  17   1   15.45    4.66
  11 -17   1   12.48    6.12
  11 -17   1   13.72    5.15
  11 -17   1   18.54    6.36
 -11 -18  -1   -8.64    5.23
 -11  18  -1   -3.72    5.32
 -11  18  -1   -3.48    4.80
 -11  18  -1   -5.27    5.20
 -11  18  -1    2.25    4.88
  11 -18  -1   -5.38    6.23
  11 -18  -1    6.81    6.16
  11 -18  -1   -2.95    6.34
 -11 -18   1   -2.87    7.10
 -11  18   1    3.57    5.40
 -11  18   1   -7.79    5.22
 -11  18   1    3.96    5.40
  11 -18   1    1.14    5.04
  11 -18   1    3.91    5.82
  11 -18   1    3.63    5.09
 -11 -19  -1   -5.33    6.82
 -11  19  -1   -1.84    6.25
 -11  19  -1    0.50    5.09
 -11  19  -1   -1.92    6.26
 -11  19  -1    0.16    4.88
  11 -19  -1    0.37    6.45
  11 -19  -1    5.97    5.04
  11 -19  -1    2.34    6.56
 -11 -19   1  -13.31    7.16
 -11  19   1    7.53    5.63
 -11  19   1    4.19    5.76
 -11  19   1    0.94    5.33
  11 -19   1   -2.18    4.94
  11 -19   1    6.37    5.99
  11 -19   1   -2.44    5.04
 -11 -20  -1   -5.04    7.01
 -11  20  -1    8.13    6.57
 -11  20  -1   -5.34    5.15
 -11  20  -1    8.94    5.93
 -11  20  -1    8.81    6.17
  11 -20  -1    3.90    5.59
  11 -20  -1   11.68    6.59
  11 -20  -1    6.34    5.69
 -11 -20   1   -6.94    6.22
 -11  20   1    9.77    5.77
 -11  20   1    7.95    5.87
 -11  20   1    5.24    5.52
  11 -20   1   16.49    6.76
  11 -20   1   16.93    6.45
  11 -20   1    8.29    6.58
 -11  21  -1   31.31    6.20
 -11  21   1   29.00    6.58
 -12   0  -1    2.86    3.34
 -12   0  -1   -3.09    2.98
 -12   0  -1   -3.47    4.74
 -12   0  -1   -1.77    3.23
  12   0  -1   -4.06    2.33
  12   0  -1   -0.54    3.18
  12   0  -1    0.03    2.41
 -12   0   1   -1.61    3.71
 -12   0   1    0.66    3.98
 -12   0   1    2.92    6.65
 -12   0   1    1.66    3.78
  12   0   1    1.65    2.21
  12   0   1   -1.87    2.67
  12   0   1    1.99    2.19
 -12  -1  -1    0.67    3.84
 -12  -1  -1    1.60    3.09
 -12  -1  -1   -2.45    5.00
 -12  -1  -1   -0.70    3.76
 -12   1  -1   -1.05    3.36
 -12   1  -1   -0.74    3.01
 -12   1  -1    1.26    5.33
 -12   1  -1    4.36    3.40
  12  -1  -1    1.20    2.60
  12  -1  -1    1.11    3.20
  12  -1  -1   -0.76    2.56
  12   1  -1    0.98    2.08
  12   1  -1   -1.22    2.47
  12   1  -1   -1.63    2.07
 -12  -1   1   -1.27    3.77
 -12  -1   1    2.79    3.53
 -12  -1   1    4.11    5.81
 -12  -1   1    3.14    3.81
 -12   1   1   -1.37    3.82
 -12   1   1    3.47    3.57
 -12   1   1    3.11    6.06
 -12   1   1    0.56    3.77
  12  -1   1    2.28    2.22
  12  -1   1    1.32    2.75
  12  -1   1   -0.64    2.15
  12   1   1    3.79    1.74
  12   1   1    2.65    2.27
  12   1   1    2.17    1.71
 -12  -2  -1    7.28    3.84
 -12  -2  -1    9.99    3.33
 -12  -2  -1    9.47    5.19
 -12  -2  -1    9.63    3.78
 -12   2  -1   10.78    4.26
 -12   2  -1    9.57    3.17
 -12   2  -1   16.41    5.94
 -12   2  -1    5.75    4.14
  12  -2  -1   10.00    3.22
  12  -2  -1    8.56    3.23
  12  -2  -1    4.49    3.14
  12   2  -1    9.66    2.21
  12   2  -1    7.75    2.70
  12   2  -1   10.42    2.19
 -12  -2   1    2.81    3.75
 -12  -2   1    7.17    3.69
 -12  -2   1    3.00    6.04
 -12  -2   1    6.68    3.77
 -12   2   1    5.75    4.01
 -12   2   1    9.15    3.66
 -12   2   1   11.71    5.12
 -12   2   1    8.92    4.06
  12  -2   1   11.76    2.80
  12  -2   1   11.38    3.35
  12  -2   1   11.36    2.78
 -12  -3  -1   36.41    3.90
 -12  -3  -1   36.48    3.94
 -12  -3  -1   25.38    5.49
 -12  -3  -1   38.16    3.91
 -12   3  -1   31.32    4.29
 -12   3  -1   36.65    3.40
 -12   3  -1   39.07    4.99
 -12   3  -1   33.47    4.28
  12  -3  -1   37.65    4.05
  12  -3  -1   30.61    4.01
  12  -3  -1   33.32    3.58
  12   3  -1   34.47    3.19
 -12  -3   1   38.33    4.99
 -12  -3   1   40.90    4.43
 -12  -3   1   39.39    6.77
 -12  -3   1   34.93    4.89
 -12   3   1   34.60    4.67
 -12   3   1   30.73    4.60
 -12   3   1   39.85    5.06
 -12   3   1   35.99    4.64
  12  -3   1   36.52    3.62
  12  -3   1   37.94    4.12
  12  -3   1   41.08    4.54
 -12  -4  -1   22.74    3.68
 -12  -4  -1   19.92    3.83
 -12  -4  -1   13.86    5.34
 -12  -4  -1   18.73    3.60
 -12   4  -1   20.20    4.18
 -12   4  -1   18.51    3.40
 -12   4  -1   20.88    4.12
 -12   4  -1   19.54    4.08
  12  -4  -1   16.38    4.09
  12  -4  -1   20.55    4.51
  12  -4  -1   19.67    4.07
 -12  -4   1   21.06    4.20
 -12  -4   1   11.47    3.96
 -12  -4   1   20.83    6.73
 -12  -4   1   15.69    4.04
 -12   4   1   14.48    4.31
 -12   4   1   19.35    3.91
 -12   4   1   19.51    4.93
 -12   4   1   15.14    4.26
  12  -4   1   17.81    3.27
  12  -4   1   19.39    3.64
  12  -4   1   19.29    3.74
 -12  -5  -1    6.68    3.71
 -12  -5  -1    4.24    3.61
 -12  -5  -1    0.93    6.04
 -12  -5  -1    5.68    3.69
 -12   5  -1    3.14    4.48
 -12   5  -1    1.95    2.85
 -12   5  -1    9.19    3.45
 -12   5  -1    5.96    4.46
  12  -5  -1    2.63    4.18
  12  -5  -1    5.69    3.98
  12  -5  -1    3.32    4.19
 -12  -5   1    2.38    4.35
 -12  -5   1    3.33    3.94
 -12  -5   1   -4.73    6.35
 -12  -5   1    8.83    3.83
 -12   5   1    0.42    4.14
 -12   5   1    3.68    3.69
 -12   5   1    5.93    3.62
 -12   5   1    3.13    4.17
  12  -5   1    4.44    3.32
  12  -5   1    5.61    3.60
  12  -5   1    2.52    3.28
 -12  -6  -1   13.75    3.92
 -12  -6  -1   14.10    5.56
 -12  -6  -1   15.67    3.92
 -12   6  -1   11.53    4.25
 -12   6  -1   17.03    3.54
 -12   6  -1   16.48    3.02
 -12   6  -1   12.11    4.22
  12  -6  -1    7.18    4.66
  12  -6  -1   10.77    4.30
  12  -6  -1    5.71    4.66
 -12  -6   1   13.73    4.09
 -12  -6   1   10.64    6.66
 -12  -6   1   10.97    4.03
 -12   6   1   15.47    4.49
 -12   6   1   10.41    3.91
 -12   6   1    9.60    3.98
 -12   6   1   11.78    4.35
  12  -6   1   17.10    3.83
  12  -6   1   10.98    4.06
  12  -6   1   13.20    3.80
 -12  -7  -1   -1.41    3.66
 -12  -7  -1   -1.58    5.35
 -12  -7  -1    1.05    3.69
 -12   7  -1    2.16    4.18
 -12   7  -1   -2.57    2.88
 -12   7  -1   -2.08    4.06
 -12   7  -1   -0.58    3.60
  12  -7  -1   -1.16    4.16
  12  -7  -1    1.79    4.46
  12  -7  -1   -1.41    4.19
 -12  -7   1   -1.55    4.37
 -12  -7   1   -0.78    6.30
 -12  -7   1   -0.07    4.34
 -12   7   1    0.60    4.31
 -12   7   1    2.00    3.83
 -12   7   1    8.02    3.81
 -12   7   1   -2.05    4.15
  12  -7   1   -3.61    3.70
  12  -7   1    2.11    4.01
  12  -7   1   -0.07    3.79
 -12  -8  -1    0.38    3.80
 -12  -8  -1   -2.95    5.45
 -12  -8  -1   -0.27    3.74
 -12   8  -1   -3.14    4.18
 -12   8  -1   -0.39    3.05
 -12   8  -1   -5.32    4.17
 -12   8  -1   -1.71    4.39
  12  -8  -1    3.92    5.29
  12  -8  -1    4.90    4.70
  12  -8  -1   -2.95    5.14
 -12  -8   1    1.75    4.48
 -12  -8   1   -1.22    6.37
 -12  -8   1    0.12    4.43
 -12   8   1    1.40    4.42
 -12   8   1    3.74    3.96
 -12   8   1    6.79    4.47
  12  -8   1   -3.32    4.04
  12  -8   1    3.60    4.32
  12  -8   1    0.87    4.13
 -12  -9  -1    7.50    4.03
 -12  -9  -1    4.28    5.60
 -12  -9  -1    7.77    4.02
 -12   9  -1    8.86    4.75
 -12   9  -1   10.18    3.53
 -12   9  -1    7.24    4.63
 -12   9  -1    0.65    4.57
  12  -9  -1    6.51    4.85
  12  -9  -1    4.22    4.98
  12  -9  -1    5.19    4.88
 -12  -9   1    8.90    4.17
 -12  -9   1    4.71    6.47
 -12  -9   1    7.26    4.11
 -12   9   1    3.91    4.61
 -12   9   1    8.17    4.13
 -12   9   1    5.19    4.56
 -12   9   1    2.59    4.27
  12  -9   1    3.84    4.38
  12  -9   1    5.81    4.61
  12  -9   1    3.08    4.43
 -12 -10  -1   13.46    4.23
 -12 -10  -1   10.46    5.89
 -12 -10  -1    7.88    4.16
 -12  10  -1    6.26    4.80
 -12  10  -1   14.11    4.29
 -12  10  -1   10.99    4.80
 -12  10  -1    8.05    4.80
  12 -10  -1   -0.45    4.84
  12 -10  -1    8.90    5.25
  12 -10  -1    2.20    4.92
 -12 -10   1   11.60    4.34
 -12 -10   1    9.44    6.64
 -12 -10   1    9.34    4.27
 -12  10   1   10.78    4.91
 -12  10   1   11.15    4.36
 -12  10   1    7.81    4.85
 -12  10   1   10.15    4.52
  12 -10   1   10.87    4.80
  12 -10   1   13.73    4.98
  12 -10   1   13.33    4.86
 -12 -11  -1    3.76    4.14
 -12 -11  -1    0.07    4.77
 -12 -11  -1    1.72    4.12
 -12  11  -1    4.18    4.79
 -12  11  -1    1.13    4.23
 -12  11  -1   -0.33    4.64
 -12  11  -1    2.77    4.61
  12 -11  -1    1.72    5.06
  12 -11  -1   -0.06    4.14
  12 -11  -1   -3.34    5.02
 -12 -11   1    7.42    4.24
 -12 -11   1   -3.03    5.24
 -12 -11   1    2.90    4.14
 -12  11   1    0.16    5.54
 -12  11   1    1.15    4.24
 -12  11   1   -1.75    5.42
 -12  11   1    0.99    4.35
  12 -11   1    1.90    4.78
  12 -11   1   12.16    5.08
  12 -11   1    3.80    4.80
 -12 -12  -1   30.57    4.86
 -12 -12  -1   30.89    5.63
 -12 -12  -1   35.40    4.93
 -12  12  -1   31.81    5.58
 -12  12  -1   35.33    5.21
 -12  12  -1   31.00    5.54
 -12  12  -1   23.60    5.19
  12 -12  -1   27.30    5.90
  12 -12  -1   31.25    5.95
  12 -12  -1   26.65    5.97
 -12 -12   1   35.74    5.57
 -12 -12   1   21.43    7.03
 -12 -12   1   30.77    5.48
 -12  12   1   29.37    5.62
 -12  12   1   33.45    5.24
 -12  12   1   34.78    5.60
 -12  12   1   28.07    4.97
  12 -12   1   34.84    5.78
  12 -12   1   40.59    5.95
  12 -12   1   28.09    5.75
 -12 -13  -1   20.06    4.82
 -12 -13  -1    9.81    6.37
 -12 -13  -1   21.29    4.78
 -12  13  -1   16.59    5.45
 -12  13  -1   15.01    4.44
 -12  13  -1   18.14    5.43
 -12  13  -1   20.25    5.21
  12 -13  -1   10.10    5.64
  12 -13  -1   14.78    5.76
  12 -13  -1    9.77    5.73
 -12 -13   1   19.01    4.75
 -12 -13   1   13.76    7.00
 -12 -13   1   17.42    4.77
 -12  13   1   14.58    5.39
 -12  13   1   21.16    5.07
 -12  13   1   14.86    5.26
 -12  13   1   20.19    4.78
  12 -13   1   16.54    5.60
  12 -13   1   16.06    5.53
  12 -13   1   14.18    5.62
 -12 -14  -1    9.06    4.72
 -12 -14  -1    5.28    6.42
 -12 -14  -1   11.83    4.80
 -12  14  -1    6.04    5.38
 -12  14  -1   13.12    4.59
 -12  14  -1   14.73    6.26
 -12  14  -1   14.30    5.18
  12 -14  -1    8.05    5.82
  12 -14  -1    8.98    5.86
  12 -14  -1    6.38    5.89
 -12 -14   1   14.14    5.46
 -12 -14   1    9.17    5.71
 -12 -14   1   17.61    5.49
 -12  14   1   16.10    5.44
 -12  14   1   12.11    5.04
 -12  14   1    8.69    5.28
 -12  14   1    9.25    4.54
  12 -14   1   13.77    5.76
  12 -14   1   12.68    4.77
  12 -14   1    9.36    5.59
 -12 -15  -1    4.77    4.89
 -12 -15  -1    0.29    6.52
 -12 -15  -1   10.78    4.87
 -12  15  -1    5.40    5.46
 -12  15  -1    8.76    5.38
 -12  15  -1    8.78    5.43
 -12  15  -1    9.95    5.17
  12 -15  -1    4.95    5.91
  12 -15  -1    9.00    6.02
  12 -15  -1    5.27    5.99
 -12 -15   1    7.34    4.77
 -12 -15   1    6.62    7.09
 -12 -15   1    8.37    5.42
 -12  15   1    1.92    6.11
 -12  15   1    5.11    5.06
 -12  15   1    7.61    6.18
 -12  15   1    3.86    4.46
  12 -15   1   11.91    5.93
  12 -15   1    7.25    4.69
  12 -15   1    3.04    5.77
 -12 -16  -1   -6.02    6.54
 -12  16  -1    4.13    5.41
 -12  16  -1    0.78    5.37
 -12  16  -1    2.49    5.32
 -12  16  -1    2.69    4.99
  12 -16  -1   -1.60    4.81
  12 -16  -1    5.55    5.93
  12 -16  -1    0.59    5.00
 -12 -16   1    1.70    5.41
 -12 -16   1   -5.50    7.11
 -12 -16   1   -5.35    5.28
 -12  16   1    5.52    5.45
 -12  16   1   -0.10    5.13
 -12  16   1    0.43    5.25
 -12  16   1   -0.42    5.03
  12 -16   1    1.49    5.72
  12 -16   1    4.59    5.78
  12 -16   1    2.38    5.83
 -12 -17  -1  -13.67    6.64
 -12  17  -1    1.60    5.49
 -12  17  -1    3.17    4.85
 -12  17  -1    4.41    5.50
 -12  17  -1    3.46    5.05
  12 -17  -1   -6.48    6.08
  12 -17  -1    1.12    4.92
  12 -17  -1   -1.97    6.29
 -12 -17   1    0.08    5.60
 -12 -17   1    0.30    7.34
 -12 -17   1    7.28    4.95
 -12  17   1   -3.00    5.22
 -12  17   1   -3.17    5.25
 -12  17   1    2.18    5.31
 -12  17   1   -1.24    4.48
  12 -17   1    1.94    6.03
  12 -17   1   15.82    6.12
  12 -17   1    0.38    6.05
 -12 -18  -1  -10.53    6.90
 -12  18  -1   -3.04    6.37
 -12  18  -1    0.16    4.86
 -12  18  -1   -3.34    5.42
 -12  18  -1    5.00    5.09
  12 -18  -1    1.72    6.47
  12 -18  -1    3.92    6.21
  12 -18  -1   -2.91    6.42
 -12 -18   1    3.81    5.83
 -12 -18   1  -10.86    7.52
 -12 -18   1   -0.23    5.78
 -12  18   1   -0.20    5.53
 -12  18   1    3.67    5.54
 -12  18   1    4.02    5.51
  12 -18   1   -0.71    6.11
  12 -18   1   -0.97    4.73
  12 -18   1    2.38    6.09
 -12 -19  -1  -16.93    7.04
 -12  19  -1   -1.38    5.63
 -12  19  -1    0.33    5.08
 -12  19  -1    2.18    5.56
 -12  19  -1    4.27    5.19
  12 -19  -1    0.56    6.57
  12 -19  -1    5.11    5.22
  12 -19  -1   -0.66    5.32
 -12 -19   1   -0.59    5.10
 -12 -19   1   -7.13    7.79
 -12 -19   1    2.85    5.09
 -12  19   1    3.84    5.65
 -12  19   1    0.78    5.63
 -12  19   1   -0.54    5.53
  12 -19   1    9.95    6.34
  12 -19   1    5.92    6.08
  12 -19   1   -0.11    6.18
 -12 -20   1    5.06    5.45
 -12 -20   1    9.74    5.49
 -12  20   1    6.89    5.92
 -13   0  -1   -3.42    3.50
 -13   0  -1   -1.98    3.18
 -13   0  -1    7.09    6.09
 -13   0  -1   -3.61    3.42
  13   0  -1    3.17    2.67
  13   0  -1    0.77    2.95
  13   0  -1   -0.73    2.68
 -13   0   1    0.84    4.10
 -13   0   1   -0.29    3.69
 -13   0   1   -0.30    8.29
 -13   0   1    2.29    4.03
  13   0   1    0.02    2.44
 -13  -1  -1    9.37    4.19
 -13  -1  -1   10.13    3.45
 -13  -1  -1    8.15    6.49
 -13  -1  -1   10.54    4.22
 -13   1  -1   15.20    3.95
 -13   1  -1   13.77    3.42
 -13   1  -1    8.68    7.21
 -13   1  -1   10.61    3.83
  13  -1  -1    9.30    2.75
  13  -1  -1   12.79    3.56
  13  -1  -1   12.35    2.79
  13   1  -1   11.02    3.04
 -13  -1   1   14.29    4.35
 -13  -1   1   10.85    3.89
 -13  -1   1   19.99    6.36
 -13  -1   1   13.77    4.28
 -13   1   1   11.82    4.33
 -13   1   1   12.29    3.97
 -13   1   1   16.52    7.22
 -13   1   1   14.54    4.28
  13  -1   1   11.79    2.69
  13  -1   1   10.17    3.04
  13  -1   1   14.71    2.72
  13   1   1   11.61    2.53
 -13  -2  -1    3.16    4.10
 -13  -2  -1    2.18    3.35
 -13  -2  -1    2.05    6.61
 -13  -2  -1   -4.03    3.90
 -13   2  -1   -3.38    4.29
 -13   2  -1    2.45    3.21
 -13   2  -1   -0.37    5.38
 -13   2  -1   -4.13    4.21
  13  -2  -1    0.15    2.98
  13  -2  -1    1.78    3.74
  13  -2  -1   -1.57    2.98
  13   2  -1   -1.31    2.76
 -13  -2   1   -0.01    3.90
 -13  -2   1   -3.88    3.66
 -13  -2   1    6.32    6.41
 -13  -2   1   -0.70    3.90
 -13   2   1   -0.42    4.06
 -13   2   1    1.95    3.62
 -13   2   1    4.43    5.25
 -13   2   1    1.36    4.72
  13  -2   1    1.95    2.64
  13  -2   1    2.23    3.19
  13  -2   1    1.59    2.60
 -13  -3  -1   -0.78    3.35
 -13  -3  -1    0.68    2.92
 -13  -3  -1    9.84    6.57
 -13  -3  -1   -0.23    3.39
 -13   3  -1   -0.51    3.80
 -13   3  -1    0.10    2.76
 -13   3  -1    4.50    4.72
 -13   3  -1    0.20    3.78
  13  -3  -1   -0.11    3.32
  13  -3  -1   -5.72    3.93
  13  -3  -1    1.31    3.40
 -13  -3   1   -1.55    3.92
 -13  -3   1    1.05    3.83
 -13  -3   1   -2.80    6.56
 -13  -3   1    0.52    3.93
 -13   3   1    3.27    4.26
 -13   3   1   -0.26    3.65
 -13   3   1    5.84    5.47
 -13   3   1   -0.44    4.20
  13  -3   1   -1.80    2.93
  13  -3   1   -1.70    3.48
  13  -3   1    1.40    2.95
 -13  -4  -1    1.41    3.97
 -13  -4  -1    1.79    3.55
 -13  -4  -1    3.91    5.67
 -13  -4  -1    4.66    3.96
 -13   4  -1    0.05    3.94
 -13   4  -1    0.32    3.29
 -13   4  -1    7.21    4.23
 -13   4  -1    3.06    3.94
  13  -4  -1   -3.67    3.63
  13  -4  -1    0.44    4.33
  13  -4  -1   -0.47    3.70
 -13  -4   1    3.05    4.01
 -13  -4   1   -1.83    3.82
 -13  -4   1    3.72    6.96
 -13  -4   1    4.10    4.02
 -13   4   1    3.56    4.27
 -13   4   1   -0.48    4.23
 -13   4   1    4.25    4.97
 -13   4   1   -1.08    4.17
  13  -4   1    5.34    3.44
  13  -4   1    3.59    3.44
  13  -4   1    5.86    2.98
 -13  -5  -1    0.61    3.38
 -13  -5  -1    2.29    3.84
 -13  -5  -1    2.50    5.78
 -13  -5  -1    0.10    3.33
 -13   5  -1   -1.17    4.61
 -13   5  -1   -1.35    2.91
 -13   5  -1    0.45    3.53
 -13   5  -1   -1.25    4.54
  13  -5  -1   -0.79    3.55
  13  -5  -1    0.05    4.01
  13  -5  -1   -2.37    3.55
 -13  -5   1    2.63    4.61
 -13  -5   1   -1.03    4.00
 -13  -5   1    2.97    6.80
 -13  -5   1    0.44    4.58
 -13   5   1    0.58    4.35
 -13   5   1    0.99    3.76
 -13   5   1    0.37    3.68
 -13   5   1    1.19    4.32
  13  -5   1   -0.79    3.68
  13  -5   1    2.47    3.66
  13  -5   1    3.39    3.72
 -13  -6  -1   58.38    5.39
 -13  -6  -1   55.18    5.18
 -13  -6  -1   62.12    7.64
 -13  -6  -1   58.65    5.46
 -13   6  -1   64.67    7.55
 -13   6  -1   65.29    4.83
 -13   6  -1   59.04    5.07
 -13   6  -1   64.38    7.59
  13  -6  -1   55.61    5.82
  13  -6  -1   57.51    6.62
  13  -6  -1   54.77    6.03
 -13  -6   1   61.74    6.18
 -13  -6   1   63.31    6.17
 -13  -6   1   74.08    8.04
 -13  -6   1   61.91    6.24
 -13   6   1   58.87    6.83
 -13   6   1   57.75    6.62
 -13   6   1   61.43    5.97
 -13   6   1   49.14    5.29
  13  -6   1   59.68    5.74
  13  -6   1   61.88    6.27
  13  -6   1   57.89    5.73
 -13  -7  -1    4.04    4.10
 -13  -7  -1    5.11    5.99
 -13  -7  -1    4.93    4.08
 -13   7  -1    2.63    4.38
 -13   7  -1    4.83    3.61
 -13   7  -1    8.34    4.43
 -13   7  -1    6.75    4.79
  13  -7  -1    7.06    4.27
  13  -7  -1    8.88    4.62
  13  -7  -1    5.23    4.30
 -13  -7   1    9.17    4.17
 -13  -7   1    7.11    4.29
 -13  -7   1    4.45    6.93
 -13  -7   1    9.00    4.19
 -13   7   1    8.98    4.74
 -13   7   1    7.22    4.11
 -13   7   1    8.32    3.99
 -13   7   1    8.16    4.70
  13  -7   1    6.15    3.95
  13  -7   1    7.76    4.29
  13  -7   1    1.83    3.92
 -13  -8  -1   -0.34    3.53
 -13  -8  -1   -4.04    5.96
 -13  -8  -1    5.34    3.59
 -13   8  -1    3.79    4.59
 -13   8  -1    3.84    3.75
 -13   8  -1   -2.20    4.40
 -13   8  -1   -2.01    4.74
  13  -8  -1   -1.32    4.36
  13  -8  -1   -3.18    4.54
  13  -8  -1   -1.52    4.46
 -13  -8   1   -0.85    3.99
 -13  -8   1   -4.06    6.78
 -13  -8   1    3.87    4.11
 -13   8   1    5.85    4.73
 -13   8   1    0.34    3.97
 -13   8   1   -3.80    4.49
  13  -8   1    4.28    4.23
  13  -8   1    3.90    5.05
  13  -8   1   -1.95    4.12
 -13  -9  -1    8.68    3.75
 -13  -9  -1   11.10    6.26
 -13  -9  -1   10.27    3.78
 -13   9  -1   14.07    4.98
 -13   9  -1    5.64    4.01
 -13   9  -1   12.16    4.90
 -13   9  -1   15.03    5.06
  13  -9  -1    9.30    4.75
  13  -9  -1    7.77    4.21
  13  -9  -1    6.34    4.84
 -13  -9   1   16.97    4.51
 -13  -9   1   13.15    7.06
 -13  -9   1    8.02    4.35
 -13   9   1   14.08    4.97
 -13   9   1   11.43    4.20
 -13   9   1   11.70    4.92
 -13   9   1    5.52    4.67
  13  -9   1   13.97    4.58
  13  -9   1   12.66    4.84
  13  -9   1   13.72    4.67
 -13 -10  -1   13.43    4.49
 -13 -10  -1   12.16    6.40
 -13 -10  -1   18.96    4.58
 -13  10  -1   13.08    5.85
 -13  10  -1   21.03    4.45
 -13  10  -1   22.29    5.93
 -13  10  -1   21.37    5.25
  13 -10  -1   14.16    5.88
  13 -10  -1   19.11    5.45
  13 -10  -1   10.38    5.82
 -13 -10   1   21.31    5.29
 -13 -10   1   18.08    7.18
 -13 -10   1   16.71    5.25
 -13  10   1   18.89    5.34
 -13  10   1   18.94    4.59
 -13  10   1   18.89    5.23
 -13  10   1   13.30    4.81
  13 -10   1   24.26    5.74
  13 -10   1   21.12    5.24
  13 -10   1   21.32    5.06
 -13 -11  -1    0.56    4.25
 -13 -11  -1   -2.34    6.17
 -13 -11  -1   -1.62    4.27
 -13  11  -1    1.19    4.90
 -13  11  -1    0.64    3.71
 -13  11  -1   -1.04    5.54
 -13  11  -1   -2.63    4.75
  13 -11  -1   -4.64    5.00
  13 -11  -1    0.95    5.20
  13 -11  -1   -2.42    5.03
 -13 -11   1   -0.52    4.29
 -13 -11   1    5.49    5.62
 -13 -11   1   -2.54    4.19
 -13  11   1   -2.11    4.99
 -13  11   1    4.49    4.39
 -13  11   1    0.31    5.00
 -13  11   1    2.34    4.58
  13 -11   1    0.35    5.58
  13 -11   1   -0.03    4.83
  13 -11   1    1.76    5.57
 -13 -12  -1    0.83    4.42
 -13 -12  -1   -1.58    6.28
 -13 -12  -1   -2.38    4.33
 -13  12  -1    4.32    5.87
 -13  12  -1    0.19    4.48
 -13  12  -1   10.85    5.97
 -13  12  -1    1.21    4.80
  13 -12  -1   -4.65    5.16
  13 -12  -1    1.68    4.38
  13 -12  -1   -0.86    5.31
 -13 -12   1    0.18    5.10
 -13 -12   1   -4.49    6.94
 -13 -12   1   -0.24    4.98
 -13  12   1    4.13    5.94
 -13  12   1    1.58    4.50
 -13  12   1    2.58    5.11
 -13  12   1    2.45    4.56
  13 -12   1    2.53    5.06
  13 -12   1    6.11    4.27
  13 -12   1    0.26    5.01
 -13 -13  -1   17.10    4.91
 -13 -13  -1   13.25    6.84
 -13 -13  -1   15.72    4.86
 -13  13  -1   16.05    5.60
 -13  13  -1   19.39    4.58
 -13  13  -1   16.59    5.56
 -13  13  -1   19.84    5.40
  13 -13  -1   10.81    5.64
  13 -13  -1   11.96    5.77
  13 -13  -1   10.11    5.69
 -13 -13   1   19.35    4.96
 -13 -13   1   13.82    7.43
 -13 -13   1   17.13    4.88
 -13  13   1   10.03    5.46
 -13  13   1   18.56    5.06
 -13  13   1   18.20    5.61
 -13  13   1   14.97    4.87
  13 -13   1   21.54    5.71
  13 -13   1   15.81    5.57
  13 -13   1   11.88    5.51
 -13 -14  -1    2.45    4.09
 -13 -14  -1  -11.04    6.46
 -13 -14  -1   -3.69    3.96
 -13  14  -1    0.39    5.49
 -13  14  -1   -0.92    4.81
 -13  14  -1    7.08    5.40
 -13  14  -1   -1.53    4.97
  13 -14  -1   -6.63    5.50
  13 -14  -1    2.23    5.63
  13 -14  -1   -4.52    5.57
 -13 -14   1   -0.38    4.60
 -13 -14   1    0.33    7.27
 -13 -14   1   -0.76    4.49
 -13  14   1   -1.88    5.27
 -13  14   1   -0.99    4.84
 -13  14   1   -0.68    5.21
 -13  14   1   -1.81    4.52
  13 -14   1   -0.40    5.42
  13 -14   1    4.03    5.38
  13 -14   1    1.55    5.54
 -13 -15  -1   -8.05    6.74
 -13  15  -1    1.84    5.52
 -13  15  -1    4.68    4.52
 -13  15  -1    6.01    6.34
 -13  15  -1    6.44    5.18
  13 -15  -1    2.24    5.91
  13 -15  -1    2.81    5.93
  13 -15  -1   -0.04    5.82
 -13 -15   1    2.82    5.45
 -13 -15   1   -0.10    7.48
 -13 -15   1    4.30    5.48
 -13  15   1   -0.33    5.44
 -13  15   1    2.91    4.98
 -13  15   1   -2.71    5.31
 -13  15   1    0.09    5.30
  13 -15   1    6.82    5.78
  13 -15   1    5.60    5.69
  13 -15   1    4.68    5.76
 -13 -16  -1   -5.76    7.09
 -13  16  -1   -0.63    5.40
 -13  16  -1    3.85    5.57
 -13  16  -1    0.53    5.44
 -13  16  -1    0.06    5.14
  13 -16  -1    5.82    6.21
  13 -16  -1    4.84    5.00
  13 -16  -1   -3.81    6.02
 -13 -16   1    8.13    5.04
 -13 -16   1    1.62    7.76
 -13 -16   1    1.63    4.77
 -13  16   1    8.98    5.72
 -13  16   1    1.01    5.19
 -13  16   1    3.58    5.48
 -13  16   1    0.04    5.29
  13 -16   1    1.20    4.74
  13 -16   1    8.69    4.83
  13 -16   1   -0.92    4.73
 -13 -17  -1  -10.51    7.16
 -13  17  -1    5.62    6.59
 -13  17  -1   -0.47    6.39
 -13  17  -1    0.28    5.15
  13 -17  -1   -6.57    6.04
  13 -17  -1    4.32    6.11
  13 -17  -1    8.17    6.42
 -13 -17   1    0.29    4.94
 -13 -17   1   -4.10    7.84
 -13 -17   1    0.00    4.87
 -13  17   1   -6.08    5.37
 -13  17   1   -1.97    5.26
 -13  17   1    0.84    5.52
  13 -17   1    6.09    6.07
  13 -17   1   -0.16    4.64
  13 -17   1    6.13    6.09
 -13 -18  -1  -12.93    7.41
 -13  18  -1    0.14    5.70
 -13  18  -1   -2.22    5.69
 -13  18  -1    4.56    5.26
  13 -18  -1   -2.22    6.30
  13 -18  -1    7.54    6.28
  13 -18  -1    6.48    6.52
 -13 -18   1   -2.73    4.99
 -13 -18   1   -8.54    8.09
 -13 -18   1    1.32    5.04
 -13  18   1    2.15    5.62
 -13  18   1   -0.41    5.41
 -13  18   1   -5.60    5.34
  13 -18   1    2.64    6.06
  13 -18   1    1.76    4.87
  13 -18   1   14.36    6.38
 -13  19  -1   -3.03    6.00
  13 -19  -1   -1.47    6.46
  13 -19  -1    5.35    6.71
 -13 -19   1    2.61    5.23
 -13 -19   1    6.69    5.32
 -13  19   1    3.99    5.67
  13 -19   1   14.51    6.35
  13 -19   1   12.41    6.29
 -14   0  -1   -3.16    3.77
 -14   0  -1   -0.17    2.93
 -14   0  -1   -3.66    6.46
 -14   0  -1    0.32    3.78
  14   0  -1    3.08    3.32
 -14   0   1    3.91    4.34
 -14   0   1   -3.38    3.80
 -14   0   1   -4.93    7.13
 -14   0   1   -2.24    4.14
 -14  -1  -1   14.63    3.99
 -14  -1  -1   14.76    3.33
 -14  -1  -1   10.82    6.86
 -14  -1  -1   11.13    3.92
 -14   1  -1   16.28    4.86
 -14   1  -1   19.82    3.72
 -14   1  -1   13.20    6.55
 -14   1  -1   14.79    4.76
  14  -1  -1   13.34    3.57
 -14  -1   1    8.56    5.13
 -14  -1   1   15.99    4.19
 -14  -1   1   26.96    8.26
 -14  -1   1    8.79    5.01
 -14   1   1   13.13    4.52
 -14   1   1   15.34    4.18
 -14   1   1   17.61    6.34
 -14   1   1   15.83    4.53
  14  -1   1   17.19    3.57
 -14  -2  -1    7.45    4.48
 -14  -2  -1    7.54    3.67
 -14  -2  -1    9.20    6.10
 -14  -2  -1    2.92    4.32
 -14   2  -1    3.21    4.67
 -14   2  -1   11.96    3.55
 -14   2  -1    7.71    5.87
 -14   2  -1    3.91    4.69
  14  -2  -1    2.50    3.36
  14  -2  -1    5.58    3.78
  14  -2  -1    4.99    3.08
 -14  -2   1    2.36    4.36
 -14  -2   1    7.52    4.02
 -14  -2   1    2.16    6.70
 -14  -2   1    6.85    4.31
 -14   2   1    8.27    4.51
 -14   2   1    9.70    4.57
 -14   2   1    5.71    5.45
 -14   2   1    6.35    4.44
  14  -2   1    7.85    3.38
 -14  -3  -1   25.24    4.73
 -14  -3  -1   29.20    3.78
 -14  -3  -1   24.43    6.68
 -14  -3  -1   37.36    4.91
 -14   3  -1   30.04    4.68
 -14   3  -1   35.63    4.05
 -14   3  -1   34.57    5.37
 -14   3  -1   28.52    4.67
  14  -3  -1   26.69    3.81
  14  -3  -1   32.34    4.11
  14  -3  -1   28.95    3.89
 -14  -3   1   30.18    4.87
 -14  -3   1   29.21    5.18
 -14  -3   1   31.07    7.33
 -14  -3   1   26.47    4.79
 -14   3   1   22.97    4.84
 -14   3   1   26.64    4.39
 -14   3   1   31.25    6.14
 -14   3   1   28.47    4.97
  14  -3   1   30.36    3.61
  14  -3   1   30.04    3.78
  14  -3   1   33.65    3.92
 -14  -4  -1   28.84    4.78
 -14  -4  -1   25.33    3.76
 -14  -4  -1   22.72    6.56
 -14  -4  -1   21.08    4.64
 -14   4  -1   24.48    4.70
 -14   4  -1   23.01    3.89
 -14   4  -1   38.88    4.87
 -14   4  -1   27.08    4.73
  14  -4  -1   22.96    4.09
  14  -4  -1   23.11    4.26
  14  -4  -1   24.49    4.13
 -14  -4   1   29.23    5.47
 -14  -4   1   28.01    4.62
 -14  -4   1   25.79    7.55
 -14  -4   1   27.49    5.35
 -14   4   1   28.31    5.02
 -14   4   1   30.38    5.03
 -14   4   1   28.19    4.92
 -14   4   1   22.85    4.92
  14  -4   1   27.09    3.89
  14  -4   1   27.31    4.44
  14  -4   1   26.72    3.85
 -14  -5  -1    0.18    4.19
 -14  -5  -1    2.36    3.85
 -14  -5  -1   -0.75    6.10
 -14  -5  -1   -4.78    4.07
 -14   5  -1    2.74    4.93
 -14   5  -1    3.88    3.54
 -14   5  -1   11.49    4.29
 -14   5  -1    2.44    4.91
  14  -5  -1    0.53    4.02
  14  -5  -1    2.69    4.04
  14  -5  -1    5.64    4.13
 -14  -5   1    2.61    4.18
 -14  -5   1    1.19    4.10
 -14  -5   1    5.27    7.44
 -14  -5   1    2.10    4.13
 -14   5   1    0.48    4.56
 -14   5   1   -0.52    3.86
 -14   5   1    5.12    3.89
 -14   5   1   -2.62    4.46
  14  -5   1    2.92    3.74
  14  -5   1    3.54    3.72
  14  -5   1    1.60    3.75
 -14  -6  -1   -0.32    4.15
 -14  -6  -1    3.87    4.15
 -14  -6  -1    2.34    6.17
 -14  -6  -1    0.57    4.13
 -14   6  -1    2.03    4.41
 -14   6  -1    2.61    3.19
 -14   6  -1    1.56    4.37
  14  -6  -1   -0.04    4.36
  14  -6  -1   -0.33    4.25
  14  -6  -1    0.48    4.43
 -14  -6   1   -0.57    4.25
 -14  -6   1    0.28    4.24
 -14  -6   1    2.23    7.19
 -14  -6   1    4.02    4.27
 -14   6   1    0.04    4.57
 -14   6   1   -2.73    3.94
 -14   6   1    7.29    3.68
 -14   6   1    4.82    4.60
  14  -6   1    2.96    3.49
  14  -6   1   -0.49    3.90
  14  -6   1    4.33    3.55
 -14  -7  -1   54.47    6.43
 -14  -7  -1   56.91    5.63
 -14  -7  -1   43.55    6.98
 -14  -7  -1   54.55    6.50
 -14   7  -1   47.98    5.58
 -14   7  -1   52.13    5.29
 -14   7  -1   59.85    7.13
 -14   7  -1   50.43    5.98
  14  -7  -1   56.80    6.23
  14  -7  -1   51.41    5.61
  14  -7  -1   54.21    6.34
 -14  -7   1   52.68    5.90
 -14  -7   1   53.25    6.43
 -14  -7   1   66.51    8.25
 -14  -7   1   57.32    6.57
 -14   7   1   59.00    6.55
 -14   7   1   51.96    6.09
 -14   7   1   71.79    6.19
 -14   7   1   54.68    6.42
  14  -7   1   55.46    6.75
  14  -7   1   58.19    6.63
  14  -7   1   53.16    6.57
 -14  -8  -1    5.64    4.37
 -14  -8  -1    6.48    6.38
 -14  -8  -1    1.96    4.35
 -14   8  -1    0.37    4.66
 -14   8  -1    4.44    3.82
 -14   8  -1    5.75    4.68
 -14   8  -1    3.30    5.12
  14  -8  -1    4.12    5.07
  14  -8  -1    4.78    4.79
  14  -8  -1    2.06    5.07
 -14  -8   1    2.44    4.34
 -14  -8   1    7.49    4.57
 -14  -8   1    3.31    7.42
 -14  -8   1    5.92    4.37
 -14   8   1    2.78    4.93
 -14   8   1    6.58    4.22
 -14   8   1    3.47    4.81
  14  -8   1    8.15    4.86
  14  -8   1    3.05    4.46
  14  -8   1    8.29    4.25
 -14  -9  -1    1.49    4.31
 -14  -9  -1   -0.73    6.31
 -14  -9  -1    2.95    4.35
 -14   9  -1    1.01    5.57
 -14   9  -1    2.41    3.48
 -14   9  -1    1.17    5.49
 -14   9  -1    6.09    5.08
  14  -9  -1    0.98    4.60
  14  -9  -1    2.38    4.92
  14  -9  -1   -2.09    4.51
 -14  -9   1    2.21    5.05
 -14  -9   1    6.75    7.36
 -14  -9   1    3.49    5.02
 -14   9   1    0.74    4.88
 -14   9   1   11.46    4.18
 -14   9   1    1.25    4.80
 -14   9   1    1.42    4.67
  14  -9   1    0.90    4.31
  14  -9   1    3.68    4.65
  14  -9   1    5.13    4.48
 -14 -10  -1   -1.89    3.76
 -14 -10  -1   -2.26    6.46
 -14 -10  -1   -2.82    3.72
 -14  10  -1    4.59    5.09
 -14  10  -1    1.39    4.21
 -14  10  -1    5.57    5.05
 -14  10  -1    0.21    4.03
  14 -10  -1    2.63    4.83
  14 -10  -1   -2.44    4.90
  14 -10  -1   -2.76    4.73
 -14 -10   1    3.78    5.07
 -14 -10   1    1.60    7.33
 -14 -10   1   -0.73    4.97
 -14  10   1   -0.46    5.75
 -14  10   1    4.61    4.27
 -14  10   1   -1.91    4.77
 -14  10   1    0.36    4.71
  14 -10   1    3.48    4.67
  14 -10   1    6.76    4.93
  14 -10   1    0.29    4.62
 -14 -11  -1    9.23    4.17
 -14 -11  -1    7.09    6.75
 -14 -11  -1    3.59    4.04
 -14  11  -1    7.07    5.32
 -14  11  -1   11.48    6.04
 -14  11  -1    7.55    5.19
  14 -11  -1   -2.37    5.04
  14 -11  -1    5.53    5.32
  14 -11  -1    5.83    5.16
 -14 -11   1   11.12    5.37
 -14 -11   1   10.27    7.40
 -14 -11   1    9.92    5.34
 -14  11   1    2.91    6.15
 -14  11   1   13.33    4.72
 -14  11   1    6.99    6.15
 -14  11   1    9.19    4.91
  14 -11   1   11.44    5.83
  14 -11   1   13.99    5.22
  14 -11   1   14.39    5.14
 -14 -12  -1   33.75    5.39
 -14 -12  -1   21.09    7.25
 -14 -12  -1   30.26    5.31
 -14  12  -1   29.41    6.64
 -14  12  -1   20.29    6.46
 -14  12  -1   30.06    5.73
  14 -12  -1   24.31    5.87
  14 -12  -1   33.33    5.39
  14 -12  -1   26.00    5.90
 -14 -12   1   26.68    5.28
 -14 -12   1   27.56    7.94
 -14 -12   1   30.09    5.30
 -14  12   1   24.02    6.68
 -14  12   1   22.85    5.15
 -14  12   1   33.96    6.75
 -14  12   1   33.78    5.54
  14 -12   1   29.19    5.78
  14 -12   1   33.76    5.95
  14 -12   1   31.16    5.81
 -14 -13  -1   -2.14    6.95
 -14  13  -1    5.24    5.52
 -14  13  -1    7.95    5.52
 -14  13  -1    1.96    5.15
  14 -13  -1   -5.26    5.38
  14 -13  -1    5.49    4.70
  14 -13  -1   -0.61    5.53
 -14 -13   1    3.06    4.64
 -14 -13   1   12.80    7.64
 -14 -13   1    4.01    4.72
 -14  13   1    9.79    5.66
 -14  13   1    7.41    5.50
 -14  13   1    3.25    5.38
 -14  13   1    2.24    4.76
  14 -13   1    2.16    5.30
  14 -13   1    9.18    5.45
  14 -13   1    8.06    5.47
 -14 -14  -1   -2.82    7.14
 -14  14  -1    3.30    5.57
 -14  14  -1    8.06    5.66
 -14  14  -1    9.07    5.39
  14 -14  -1   -0.61    5.68
  14 -14  -1   13.32    6.04
  14 -14  -1    3.57    5.88
 -14 -14   1    4.53    4.87
 -14 -14   1    4.49    7.82
 -14 -14   1    7.69    4.90
 -14  14   1    1.87    5.53
 -14  14   1    3.44    4.99
 -14  14   1    9.92    5.64
 -14  14   1   -1.29    4.66
  14 -14   1    3.68    5.50
  14 -14   1   14.48    5.79
  14 -14   1    2.82    5.60
 -14 -15  -1   58.57    8.69
 -14  15  -1   58.65    7.09
 -14  15  -1   48.91    6.84
 -14  15  -1   53.35    6.69
  14 -15  -1   51.69    7.21
  14 -15  -1   59.33    7.31
  14 -15  -1   61.37    7.44
 -14 -15   1   61.14    7.00
 -14 -15   1   55.86    9.02
 -14 -15   1   69.85    8.66
 -14  15   1   53.98    6.82
 -14  15   1   59.66    6.47
 -14  15   1   46.32    6.59
 -14  15   1   62.37    7.55
  14 -15   1   63.11    7.16
  14 -15   1   57.83    7.04
  14 -15   1   66.27    7.29
 -14 -16  -1  -14.26    7.47
 -14  16  -1    4.96    5.80
 -14  16  -1    4.66    5.70
 -14  16  -1    0.43    5.32
  14 -16  -1    1.43    6.10
  14 -16  -1    8.67    6.20
  14 -16  -1    9.02    6.38
 -14 -16   1   -2.16    4.85
 -14 -16   1    5.75    8.25
 -14 -16   1   10.42    5.20
 -14  16   1    5.81    6.80
 -14  16   1    3.08    5.25
 -14  16   1    8.47    5.90
 -14  16   1    6.56    5.01
  14 -16   1   11.23    6.14
  14 -16   1   16.77    6.13
  14 -16   1   14.91    6.18
 -14 -17  -1   -8.52    7.80
 -14  17  -1    5.19    5.83
 -14  17  -1    3.24    5.81
 -14  17  -1    7.03    5.58
  14 -17  -1    6.15    6.36
  14 -17  -1   14.86    6.51
  14 -17  -1   15.16    6.62
 -14 -17   1    3.64    5.91
 -14 -17   1    5.59    8.39
 -14 -17   1    5.88    5.97
 -14  17   1    0.80    5.86
 -14  17   1    2.43    5.36
 -14  17   1    6.06    5.77
  14 -17   1   16.68    6.11
  14 -17   1   16.30    6.20
  14 -17   1   12.68    6.11
 -14  18  -1    8.79    5.62
  14 -18  -1   12.00    6.61
  14 -18  -1   25.81    7.10
 -14 -18   1    1.18    5.97
 -14 -18   1    8.31    6.18
 -14  18   1   12.89    5.78
  14 -18   1   16.53    6.30
  14 -18   1   22.37    6.49
 -15   0  -1   -3.32    4.63
 -15   0  -1   -0.35    3.60
 -15   0  -1    1.19    6.40
 -15   0  -1   -2.89    4.57
 -15   0   1    0.44    5.23
 -15   0   1   -0.83    3.93
 -15   0   1    3.27    7.31
 -15   0   1    6.47    5.21
 -15  -1  -1    0.39    4.66
 -15  -1  -1    9.39    3.88
 -15  -1  -1    2.25    6.91
 -15  -1  -1    1.91    4.60
 -15   1  -1   -1.59    4.18
 -15   1  -1    9.32    3.71
 -15   1  -1   -3.78    7.08
 -15   1  -1    0.59    4.14
 -15  -1   1    3.05    4.52
 -15  -1   1    4.66    4.08
 -15  -1   1   10.13    8.19
 -15  -1   1    1.03    4.39
 -15   1   1   -3.06    4.45
 -15   1   1    1.85    3.93
 -15   1   1    0.24    5.95
 -15   1   1   -0.30    4.48
 -15  -2  -1   -4.11    4.55
 -15  -2  -1   -3.04    3.63
 -15  -2  -1    2.24    6.16
 -15  -2  -1    0.82    4.61
 -15   2  -1    0.48    4.18
 -15   2  -1    3.48    5.84
 -15   2  -1    2.21    4.20
  15  -2  -1   -2.90    3.61
 -15  -2   1    3.51    5.20
 -15  -2   1    3.72    4.00
 -15  -2   1   -0.98    6.76
 -15  -2   1   -2.61    5.03
 -15   2   1   -1.78    5.27
 -15   2   1    0.80    4.44
 -15   2   1    4.34    6.31
 -15   2   1    3.31    5.27
  15  -2   1    0.21    3.94
 -15  -3  -1    1.30    3.94
 -15  -3  -1    1.09    3.74
 -15  -3  -1   -0.99    6.45
 -15  -3  -1    2.79    4.55
 -15   3  -1   -0.01    4.31
 -15   3  -1   10.93    5.14
 -15   3  -1    4.59    4.29
  15  -3  -1    6.07    4.11
 -15  -3   1    1.82    4.42
 -15  -3   1    2.96    4.16
 -15  -3   1    5.60    7.11
 -15  -3   1    3.37    4.36
 -15   3   1    4.82    4.64
 -15   3   1    2.18    3.94
 -15   3   1    0.46    5.79
 -15   3   1    7.53    4.67
  15  -3   1    2.74    3.70
 -15  -4  -1   -2.66    3.84
 -15  -4  -1   -1.45    3.81
 -15  -4  -1   -2.79    6.66
 -15  -4  -1   -0.85    3.83
 -15   4  -1   -1.07    5.03
 -15   4  -1    6.21    5.21
 -15   4  -1    1.62    5.02
  15  -4  -1    0.57    4.24
 -15  -4   1    2.28    4.40
 -15  -4   1    1.91    4.19
 -15  -4   1   -0.36    7.32
 -15  -4   1    1.20    4.38
 -15   4   1    0.45    5.30
 -15   4   1    1.32    3.96
 -15   4   1    1.33    4.45
 -15   4   1    3.89    5.37
  15  -4   1   -0.10    3.94
 -15  -5  -1    3.93    4.58
 -15  -5  -1    5.35    3.56
 -15  -5  -1    8.42    7.63
 -15  -5  -1   -0.19    4.52
 -15   5  -1    0.49    4.43
 -15   5  -1    7.53    4.54
  15  -5  -1    8.26    4.13
  15  -5  -1    8.81    4.11
  15  -5  -1    1.61    4.12
 -15  -5   1    1.04    4.45
 -15  -5   1    4.14    4.31
 -15  -5   1    8.71    7.63
 -15  -5   1    2.14    4.50
 -15   5   1    1.26    4.78
 -15   5   1    6.48    4.12
 -15   5   1    2.69    4.62
 -15   5   1    2.26    4.69
  15  -5   1    9.34    3.80
  15  -5   1    8.40    4.44
  15  -5   1    7.52    3.78
 -15  -6  -1    8.22    4.64
 -15  -6  -1    3.93    4.21
 -15  -6  -1    5.88    6.71
 -15  -6  -1    5.78    4.55
 -15   6  -1    5.64    5.34
 -15   6  -1    5.09    5.36
  15  -6  -1    4.64    3.86
  15  -6  -1    6.98    4.36
  15  -6  -1    8.66    4.00
 -15  -6   1    7.61    4.51
 -15  -6   1    3.71    4.41
 -15  -6   1    8.79    7.84
 -15  -6   1    6.64    4.46
 -15   6   1    1.60    4.79
 -15   6   1    5.92    4.18
 -15   6   1   12.56    4.41
 -15   6   1    8.21    4.82
  15  -6   1    9.40    4.17
  15  -6   1   11.44    4.82
  15  -6   1   11.21    4.21
 -15  -7  -1    0.24    3.91
 -15  -7  -1    0.51    3.80
 -15  -7  -1   -2.17    6.57
 -15  -7  -1   -0.25    3.87
 -15   7  -1   -0.59    4.70
 -15   7  -1    2.34    4.72
 -15   7  -1    6.20    5.20
  15  -7  -1   -1.73    4.64
  15  -7  -1    8.38    4.67
  15  -7  -1   -2.53    4.69
 -15  -7   1   -4.18    5.03
 -15  -7   1    3.11    4.58
 -15  -7   1   10.63    7.90
 -15  -7   1    6.75    5.14
 -15   7   1   -1.43    4.90
 -15   7   1    2.07    4.79
 -15   7   1    7.28    4.13
 -15   7   1    0.58    4.86
  15  -7   1   -0.07    4.29
  15  -7   1    2.95    4.17
  15  -7   1    6.52    4.32
 -15  -8  -1    5.37    4.58
 -15  -8  -1    1.40    4.49
 -15  -8  -1    4.69    6.79
 -15  -8  -1    2.60    4.52
 -15   8  -1   -2.54    4.74
 -15   8  -1    1.34    4.71
 -15   8  -1    1.62    5.16
  15  -8  -1   -4.31    4.85
  15  -8  -1    4.89    4.69
  15  -8  -1   -0.24    5.02
 -15  -8   1    0.08    4.42
 -15  -8   1    0.79    4.58
 -15  -8   1   -4.78    7.54
 -15  -8   1    3.51    4.45
 -15   8   1    5.10    5.07
 -15   8   1   -0.26    4.15
 -15   8   1   -0.08    4.93
  15  -8   1    3.31    4.06
  15  -8   1    8.31    5.17
  15  -8   1    5.95    4.15
 -15  -9  -1    3.12    4.68
 -15  -9  -1    7.80    6.93
 -15  -9  -1    5.05    4.60
 -15   9  -1    7.46    5.14
 -15   9  -1    4.16    4.99
 -15   9  -1   12.23    5.37
  15  -9  -1   -0.30    5.22
  15  -9  -1    7.97    5.01
  15  -9  -1    6.53    5.46
 -15  -9   1    6.57    4.64
 -15  -9   1   11.74    4.99
 -15  -9   1    8.89    7.89
 -15  -9   1    8.69    4.63
 -15   9   1    8.98    5.25
 -15   9   1   16.16    4.91
 -15   9   1    5.44    5.17
 -15   9   1    6.47    5.03
  15  -9   1    6.83    4.93
  15  -9   1   13.90    4.91
  15  -9   1    5.23    4.94
 -15 -10  -1    1.65    4.74
 -15 -10  -1    2.97    6.99
 -15 -10  -1    1.03    4.64
 -15  10  -1    3.22    5.26
 -15  10  -1    3.03    5.16
 -15  10  -1    1.99    5.21
  15 -10  -1   -0.75    4.73
  15 -10  -1    3.99    5.09
  15 -10  -1   -3.85    4.81
 -15 -10   1    2.19    4.65
 -15 -10   1   -4.46    7.85
 -15 -10   1    0.94    4.57
 -15  10   1   -1.82    5.18
 -15  10   1    0.44    4.24
 -15  10   1    4.21    5.25
 -15  10   1    4.04    5.01
  15 -10   1    1.70    4.51
  15 -10   1    5.44    4.90
  15 -10   1    3.49    4.48
 -15 -11  -1   10.53    6.11
 -15 -11  -1    7.06    7.30
 -15 -11  -1   11.94    6.12
 -15  11  -1   11.94    5.58
 -15  11  -1   15.49    5.59
 -15  11  -1    8.51    4.48
  15 -11  -1   10.54    5.29
  15 -11  -1   17.75    5.67
  15 -11  -1   11.23    5.39
 -15 -11   1   17.62    4.96
 -15 -11   1   16.00    8.04
 -15 -11   1   10.60    4.85
 -15  11   1   10.46    5.74
 -15  11   1   13.36    4.69
 -15  11   1   14.19    5.75
 -15  11   1    9.45    5.18
  15 -11   1   11.50    5.00
  15 -11   1   14.88    5.37
  15 -11   1   16.30    5.03
 -15 -12  -1    4.84    7.26
 -15  12  -1    8.71    5.59
 -15  12  -1    9.33    5.59
 -15  12  -1    9.59    5.46
  15 -12  -1   14.77    5.61
  15 -12  -1   14.34    5.80
  15 -12  -1   10.58    5.61
 -15 -12   1   10.30    4.92
 -15 -12   1   12.11    8.18
 -15 -12   1    8.49    4.90
 -15  12   1    9.31    5.75
 -15  12   1    7.47    4.74
 -15  12   1    9.88    5.65
 -15  12   1    9.06    5.18
  15 -12   1   15.74    5.24
  15 -12   1   13.60    5.52
  15 -12   1   11.30    5.12
 -15 -13  -1   20.76    7.89
 -15  13  -1   24.87    6.21
 -15  13  -1   25.78    6.12
 -15  13  -1   23.64    5.94
  15 -13  -1   20.59    6.08
  15 -13  -1   17.99    5.20
  15 -13  -1   19.10    6.09
 -15 -13   1   24.39    6.11
 -15 -13   1   12.07    8.26
 -15 -13   1   19.31    6.02
 -15  13   1   20.27    6.12
 -15  13   1   23.38    5.89
 -15  13   1   25.53    6.87
 -15  13   1   24.66    5.59
  15 -13   1   29.29    5.84
  15 -13   1   31.83    6.17
  15 -13   1   22.68    5.72
 -15 -14  -1    0.03    7.74
 -15  14  -1    4.20    5.76
 -15  14  -1    0.38    5.52
 -15  14  -1   -0.44    5.37
  15 -14  -1   -0.17    5.80
  15 -14  -1    0.07    4.71
  15 -14  -1   -0.61    5.87
 -15 -14   1    1.58    5.65
 -15 -14   1    5.88    8.25
 -15 -14   1    4.19    5.70
 -15  14   1   -2.16    5.62
 -15  14   1    1.97    4.90
 -15  14   1    1.85    5.66
 -15  14   1    4.60    5.03
  15 -14   1    6.18    5.43
  15 -14   1    3.67    5.55
  15 -14   1   -1.48    5.24
 -15 -15  -1   -3.05    7.93
 -15  15  -1    3.46    5.99
 -15  15  -1   -1.28    5.78
 -15  15  -1   -7.72    5.29
  15 -15  -1   -0.72    5.94
  15 -15  -1   -0.70    5.87
  15 -15  -1    1.76    6.09
 -15 -15   1    3.90    5.09
 -15 -15   1    9.20    6.95
 -15 -15   1   -2.73    4.88
 -15  15   1    1.59    5.82
 -15  15   1    1.53    5.77
 -15  15   1    4.37    5.76
 -15  15   1    2.81    5.08
  15 -15   1    6.64    5.63
  15 -15   1    8.19    5.90
  15 -15   1    6.03    5.67
 -15 -16  -1    9.11    8.36
 -15  16  -1   11.83    5.78
  15 -16  -1   11.32    6.36
  15 -16  -1   19.40    6.57
  15 -16  -1   19.83    6.62
 -15 -16   1    8.35    6.09
 -15 -16   1   22.72    8.93
 -15 -16   1   12.81    6.20
 -15  16   1    9.03    5.39
 -15  16   1   11.62    5.34
  15 -16   1   24.51    6.24
  15 -16   1   22.03    6.35
  15 -16   1   23.16    6.07
 -15  17  -1    3.33    5.57
  15 -17  -1    6.15    6.20
  15 -17  -1    7.66    6.36
 -15 -17   1    2.97    5.27
 -15 -17   1   -3.88    5.15
 -15  17   1   -6.80    9.09
  15 -17   1   16.63    6.02
  15 -17   1   13.27    6.80
 -16   0  -1   -3.80    4.92
 -16   0  -1   -2.54    7.11
 -16   0  -1   -4.96    4.80
 -16   0   1    0.25    5.34
 -16   0   1    1.68    4.71
 -16   0   1   -3.53    6.69
 -16   0   1    1.01    5.25
 -16  -1  -1    9.81    4.39
 -16  -1  -1   11.14    7.38
 -16  -1  -1    2.81    4.26
 -16   1  -1    6.02    4.49
 -16   1  -1   -4.37    5.94
 -16   1  -1    1.30    4.31
 -16  -1   1    7.02    5.57
 -16  -1   1   10.73    4.29
 -16  -1   1    0.92    7.89
 -16  -1   1    6.42    4.81
 -16   1   1    9.50    4.97
 -16   1   1    5.39    4.74
 -16   1   1    6.01    7.13
 -16   1   1    2.23    4.76
 -16  -2  -1    0.85    4.84
 -16  -2  -1    2.06    7.35
 -16  -2  -1    5.28    4.87
 -16   2  -1    3.23    5.09
 -16   2  -1    2.65    5.83
 -16   2  -1    4.03    5.07
 -16  -2   1    1.54    4.67
 -16  -2   1    5.39    4.26
 -16  -2   1    3.38    8.65
 -16  -2   1    0.05    4.64
 -16   2   1    2.33    4.83
 -16   2   1    2.35    4.65
 -16   2   1    6.29    5.47
 -16   2   1    2.50    4.81
 -16  -3  -1   -4.16    4.05
 -16  -3  -1    2.94    7.67
 -16  -3  -1   -1.53    4.08
 -16   3  -1    2.39    4.47
 -16   3  -1    2.61    4.50
 -16  -3   1    0.09    4.68
 -16  -3   1    1.19    4.20
 -16  -3   1    2.11    7.42
 -16  -3   1    0.69    4.62
 -16   3   1   -2.27    4.77
 -16   3   1   -0.70    4.55
 -16   3   1    5.55    5.04
 -16   3   1   -2.26    4.70
 -16  -4  -1    1.21    4.82
 -16  -4  -1   -2.13    6.87
 -16  -4  -1   -2.89    4.64
 -16   4  -1    5.07    5.35
 -16   4  -1    1.11    5.26
  16  -4  -1    3.37    4.38
 -16  -4   1   -2.09    4.61
 -16  -4   1    3.89    4.30
 -16  -4   1   -0.63    7.41
 -16  -4   1    5.19    4.71
 -16   4   1    3.72    5.65
 -16   4   1   11.59    4.27
 -16   4   1    7.50    4.69
 -16   4   1    1.19    5.55
  16  -4   1    7.76    4.92
 -16  -5  -1    1.27    4.74
 -16  -5  -1   -2.33    7.07
 -16  -5  -1    3.96    4.76
 -16   5  -1   -0.13    4.68
 -16   5  -1   11.13    4.88
  16  -5  -1    8.69    4.78
 -16  -5   1    7.09    5.49
 -16  -5   1    8.64    4.54
 -16  -5   1   -1.00    7.61
 -16  -5   1    2.34    5.33
 -16   5   1    1.41    4.94
 -16   5   1   -2.74    4.02
 -16   5   1    7.86    4.79
 -16   5   1    0.60    4.79
  16  -5   1    5.60    3.78
 -16  -6  -1   -1.07    4.74
 -16  -6  -1   -0.51    6.97
 -16  -6  -1   -1.52    4.78
 -16   6  -1    1.35    4.80
 -16   6  -1    3.06    4.74
  16  -6  -1    2.29    4.24
 -16  -6   1    6.39    4.82
 -16  -6   1   -5.12    4.24
 -16  -6   1    6.01    7.93
 -16  -6   1    7.19    4.77
 -16   6   1    5.12    5.09
 -16   6   1   -3.34    4.07
 -16   6   1    1.31    3.87
 -16   6   1    4.43    4.96
  16  -6   1    1.01    3.88
 -16  -7  -1   25.10    5.33
 -16  -7  -1   18.53    7.52
 -16  -7  -1   24.58    5.19
 -16   7  -1   20.09    5.44
 -16   7  -1   18.97    5.30
 -16   7  -1   23.03    5.89
  16  -7  -1   25.54    5.37
  16  -7  -1   25.70    5.02
  16  -7  -1   25.76    5.42
 -16  -7   1   26.00    5.91
 -16  -7   1   21.93    5.08
 -16  -7   1   28.45    8.55
 -16  -7   1   23.47    5.79
 -16   7   1   18.84    5.50
 -16   7   1   26.11    5.39
 -16   7   1   19.72    5.50
  16  -7   1   25.29    4.80
 -16  -8  -1   -1.47    4.08
 -16  -8  -1    3.14    7.13
 -16  -8  -1    2.26    4.72
 -16   8  -1    1.85    4.99
 -16   8  -1   -0.59    4.99
 -16   8  -1    3.33    5.54
  16  -8  -1    2.03    5.01
  16  -8  -1    3.19    5.48
  16  -8  -1    5.30    4.39
 -16  -8   1    1.31    4.69
 -16  -8   1   -4.41    4.51
 -16  -8   1    3.99    8.23
 -16  -8   1    4.16    4.68
 -16   8   1    1.47    5.24
 -16   8   1   -0.62    4.29
 -16   8   1    0.51    5.16
  16  -8   1    4.92    3.92
  16  -8   1   -0.62    4.35
  16  -8   1    4.11    3.97
 -16  -9  -1    3.87    5.46
 -16  -9  -1    7.55    7.37
 -16  -9  -1    0.91    5.31
 -16   9  -1    6.10    5.29
 -16   9  -1    3.18    5.20
 -16   9  -1   -0.61    5.30
  16  -9  -1    2.51    5.30
  16  -9  -1    0.77    4.90
  16  -9  -1    4.01    4.64
 -16  -9   1    6.21    4.73
 -16  -9   1   -0.39    4.79
 -16  -9   1    9.53    8.26
 -16  -9   1    3.17    4.75
 -16   9   1    2.13    5.28
 -16   9   1    5.23    4.45
 -16   9   1    9.03    5.40
 -16   9   1   -0.31    5.12
  16  -9   1   15.13    4.42
  16  -9   1   10.25    4.85
  16  -9   1    9.70    4.35
 -16 -10  -1    8.61    7.48
 -16  10  -1   -2.45    5.37
 -16  10  -1   -1.80    5.28
 -16  10  -1   -1.86    5.39
  16 -10  -1    9.78    4.91
  16 -10  -1    1.13    5.11
  16 -10  -1    4.48    4.84
 -16 -10   1   -0.48    4.77
 -16 -10   1    1.58    4.94
 -16 -10   1    5.30    8.46
 -16 -10   1    0.94    4.74
 -16  10   1    2.96    5.45
 -16  10   1    0.86    4.38
 -16  10   1    1.85    5.41
 -16  10   1   -1.46    5.17
  16 -10   1    7.34    5.19
  16 -10   1    9.12    5.09
  16 -10   1    9.59    5.13
 -16 -11  -1    6.09    7.57
 -16  11  -1   -1.31    6.31
 -16  11  -1   -6.56    6.18
 -16  11  -1   -5.55    5.34
  16 -11  -1    1.21    5.07
  16 -11  -1    5.64    5.43
  16 -11  -1    9.09    5.24
 -16 -11   1    2.14    5.59
 -16 -11   1   -2.01    4.90
 -16 -11   1    0.03    8.55
 -16 -11   1    2.17    5.51
 -16  11   1    2.55    5.63
 -16  11   1   -5.81    4.23
 -16  11   1    0.95    5.55
 -16  11   1   -4.22    5.06
  16 -11   1    9.97    4.77
  16 -11   1    3.52    5.07
  16 -11   1    7.67    4.67
 -16 -12  -1   -1.91    7.65
 -16  12  -1    3.07    5.65
 -16  12  -1   -0.08    5.48
 -16  12  -1   -0.77    4.44
  16 -12  -1    7.33    6.22
  16 -12  -1   -0.34    5.41
  16 -12  -1    6.26    6.21
 -16 -12   1    4.80    4.98
 -16 -12   1   -6.69    8.58
 -16 -12   1   -0.05    4.78
 -16  12   1    1.71    6.56
 -16  12   1    2.83    4.73
 -16  12   1    4.31    5.77
 -16  12   1   -0.59    5.25
  16 -12   1    5.13    4.88
  16 -12   1    3.50    5.26
  16 -12   1   14.59    5.06
 -16 -13  -1   10.14    8.06
 -16  13  -1    7.59    5.94
 -16  13  -1    4.19    5.77
 -16  13  -1    8.71    5.72
  16 -13  -1    9.38    5.76
  16 -13  -1   19.88    6.11
  16 -13  -1   21.05    6.02
 -16 -13   1    6.06    5.02
 -16 -13   1    9.20    8.89
 -16 -13   1    9.86    5.19
 -16  13   1    7.01    5.89
 -16  13   1    2.09    5.72
 -16  13   1    7.06    5.39
  16 -13   1   18.80    5.49
  16 -13   1   24.02    5.93
  16 -13   1   18.14    5.39
 -16 -14  -1    3.03    8.13
 -16  14  -1    1.99    5.84
 -16  14  -1   -2.09    5.66
 -16  14  -1   -0.69    5.58
  16 -14  -1    4.74    5.76
  16 -14  -1    6.26    4.97
  16 -14  -1    8.82    5.86
 -16 -14   1   -1.32    4.98
 -16 -14   1    1.95    8.74
 -16 -14   1   -5.06    4.89
 -16  14   1    1.52    5.80
 -16  14   1   -0.36    5.72
 -16  14   1    1.96    5.15
  16 -14   1   10.36    5.34
  16 -14   1   10.38    5.81
  16 -14   1    8.10    5.30
 -16 -15  -1   -3.46    8.33
 -16  15  -1    4.63    5.64
  16 -15  -1   15.68    7.01
  16 -15  -1    6.87    4.99
  16 -15  -1    7.06    6.80
 -16 -15   1    2.66    5.97
 -16 -15   1    7.74   10.06
 -16 -15   1    6.68    6.03
 -16  15   1    2.68    6.02
  16 -15   1   19.20    5.80
  16 -15   1   17.34    6.02
  16 -15   1   10.14    5.53
 -16  16  -1   -0.44    5.62
  16 -16  -1    6.10    6.02
  16 -16  -1    7.32    6.12
 -16 -16   1   -2.47    5.10
 -16 -16   1   -4.95    5.06
 -16  16   1   -2.88    8.20
  16 -16   1   15.90    5.76
 -17   0  -1    1.84    5.19
 -17   0  -1   -8.58    8.08
 -17   0  -1    1.43    5.22
 -17   0   1    2.03    4.93
 -17   0   1    3.26    4.21
 -17   0   1   -4.83    6.65
 -17   0   1   -0.34    4.83
 -17  -1  -1   -7.58    4.96
 -17  -1  -1    2.02    9.02
 -17  -1  -1    2.52    5.05
 -17   1  -1   -4.48    4.42
 -17   1  -1   -0.19    4.60
 -17  -1   1    2.12    4.88
 -17  -1   1    1.16    4.89
 -17  -1   1    5.80    9.17
 -17  -1   1    0.17    4.79
 -17   1   1    1.02    4.98
 -17   1   1    0.73    4.04
 -17   1   1    0.58    7.07
 -17   1   1    2.39    4.85
 -17  -2  -1   -0.62    5.10
 -17  -2  -1    8.44    7.61
 -17  -2  -1    1.89    5.08
 -17   2  -1   -0.15    4.62
 -17   2  -1    3.48    4.61
 -17  -2   1    0.78    4.86
 -17  -2   1    1.78    4.31
 -17  -2   1   -4.34    8.57
 -17  -2   1    1.76    4.79
 -17   2   1    4.05    5.03
 -17   2   1    4.61    4.79
 -17   2   1    4.04    5.55
 -17   2   1    2.57    4.99
 -17  -3  -1   -5.66    4.23
 -17  -3  -1    3.15    6.84
 -17  -3  -1    1.53    4.35
 -17   3  -1    4.23    5.53
 -17   3  -1    1.70    5.44
 -17  -3   1    1.55    4.86
 -17  -3   1    3.05    4.35
 -17  -3   1    1.33    8.44
 -17  -3   1    0.06    4.79
 -17   3   1    1.74    5.00
 -17   3   1    0.74    4.10
 -17   3   1    3.81    5.95
 -17   3   1   -0.55    4.91
 -17  -4  -1   -1.79    4.37
 -17  -4  -1   -1.92    8.17
 -17  -4  -1    3.08    4.36
 -17   4  -1    5.14    5.59
 -17   4  -1    0.71    5.40
 -17  -4   1    1.51    5.64
 -17  -4   1   -0.57    5.04
 -17  -4   1   -9.25    7.68
 -17  -4   1   -1.95    5.51
 -17   4   1    4.17    5.12
 -17   4   1    4.49    4.20
 -17   4   1    9.72    5.49
 -17   4   1   -1.35    4.99
 -17  -5  -1    1.41    4.96
 -17  -5  -1    0.21    8.63
 -17  -5  -1    2.42    4.28
 -17   5  -1   -7.16    5.37
 -17   5  -1    0.42    5.55
 -17  -5   1   -3.36    4.80
 -17  -5   1   -6.47    5.01
 -17  -5   1   -0.41    9.19
 -17  -5   1    3.07    4.81
 -17   5   1   -2.38    5.02
 -17   5   1    2.19    5.03
 -17   5   1    0.74    5.02
 -17  -6  -1   17.37    5.39
 -17  -6  -1    7.64    7.88
 -17  -6  -1   17.62    5.33
 -17   6  -1   14.71    6.07
 -17   6  -1   15.61    6.00
  17  -6  -1   25.98    5.43
 -17  -6   1   14.62    5.87
 -17  -6   1   14.27    4.91
 -17  -6   1    8.76    8.40
 -17  -6   1   17.16    5.85
 -17   6   1   16.37    5.58
 -17   6   1   13.32    7.72
 -17   6   1   13.43    5.41
 -17  -7  -1   -2.12    5.10
 -17  -7  -1   -9.56    7.58
 -17  -7  -1   -4.36    4.91
 -17   7  -1   -3.43    5.86
 -17   7  -1    1.51    5.85
 -17   7  -1    6.96    5.70
  17  -7  -1    7.07    4.57
 -17  -7   1    2.45    5.07
 -17  -7   1    3.26    4.63
 -17  -7   1    9.32    8.49
 -17  -7   1   -4.95    4.72
 -17   7   1    5.13    5.37
 -17   7   1    3.38    6.11
  17  -7   1    8.74    4.97
 -17  -8  -1   14.43    8.06
 -17   8  -1   17.49    5.64
 -17   8  -1   12.94    5.47
 -17   8  -1   10.26    5.91
  17  -8  -1   21.83    5.18
 -17  -8   1   13.02    5.24
 -17  -8   1   15.78    5.05
 -17  -8   1    9.55    8.90
 -17  -8   1   14.28    5.19
 -17   8   1   17.32    6.68
 -17   8   1   11.26    6.40
  17  -8   1   21.03    4.89
 -17  -9  -1   -5.78    7.92
 -17   9  -1    2.76    5.42
 -17   9  -1   -2.12    5.29
 -17   9  -1    0.27    5.63
  17  -9  -1   11.99    5.83
 -17  -9   1    0.42    4.90
 -17  -9   1   -1.09    4.81
 -17  -9   1    8.23    8.95
 -17  -9   1    0.95    4.83
 -17   9   1   -3.01    5.33
 -17   9   1    2.10    5.41
 -17   9   1    1.16    5.44
  17  -9   1    0.28    5.32
 -17 -10  -1    0.50    7.90
 -17  10  -1   -5.62    5.36
 -17  10  -1   -2.96    5.43
 -17  10  -1    2.92    5.60
  17 -10  -1   -1.96    5.06
 -17 -10   1   -4.36    5.57
 -17 -10   1    1.31    5.13
 -17 -10   1    0.46    9.27
 -17 -10   1   -2.08    5.60
 -17  10   1   -1.78    5.47
 -17  10   1   -0.99    5.50
 -17  10   1   -1.99    5.36
  17 -10   1    8.39    5.72
 -17 -11  -1    2.78    7.96
 -17  11  -1   -0.99    5.62
 -17  11  -1    1.57    5.71
 -17  11  -1    0.37    5.67
  17 -11  -1    4.34    5.02
  17 -11  -1    5.76    6.15
  17 -11  -1    5.39    5.17
 -17 -11   1   -7.69    4.78
 -17 -11   1    0.75    5.94
 -17 -11   1   -3.41    9.23
 -17 -11   1    0.10    4.92
 -17  11   1   -2.06    5.68
 -17  11   1   -0.09    5.68
 -17  11   1    1.70    5.40
  17 -11   1   14.14    4.76
  17 -11   1   11.97    5.34
  17 -11   1   13.31    4.80
 -17 -12  -1   12.38    8.30
 -17  12  -1   -1.09    5.71
 -17  12  -1   -0.45    5.60
 -17  12  -1    2.18    5.64
  17 -12  -1    4.70    5.23
  17 -12  -1    0.48    5.56
  17 -12  -1    8.67    5.39
 -17 -12   1    0.27    5.74
 -17 -12   1    2.33    5.30
 -17 -12   1  -26.38    9.00
 -17 -12   1    0.60    5.79
 -17  12   1   -0.18    5.91
 -17  12   1    6.73    5.95
 -17  12   1   -2.08    5.25
  17 -12   1   27.59    5.93
  17 -12   1   16.58    5.54
  17 -12   1   26.32    5.80
 -17 -13  -1    8.74    8.29
 -17  13  -1   -0.05    6.61
 -17  13  -1   -2.70    6.43
 -17  13  -1   -1.35    5.61
  17 -13  -1   10.42    5.44
  17 -13  -1    5.23    5.77
  17 -13  -1    9.29    5.48
 -17 -13   1   -4.85    5.83
 -17 -13   1   -5.32    5.13
 -17 -13   1  -13.02    9.33
 -17 -13   1    0.93    5.94
 -17  13   1    3.04    5.42
  17 -13   1    8.88    5.50
  17 -13   1   13.54    5.15
 -17 -14  -1   16.90    9.76
 -17  14  -1    5.11    5.89
  17 -14  -1   21.50    5.91
  17 -14  -1   15.01    6.09
  17 -14  -1   29.03    6.19
 -17 -14   1   16.39    6.37
 -17 -14   1    9.68    6.28
 -17  14   1   14.11    5.76
  17 -14   1   31.03    5.79
  17 -14   1   27.10    6.18
  17 -14   1   30.07    5.73
 -18   0  -1    1.82    4.75
 -18   0  -1   -1.44    4.64
 -18   0   1    6.20    5.25
 -18   0   1   -5.74    7.75
 -18   0   1   -8.17    4.96
 -18  -1  -1   17.21    5.13
 -18  -1  -1    9.86    4.89
 -18   1  -1    8.22    4.94
 -18   1  -1   10.96    5.02
 -18  -1   1   23.71    5.63
 -18  -1   1   13.79    7.81
 -18  -1   1   14.21    5.40
 -18   1   1   15.96    5.54
 -18   1   1   19.15    7.41
 -18   1   1   18.33    5.52
 -18  -2  -1    5.01    4.70
 -18  -2  -1    9.72    7.88
 -18  -2  -1   -0.65    4.56
 -18   2  -1    3.34    4.95
 -18   2  -1    5.91    4.92
 -18  -2   1    3.60    5.95
 -18  -2   1   14.95    8.76
 -18  -2   1    9.07    5.96
 -18   2   1    1.76    5.98
 -18   2   1    7.36    6.74
 -18   2   1    8.93    6.10
 -18  -3  -1   -1.11    4.57
 -18  -3  -1    8.86    7.20
 -18  -3  -1    3.08    4.59
 -18   3  -1    5.38    5.06
 -18   3  -1    3.65    4.94
 -18  -3   1    3.74    5.12
 -18  -3   1    8.44    9.50
 -18  -3   1    0.87    4.98
 -18   3   1    9.05    5.41
 -18   3   1    2.98    5.31
 -18  -4  -1    1.42    5.33
 -18  -4  -1    6.25    8.59
 -18  -4  -1    1.85    5.29
 -18   4  -1   -0.15    5.73
 -18   4  -1   -1.96    5.63
 -18  -4   1   -3.01    5.78
 -18  -4   1   -8.83    7.78
 -18  -4   1    0.03    5.77
 -18   4   1   -3.49    5.17
 -18   4   1    1.55    5.35
 -18  -5  -1   16.72    5.68
 -18  -5  -1   17.76    7.96
 -18  -5  -1   13.53    5.59
 -18   5  -1   10.37    6.07
 -18   5  -1   15.89    6.07
 -18  -5   1   19.04    5.54
 -18  -5   1    4.53    8.55
 -18  -5   1   15.12    5.34
 -18   5   1    8.19    5.49
 -18   5   1   17.72    5.68
 -18  -6  -1   10.42    8.25
 -18   6  -1    0.31    5.09
 -18   6  -1    0.89    5.13
 -18  -6   1    3.03    5.05
 -18  -6   1   -4.57    8.60
 -18  -6   1    0.66    5.00
 -18   6   1    5.03    5.50
 -18   6   1   -1.83    6.19
 -18  -7  -1  -11.11    8.32
 -18   7  -1    1.97    5.40
 -18   7  -1    5.90    5.42
 -18   7  -1    8.70    6.02
 -18  -7   1    6.24    5.22
 -18  -7   1   14.14    9.06
 -18  -7   1    6.91    5.17
 -18   7   1    7.26    5.64
 -18   7   1   11.21    5.70
 -18  -8  -1  -14.74    9.98
 -18   8  -1    5.96    5.60
 -18   8  -1    5.29    5.54
 -18   8  -1    2.79    5.92
 -18  -8   1   -0.49    5.06
 -18  -8   1   11.55    9.25
 -18  -8   1    9.61    5.26
 -18   8   1    4.36    5.73
 -18   8   1    9.92    5.77
 -18  -9  -1    4.87    8.63
 -18   9  -1    3.65    6.47
 -18   9  -1    7.78    5.72
 -18   9  -1    0.37    5.72
  18  -9  -1   12.70    5.22
 -18  -9   1    4.67    5.28
 -18  -9   1   -1.30    9.30
 -18  -9   1    6.06    5.23
 -18   9   1    3.06    5.75
 -18   9   1    2.28    5.59
 -18   9   1    2.91    5.71
  18  -9   1   13.04    4.96
 -18 -10  -1   -5.83    8.40
 -18  10  -1    2.33    5.75
 -18  10  -1   -1.10    5.59
 -18  10  -1   -3.43    5.68
  18 -10  -1   -0.28    5.88
 -18 -10   1    5.70    5.98
 -18 -10   1   11.54    9.62
 -18 -10   1   -0.40    5.82
 -18  10   1    0.68    5.80
 -18  10   1    0.34    5.63
 -18  10   1   -2.29    5.57
  18 -10   1    8.20    4.88
 -18 -11  -1   35.98   10.53
 -18  11  -1   12.59    7.11
 -18  11  -1    9.89    6.15
 -18  11  -1    8.95    6.20
  18 -11  -1   20.49    5.82
 -18 -11   1   10.01    5.43
 -18 -11   1    1.99   10.03
 -18 -11   1   10.76    5.41
 -18  11   1   16.05    6.06
  18 -11   1   23.36    5.56
 -18 -12  -1   -2.29    8.67
 -18  12  -1    1.47    5.86
  18 -12  -1    6.03    6.38
 -18 -12   1    4.31    6.13
 -18 -12   1   -3.91    5.85
 -18  12   1    0.23    5.53
  18 -12   1    8.87    5.20
 -19   0  -1    2.16    4.95
 -19   0  -1    1.04    4.93
 -19   0   1    2.44    5.44
 -19   0   1    2.22    6.83
 -19   0   1    0.95    5.25
 -19  -1  -1    0.64    5.63
 -19  -1  -1   -0.10    5.55
 -19   1  -1    4.56    5.07
 -19   1  -1    2.60    4.95
 -19  -1   1   -0.32    5.24
 -19  -1   1  -10.09    7.37
 -19  -1   1    5.49    6.18
 -19   1   1   -2.58    5.22
 -19   1   1   -1.95    8.54
 -19   1   1    5.26    5.38
 -19  -2  -1    6.96    4.97
 -19  -2  -1    7.33    5.72
 -19   2  -1    9.75    6.02
 -19   2  -1    9.88    5.93
 -19  -2   1    6.08    5.48
 -19  -2   1   13.14    8.28
 -19  -2   1    4.53    5.35
 -19   2   1   10.60    5.63
 -19   2   1   12.15    5.63
 -19  -3  -1    3.44    4.90
 -19  -3  -1    8.27    4.97
 -19   3  -1   10.87    6.12
 -19   3  -1    3.06    5.12
 -19  -3   1   10.64    5.54
 -19  -3   1   28.53   11.09
 -19  -3   1   11.80    5.46
 -19   3   1    8.41    5.62
 -19   3   1    2.79    5.48
 -19  -4  -1   -2.24    9.24
 -19  -4  -1    0.44    7.70
 -19  -4  -1   -3.62    8.94
 -19   4  -1    2.29    5.20
 -19   4  -1   -3.24    4.95
 -19  -4   1   -2.93    5.97
 -19  -4   1    7.37   10.12
 -19  -4   1   -3.36    5.89
 -19   4   1   -2.24    6.23
 -19   4   1   -0.10    6.19
 -19  -5  -1    5.97    8.00
 -19   5  -1    2.03    6.09
 -19   5  -1   -0.91    5.99
 -19  -5   1    5.36    6.17
 -19  -5   1  -12.15    8.37
 -19  -5   1    1.20    6.04
 -19   5   1    3.49    5.57
 -19   5   1    2.23    5.41
 -19  -6  -1    1.33    9.59
 -19   6  -1    5.63    5.45
 -19   6  -1   10.16    5.52
 -19   6  -1    9.82    5.12
 -19  -6   1    2.87    5.42
 -19  -6   1  -23.23   10.42
 -19  -6   1    3.06    5.29
 -19   6   1    3.11    5.65
 -19   6   1    3.98    5.64
 -19  -7  -1  -10.04    8.61
 -19   7  -1    0.33    5.44
 -19   7  -1   -7.02    5.18
 -19   7  -1    0.89    6.02
 -19  -7   1   -6.22    5.86
 -19  -7   1   -2.56    9.19
 -19  -7   1    1.77    6.08
 -19   7   1   -3.11    5.45
 -19   7   1    4.49    5.60
 -19  -8  -1   13.78    9.37
 -19   8  -1   25.22    7.04
 -19   8  -1   26.36    6.31
 -19   8  -1   19.64    6.54
 -19  -8   1   29.79    6.77
 -19  -8   1   25.99    9.84
 -19  -8   1   25.77    6.56
 -19   8   1   26.42    6.49
 -19   8   1   16.26    6.08
 -19   8   1   29.79    6.59
 -19  -9  -1   -0.04    9.24
 -19   9  -1   -2.65    5.77
 -19   9  -1    2.96    5.73
 -19   9  -1   -6.02    5.93
 -19  -9   1    1.57    5.34
 -19  -9   1    4.05    9.59
 -19  -9   1    1.91    5.24
 -19   9   1    1.21    5.89
 -19 -10  -1   -0.83    9.08
 -19 -10   1   -1.94    6.14
 -19 -10   1    7.68   11.11
 -19 -10   1    9.70    6.24
 -19  10   1    3.56    5.87
 -20   0  -1   -3.20    5.78
 -20   0  -1    0.67    5.84
 -20   0   1    0.44    6.35
 -20   0   1    1.24    6.37
 -20  -1  -1    5.34    5.21
 -20  -1  -1    6.69    5.22
 -20   1  -1    9.58    5.44
 -20   1  -1   17.02    5.56
 -20  -1   1   12.68    5.88
 -20  -1   1    9.76    5.77
 -20   1   1    8.76    5.77
 -20   1   1    9.24    5.65
 -20  -2  -1    7.01    7.00
 -20  -2  -1    2.75    6.87
 -20   2  -1    6.36    6.15
 -20   2  -1   -0.84    6.06
 -20  -2   1   -2.89    5.42
 -20  -2   1   -8.61    7.88
 -20  -2   1    2.07    5.47
 -20   2   1    6.60    5.72
 -20   2   1    0.42    5.48
 -20   3  -1   10.60    5.52
 -20   3  -1   -1.53    5.15
 -20  -3   1    2.38    6.28
 -20  -3   1    3.95    8.93
 -20  -3   1   -3.03    6.06
 -20   3   1    6.65    6.59
 -20   3   1   -2.15    6.37
 -20   4  -1    0.01    6.13
 -20   4  -1   -2.07    5.95
 -20  -4   1   -4.89    6.06
 -20  -4   1    9.48    9.93
 -20  -4   1    0.91    6.20
 -20   4   1   -1.75    5.59
 -20   4   1   -4.97    5.35
 -20   5  -1   10.64    5.69
 -20   5  -1    4.81    5.51
 -20  -5   1   12.50    6.53
 -20  -5   1   12.04   10.83
 -20  -5   1    9.92    6.42
 -20  -6  -1   -8.53    9.87
 -20   6  -1    5.78    6.58
 -20   6  -1   -0.88    5.49
 -20  -6   1   -6.52    6.14
 -20  -6   1  -12.30    8.85
 -20  -6   1    2.87    6.28
 -20  -7  -1   18.98    9.27
 -20  -7   1   11.42    5.85
 -20  -7   1   -0.27    9.78
 -20  -7   1   18.14    5.88
   0   0  -2 1360.24    6.94
   0   0  -2    0.36    1.00
   0   0  -2 1360.97    8.41
   0   0  -2 1282.81    7.68
   0   0  -2    0.08    0.99
   0   0  -2 1370.39    7.40
   0   0  -2 1365.82   10.51
   0   0   2 1373.25    8.34
   0   0   2 1377.92    8.11
   0   0   2 1360.79   10.37
   0   0   2 1340.89    7.98
   0   0   2 1334.84    9.60
   0   0   2 1373.52   10.43
   0   0   2 1340.41    7.92
   0   0   2 1398.53    8.26
   0   0   2 1310.89    7.69
   0  -1  -2   -0.42    1.42
   0  -1  -2   -0.08    1.67
   0  -1  -2    0.63    1.83
   0  -1  -2   -0.55    2.19
   0  -1  -2    0.12    1.68
   0  -1  -2    0.75    1.42
   0  -1  -2   -0.20    1.25
   0   1  -2    0.08    1.89
   0   1  -2   -2.00    1.81
   0   1  -2    1.68    1.09
   0   1  -2   -2.73    2.95
   0   1  -2    2.75    1.13
   0   1  -2   -1.47    1.84
   0   1  -2   -0.43    1.79
   0   1  -2   -1.23    2.07
   0  -1   2   -0.50    1.68
   0  -1   2   -2.14    1.74
   0  -1   2   -0.64    2.26
   0  -1   2    0.88    2.28
   0  -1   2    1.57    1.67
   0  -1   2   -0.11    1.74
   0  -1   2    1.12    1.94
   0   1   2    0.45    1.08
   0   1   2    0.61    1.82
   0   1   2   -1.22    1.84
   0   1   2   -0.45    1.83
   0   1   2    0.10    1.09
   0   1   2    0.47    1.23
   0  -2  -2  586.55    3.49
   0  -2  -2  570.55    5.33
   0  -2  -2  579.25    4.87
   0  -2  -2  611.03    5.49
   0  -2  -2  573.67    5.06
   0  -2  -2  581.72    3.44
   0  -2  -2  581.00    2.46
   0   2  -2  607.05    4.99
   0   2  -2  574.02    5.26
   0   2  -2  619.15    5.01
   0   2  -2  562.95    4.92
   0   2  -2  616.61    5.03
   0   2  -2  607.91    5.29
   0  -2   2  593.89    4.71
   0  -2   2  592.99    5.23
   0  -2   2  607.47    5.02
   0  -2   2  588.78    5.23
   0  -2   2  599.70    4.71
   0  -2   2  578.43    5.33
   0   2   2  599.19    3.22
   0   2   2  608.76    5.60
   0   2   2  588.83    4.67
   0   2   2  581.52    5.28
   0   2   2  603.92    5.57
   0   2   2  594.06    2.86
   0   2   2  575.78    2.45
   0  -3  -2   -2.48    1.66
   0  -3  -2   -0.73    2.33
   0  -3  -2    1.12    2.40
   0  -3  -2    0.97    1.66
   0   3  -2    2.39    2.44
   0   3  -2    0.34    1.98
   0   3  -2   -1.44    2.39
   0   3  -2    1.12    2.24
   0  -3   2   -0.03    2.17
   0  -3   2    0.39    2.05
   0  -3   2    3.30    2.44
   0  -3   2   -0.46    2.06
   0  -3   2   -1.51    2.13
   0   3   2    1.42    1.36
   0   3   2    0.30    1.87
   0   3   2   -0.30    1.86
   0   3   2    1.52    1.34
   0  -4  -2  319.67    3.84
   0  -4  -2  341.11    5.12
   0  -4  -2  324.37    3.91
   0   4  -2  347.82    5.33
   0   4  -2  330.58    4.08
   0   4  -2  347.43    5.32
   0   4  -2  340.39    5.15
   0  -4   2  336.53    5.35
   0  -4   2  340.44    4.43
   0  -4   2  334.03    5.31
   0   4   2  330.41    3.47
   0   4   2  333.93    4.72
   0   4   2  331.43    3.43
   0  -5  -2    1.12    2.10
   0  -5  -2   -0.51    2.57
   0  -5  -2    1.13    2.08
   0  -5  -2   -0.25    0.90
   0   5  -2   -0.09    2.82
   0   5  -2    0.27    2.05
   0   5  -2   -1.83    2.77
   0   5  -2   -2.38    2.96
   0  -5   2    1.65    2.25
   0  -5   2    1.42    2.26
   0  -5   2    3.96    2.29
   0   5   2    0.81    1.75
   0   5   2   -0.12    2.35
   0   5   2    1.40    1.94
   0   5   2    0.51    0.92
   0  -6  -2    0.90    2.57
   0  -6  -2   -0.47    1.12
   0   6  -2   -5.65    2.86
   0   6  -2    2.05    2.89
   0   6  -2    2.81    2.43
   0  -6   2    0.36    2.79
   0  -6   2    2.58    2.38
   0  -6   2    0.02    2.80
   0   6   2    1.15    1.96
   0   6   2    0.96    3.03
   0   6   2    2.48    1.95
   0   6   2   -0.79    1.19
   0  -7  -2   -0.45    2.69
   0  -7  -2   -1.95    1.38
   0   7  -2   -0.37    2.97
   0   7  -2    0.97    2.94
   0   7  -2    0.68    3.02
   0  -7   2   -1.14    2.34
   0  -7   2   -0.63    2.73
   0  -7   2    2.45    2.49
   0  -7   2   -0.47    2.37
   0   7   2    1.30    2.12
   0   7   2   -5.78    3.08
   0   7   2   -0.97    2.06
   0   7   2   -0.25    1.33
   0  -8  -2  130.71    4.99
   0  -8  -2  121.52    2.81
   0   8  -2  131.33    5.27
   0   8  -2  134.50    5.27
   0   8  -2  129.52    5.23
   0  -8   2  135.87    5.28
   0  -8   2  121.68    5.00
   0  -8   2  131.91    4.45
   0  -8   2  135.68    5.23
   0   8   2  130.29    3.96
   0   8   2  129.52    4.84
   0   8   2  126.51    3.93
   0   8   2  124.93    2.88
   0  -9  -2   -0.27    3.37
   0  -9  -2   -0.33    1.54
   0   9  -2   -2.65    3.07
   0   9  -2   -0.21    3.06
   0   9  -2   -1.06    2.47
   0  -9   2    1.98    3.04
   0  -9   2   -0.46    2.81
   0  -9   2    0.84    2.65
   0  -9   2   -3.03    2.95
   0   9   2    1.52    2.44
   0   9   2   -1.82    3.37
   0   9   2   -1.87    2.33
   0   9   2   -1.46    1.60
   0 -10  -2  188.00    5.82
   0  10  -2  198.81    6.14
   0  10  -2  192.81    6.10
   0  10  -2  190.19    5.92
   0 -10   2  190.06    6.00
   0 -10   2  199.07    5.84
   0 -10   2  190.14    5.34
   0 -10   2  190.49    6.02
   0  10   2  186.11    4.85
   0  10   2  193.37    6.46
   0  10   2  187.35    4.83
   0  10   2  184.76    3.68
   0 -11  -2    0.27    3.13
   0  11  -2    2.24    3.28
   0  11  -2    1.32    3.25
   0  11  -2    2.84    3.20
   0 -11   2   -3.60    3.18
   0 -11   2    1.78    3.04
   0 -11   2    2.05    2.56
   0 -11   2    1.71    3.20
   0  11   2   -2.30    2.59
   0  11   2    5.10    3.74
   0  11   2    2.48    2.66
   0  11   2   -0.63    1.94
   0 -12  -2    8.48    3.48
   0  12  -2   11.43    3.65
   0  12  -2    3.31    3.50
   0  12  -2    8.30    3.43
   0 -12   2   14.06    3.67
   0 -12   2    9.14    3.37
   0 -12   2    6.60    3.21
   0 -12   2    9.02    3.55
   0  12   2   11.02    2.98
   0  12   2    9.40    3.37
   0  12   2   10.82    2.60
   0  12   2   12.12    2.08
   0 -13  -2    1.30    3.56
   0 -13  -2    0.90    2.81
   0  13  -2    2.23    3.68
   0  13  -2    3.45    3.58
   0  13  -2    2.71    3.46
   0 -13   2    0.50    3.59
   0 -13   2   -1.35    3.30
   0 -13   2   -1.45    3.25
   0 -13   2   -0.37    3.48
   0  13   2    5.26    3.05
   0  13   2    3.22    4.13
   0  13   2    1.12    2.96
   0  13   2   -2.26    2.22
   0 -14  -2   20.79    4.16
   0 -14  -2   14.81    3.96
   0  14  -2   16.85    4.12
   0  14  -2   10.83    4.00
   0  14  -2   12.83    3.84
   0 -14   2   15.84    4.10
   0 -14   2   10.43    3.75
   0 -14   2   20.22    3.49
   0 -14   2   16.35    4.06
   0  14   2   17.47    3.49
   0  14   2   10.51    4.55
   0  14   2   13.61    3.37
   0  14   2   14.57    2.74
   0 -15  -2   -3.54    3.90
   0 -15  -2   -2.04    3.73
   0  15  -2   -0.79    3.89
   0  15  -2    2.02    3.89
   0  15  -2   -1.88    3.68
   0 -15   2    1.63    4.01
   0 -15   2    0.78    3.63
   0 -15   2   -3.47    3.69
   0 -15   2    1.41    3.99
   0  15   2   -0.46    3.34
   0  15   2   -2.09    4.42
   0  15   2   -0.97    3.31
   0  15   2    0.62    2.39
   0 -16  -2   15.00    5.00
   0 -16  -2   15.87    4.53
   0 -16  -2   17.02    4.38
   0 -16  -2   15.12    5.05
   0  16  -2   15.48    4.45
   0  16  -2   21.13    4.50
   0  16  -2   18.70    4.28
   0 -16   2   14.86    4.57
   0 -16   2   17.02    4.21
   0 -16   2   13.37    4.30
   0 -16   2   15.24    4.51
   0  16   2   19.01    3.85
   0  16   2   18.57    4.40
   0  16   2   17.26    3.75
   0  16   2   21.31    2.93
   0 -17  -2    2.89    5.08
   0 -17  -2    0.69    5.03
   0 -17  -2   -1.42    4.13
   0 -17  -2   -2.69    4.98
   0  17  -2    1.28    4.21
   0  17  -2    0.81    4.13
   0  17  -2    0.38    4.04
   0 -17   2   -2.58    4.24
   0 -17   2    2.72    3.99
   0 -17   2    1.71    4.17
   0 -17   2    3.00    4.39
   0  17   2   -1.94    3.47
   0  17   2    0.14    3.97
   0  17   2    1.11    3.58
   0 -18  -2    3.04    5.34
   0 -18  -2    6.60    4.51
   0 -18  -2    7.71    4.52
   0 -18  -2   -0.88    5.18
   0  18  -2    5.49    4.25
   0 -18   2    2.95    4.50
   0 -18   2    7.81    4.31
   0 -18   2    6.18    4.49
   0 -18   2    5.83    4.57
   0  18   2    8.00    4.44
   0 -19  -2   -8.00    5.16
   0 -19  -2    1.66    4.41
   0 -19  -2   -0.01    4.48
   0 -19  -2   -5.51    5.16
   0  19  -2   -3.26    4.06
   0 -19   2    1.90    4.60
   0 -19   2   -0.64    4.21
   0 -19   2   -1.47    4.50
   0 -19   2   -1.59    4.45
   0  19   2   -2.74    4.29
   0 -20  -2   -6.57    5.18
   0 -20  -2    1.80    5.15
   0 -20  -2   -1.10    4.59
   0 -20  -2   -4.95    5.27
   0  20  -2    0.04    4.28
   0 -20   2    2.62    4.80
   0 -20   2    4.85    4.40
   0 -20   2    1.84    4.82
   0 -20   2    6.46    4.77
   0  20   2   -2.65    5.50
   0 -21  -2   -7.03    5.30
   0 -21  -2    4.36    4.57
   0 -21  -2   -2.96    4.74
   0 -21  -2   -8.80    5.27
   0  21  -2   -0.32    4.33
   0 -21   2    6.49    4.96
   0 -21   2   -2.59    4.28
   0 -21   2    3.01    4.82
   0  21   2    3.75    5.77
   0 -22  -2   -0.35    5.38
   0 -22  -2    3.25    4.66
   0 -22  -2   -4.62    4.85
   0 -22  -2   -1.53    5.32
   0  22  -2   -1.74    5.05
   0 -22   2    1.09    4.90
   0 -22   2   -5.00    6.12
   0 -22   2    4.38    4.97
   0 -23  -2    8.08    5.73
   0 -23  -2    5.25    7.83
   0 -23  -2   -8.84    4.88
   0 -23  -2    7.91    5.71
   0 -23   2   11.33    5.29
   0 -23   2    9.51    5.22
   0 -24  -2   12.97    5.83
   0 -24  -2    3.31    5.40
   0 -24   2   11.61    5.19
   0 -24   2    9.99    5.15
   0 -25  -2    5.15    5.57
   0 -25  -2   -1.53    6.17
   0 -25  -2   10.55    5.70
   0 -25   2    8.90    5.11
   0 -25   2   13.22    5.28
  -1   0  -2   35.65    1.50
  -1   0  -2   34.69    1.55
  -1   0  -2   30.13    3.06
  -1   0  -2   35.83    1.71
  -1   0  -2   31.51    3.09
  -1   0  -2   34.20    1.53
  -1   0  -2   36.26    1.55
  -1   0  -2   36.89    2.65
   1   0  -2   37.29    3.03
   1   0  -2   34.38    2.61
   1   0  -2   34.75    3.12
   1   0  -2   35.71    2.81
   1   0  -2   33.58    2.81
   1   0  -2   29.23    2.53
   1   0  -2   37.02    2.96
   1   0  -2   36.82    2.63
  -1   0   2   34.61    2.60
  -1   0   2   38.37    3.35
  -1   0   2   36.82    3.19
  -1   0   2   24.37    2.92
  -1   0   2   36.04    3.33
  -1   0   2   35.33    2.58
  -1   0   2   35.73    2.55
   1   0   2   31.57    2.69
   1   0   2   35.04    1.74
   1   0   2   36.62    2.64
   1   0   2   35.60    2.48
  -1  -1  -2  163.40    3.54
  -1  -1  -2  165.52    2.58
  -1  -1  -2  159.69    3.55
  -1  -1  -2  163.42    2.53
  -1   1  -2  170.22    2.70
  -1   1  -2  159.54    3.39
  -1   1  -2  133.46    2.80
  -1   1  -2  158.95    3.37
  -1   1  -2  172.01    2.72
  -1   1  -2  172.10    3.78
   1  -1  -2  159.74    3.06
   1  -1  -2  156.90    3.11
   1  -1  -2  158.73    3.75
   1  -1  -2  168.52    3.61
   1  -1  -2  137.74    3.95
   1  -1  -2  154.90    3.12
   1  -1  -2  159.84    3.05
   1  -1  -2  166.92    2.72
   1   1  -2  159.42    3.30
   1   1  -2  160.94    3.63
   1   1  -2  181.89    5.17
   1   1  -2  158.66    3.61
   1   1  -2  158.81    3.32
   1   1  -2  169.85    3.76
  -1  -1   2  166.02    3.70
  -1  -1   2  167.46    3.77
  -1  -1   2  176.07    5.29
  -1  -1   2  169.86    3.80
  -1  -1   2  172.77    3.79
  -1  -1   2  164.18    3.22
  -1   1   2  164.10    3.20
  -1   1   2  166.46    4.04
  -1   1   2  169.13    3.89
  -1   1   2    1.03    1.34
  -1   1   2  158.20    3.93
  -1   1   2  167.96    4.07
  -1   1   2  164.32    3.23
  -1   1   2  164.48    2.67
   1  -1   2  167.18    2.46
   1  -1   2  167.80    2.45
   1  -1   2  168.12    3.97
   1  -1   2  169.04    4.00
   1  -1   2  168.99    2.48
   1  -1   2  170.68    2.50
   1  -1   2  166.18    3.64
   1   1   2  169.86    3.73
   1   1   2  167.27    2.61
   1   1   2  163.63    3.69
   1   1   2  166.70    2.71
  -1  -2  -2    0.32    1.63
  -1  -2  -2    1.61    1.71
  -1  -2  -2   -0.55    1.97
  -1  -2  -2    0.26    1.64
  -1  -2  -2    1.83    1.23
  -1   2  -2    4.18    2.23
  -1   2  -2   -2.85    1.98
  -1   2  -2   -2.45    2.01
  -1   2  -2   -0.08    2.17
  -1   2  -2    1.02    2.48
   1  -2  -2    0.92    1.99
   1  -2  -2    0.48    0.73
   1  -2  -2    1.64    2.47
   1  -2  -2    0.20    2.56
   1  -2  -2   -1.86    2.29
   1  -2  -2   -0.15    0.72
   1  -2  -2    2.63    1.97
   1  -2  -2   -0.22    1.15
   1   2  -2    0.11    2.12
   1   2  -2    6.11    2.89
   1   2  -2   -1.18    2.13
   1   2  -2    1.49    2.54
  -1  -2   2   -0.59    2.23
  -1  -2   2   -0.17    2.25
  -1  -2   2    3.66    2.99
  -1  -2   2   -0.54    1.84
  -1  -2   2    2.61    2.22
  -1  -2   2    2.43    2.33
  -1   2   2    0.02    1.83
  -1   2   2   -0.83    2.00
  -1   2   2    2.32    1.44
  -1   2   2    0.29    1.82
  -1   2   2    2.61    1.15
   1  -2   2   -0.02    1.89
   1  -2   2    0.92    2.08
   1  -2   2    1.28    2.08
   1  -2   2    1.81    1.88
   1  -2   2    1.07    2.29
   1   2   2    2.56    2.16
   1   2   2    3.00    1.95
   1   2   2   -0.64    2.17
  -1  -3  -2   62.34    1.73
  -1  -3  -2   62.49    3.27
  -1  -3  -2   43.26    2.80
  -1  -3  -2   68.97    3.64
  -1  -3  -2   61.70    3.29
  -1  -3  -2   62.48    1.67
  -1   3  -2   70.37    3.67
  -1   3  -2   67.59    2.22
  -1   3  -2   66.90    3.59
  -1   3  -2   64.63    4.18
   1  -3  -2   58.10    2.84
   1  -3  -2   63.84    4.07
   1  -3  -2   59.06    2.87
   1   3  -2   58.60    3.18
   1   3  -2   59.19    3.61
   1   3  -2   53.61    3.18
   1   3  -2   62.72    3.52
  -1  -3   2   60.42    3.54
  -1  -3   2   64.41    3.62
  -1  -3   2   67.47    4.00
  -1  -3   2   60.12    3.57
  -1  -3   2   62.72    3.52
  -1   3   2   62.48    3.08
  -1   3   2   62.23    3.39
  -1   3   2   62.72    2.77
  -1   3   2   61.85    1.60
   1  -3   2   63.17    3.55
   1  -3   2   64.34    3.46
   1  -3   2   75.39    2.76
   1  -3   2   65.90    3.44
   1  -3   2   67.19    3.60
   1   3   2   66.25    3.16
   1   3   2   63.89    3.15
  -1  -4  -2    7.60    1.53
  -1  -4  -2    8.88    2.19
  -1  -4  -2    7.08    1.63
  -1  -4  -2    6.02    1.07
  -1   4  -2   10.01    2.74
  -1   4  -2    7.64    1.55
  -1   4  -2    8.74    2.66
  -1   4  -2    6.58    2.50
   1  -4  -2    6.23    2.36
   1  -4  -2    8.14    2.87
   1  -4  -2    5.21    2.33
   1   4  -2    6.03    2.93
  -1  -4   2    7.31    2.07
  -1  -4   2   10.93    2.57
  -1  -4   2    5.68    2.05
  -1   4   2    8.01    2.23
  -1   4   2    3.55    2.33
  -1   4   2    6.17    2.19
  -1   4   2    6.39    1.04
   1  -4   2    6.67    2.88
   1  -4   2    6.47    2.20
   1  -4   2    8.24    1.75
   1  -4   2    5.13    2.87
   1   4   2    6.82    2.52
   1   4   2    7.26    2.13
  -1  -5  -2    4.26    1.94
  -1  -5  -2    2.72    2.25
  -1  -5  -2    3.26    1.91
  -1  -5  -2    4.02    1.20
  -1   5  -2    3.15    2.87
  -1   5  -2    2.92    1.75
  -1   5  -2    8.38    2.86
  -1   5  -2    4.36    2.94
   1  -5  -2    4.39    2.84
   1   5  -2    5.11    2.80
   1   5  -2    1.24    2.74
   1   5  -2    4.37    2.50
  -1  -5   2    4.92    2.53
  -1  -5   2    3.38    2.89
  -1  -5   2    7.70    2.58
  -1   5   2    4.59    2.32
  -1   5   2    1.79    2.48
  -1   5   2    5.97    2.31
  -1   5   2    4.63    1.20
   1  -5   2    3.69    2.41
   1  -5   2    4.55    2.87
   1  -5   2    6.47    1.71
   1  -5   2    0.19    2.38
   1   5   2    0.76    2.73
  -1  -6  -2   -0.86    2.28
  -1  -6  -2    0.44    1.29
  -1   6  -2    2.49    2.93
  -1   6  -2    2.55    1.70
  -1   6  -2    1.32    2.87
  -1   6  -2    1.50    2.99
   1  -6  -2    1.64    2.94
   1   6  -2    2.59    2.90
   1   6  -2   -2.22    2.81
   1   6  -2    1.19    2.47
  -1  -6   2    2.32    2.55
  -1  -6   2    1.10    2.49
  -1  -6   2    2.99    2.56
  -1   6   2    0.99    2.42
  -1   6   2    1.47    2.60
  -1   6   2   -0.60    2.36
  -1   6   2    0.27    1.21
   1  -6   2    0.45    3.05
   1  -6   2    1.41    2.40
   1  -6   2    2.54    2.07
   1  -6   2    2.24    3.01
   1   6   2    0.47    2.91
   1   6   2    2.30    1.39
  -1  -7  -2    2.14    2.78
  -1  -7  -2    0.57    1.35
  -1   7  -2    2.00    2.99
  -1   7  -2    0.08    2.94
  -1   7  -2   -1.96    2.42
   1  -7  -2    5.20    2.99
   1  -7  -2    2.04    1.42
   1   7  -2    0.77    2.98
   1   7  -2    0.59    2.96
   1   7  -2    1.18    3.04
  -1  -7   2   -0.51    2.66
  -1  -7   2    4.09    2.56
  -1  -7   2   -2.64    2.64
  -1   7   2    1.14    2.49
  -1   7   2    2.24    3.21
  -1   7   2    1.92    2.49
  -1   7   2    0.42    1.46
   1  -7   2   -4.17    3.08
   1  -7   2    0.42    2.99
   1  -7   2    0.06    2.03
   1  -7   2   -0.10    3.14
   1   7   2    1.25    1.91
   1   7   2    0.57    2.55
   1   7   2   -0.12    1.86
   1   7   2    1.79    1.51
  -1  -8  -2   11.36    2.72
  -1  -8  -2    7.97    1.73
  -1   8  -2   11.84    3.28
  -1   8  -2    9.38    3.21
  -1   8  -2   11.59    3.19
   1  -8  -2   10.34    3.22
   1  -8  -2    9.40    1.73
   1   8  -2   11.54    3.26
   1   8  -2    8.07    3.17
   1   8  -2    7.13    2.67
  -1  -8   2    7.87    2.93
  -1  -8   2    9.60    3.15
  -1  -8   2   10.47    2.97
  -1   8   2   11.08    2.42
  -1   8   2   11.51    2.93
  -1   8   2   10.31    2.40
  -1   8   2    9.18    1.63
   1  -8   2   11.33    3.40
   1  -8   2    9.32    2.66
   1  -8   2   11.78    2.32
   1  -8   2    7.48    3.31
   1   8   2   12.17    2.25
   1   8   2    9.03    2.84
   1   8   2    8.39    2.18
   1   8   2   10.87    1.67
  -1  -9  -2    4.74    2.73
  -1   9  -2    4.85    3.21
  -1   9  -2    2.77    3.15
  -1   9  -2    7.58    3.20
   1  -9  -2    6.12    3.26
   1   9  -2    3.72    3.15
   1   9  -2    9.43    3.15
   1   9  -2    7.45    3.19
  -1  -9   2    3.35    2.90
  -1  -9   2    3.59    2.70
  -1  -9   2    5.92    2.74
  -1  -9   2    4.12    2.87
  -1   9   2    5.34    2.44
  -1   9   2   -0.10    2.81
  -1   9   2    4.41    2.38
  -1   9   2    4.02    1.73
   1  -9   2    3.89    3.38
   1  -9   2    4.95    2.67
   1  -9   2    1.47    2.35
   1  -9   2    3.56    3.35
   1   9   2    1.76    2.35
   1   9   2    2.43    3.34
   1   9   2    1.67    2.32
   1   9   2    5.31    1.92
  -1 -10  -2   21.34    3.56
  -1 -10  -2   20.52    3.53
  -1  10  -2   19.00    3.50
  -1  10  -2   20.26    3.51
  -1  10  -2   19.68    3.43
   1 -10  -2   21.12    3.64
   1  10  -2   21.51    3.52
   1  10  -2   22.11    3.49
   1  10  -2   17.55    3.47
  -1 -10   2   15.75    3.21
  -1 -10   2   22.98    3.11
  -1 -10   2   19.94    3.05
  -1 -10   2   17.93    3.23
  -1  10   2   20.07    3.07
  -1  10   2   23.32    3.98
  -1  10   2   17.23    3.01
  -1  10   2   17.16    2.08
   1 -10   2   18.11    3.61
   1 -10   2   19.23    3.49
   1 -10   2   22.73    2.81
   1 -10   2   18.39    3.63
   1  10   2   20.63    2.54
   1  10   2   19.31    3.24
   1  10   2   18.42    2.47
   1  10   2   21.44    2.16
  -1 -11  -2   36.35    4.47
  -1 -11  -2   42.74    4.98
  -1  11  -2   40.95    5.08
  -1  11  -2   35.18    3.91
  -1  11  -2   36.25    3.86
   1 -11  -2   39.09    4.09
   1  11  -2   41.07    4.40
   1  11  -2   33.76    4.28
   1  11  -2   34.22    4.05
  -1 -11   2   37.43    4.60
  -1 -11   2   43.26    4.38
  -1 -11   2   44.08    4.28
  -1 -11   2   40.15    4.55
  -1  11   2   37.82    4.31
  -1  11   2   39.97    4.58
  -1  11   2   34.67    3.43
  -1  11   2   36.17    3.07
   1 -11   2   44.37    5.33
   1 -11   2   38.16    3.93
   1 -11   2   39.27    3.94
   1 -11   2   45.59    5.15
   1  11   2   36.54    3.73
   1  11   2   40.86    3.95
   1  11   2   42.09    3.69
   1  11   2   38.13    3.11
  -1 -12  -2   20.30    3.41
  -1 -12  -2   19.73    3.81
  -1  12  -2   21.37    3.90
  -1  12  -2   18.75    3.78
  -1  12  -2   23.25    3.71
   1 -12  -2   22.96    3.99
   1  12  -2   17.72    3.69
   1  12  -2   15.22    3.58
   1  12  -2   16.86    3.64
  -1 -12   2   22.17    3.61
  -1 -12   2   21.91    3.75
  -1 -12   2   22.48    3.75
  -1 -12   2   23.27    3.63
  -1  12   2   21.01    3.02
  -1  12   2   17.67    3.70
  -1  12   2   20.38    3.35
  -1  12   2   21.23    2.30
   1 -12   2   18.01    3.94
   1 -12   2   17.54    3.73
   1 -12   2   23.78    3.24
   1 -12   2   20.71    3.98
   1  12   2   20.42    3.66
   1  12   2   25.17    2.38
  -1 -13  -2    8.56    3.97
  -1 -13  -2    6.91    3.64
  -1  13  -2    2.84    3.71
  -1  13  -2    5.14    3.67
  -1  13  -2    7.55    3.57
   1 -13  -2    6.13    3.87
   1  13  -2    8.52    3.60
   1  13  -2    5.23    3.53
   1  13  -2    2.91    3.48
  -1 -13   2    4.92    3.50
  -1 -13   2    3.95    3.21
  -1 -13   2   10.23    3.26
  -1 -13   2    4.98    3.47
  -1  13   2    5.98    3.29
  -1  13   2    4.06    4.27
  -1  13   2    7.85    3.30
  -1  13   2    6.30    2.22
   1 -13   2    7.03    3.89
   1 -13   2    8.62    3.75
   1 -13   2    7.89    2.74
   1 -13   2    7.95    3.87
   1  13   2    7.49    3.49
   1  13   2   11.95    2.54
  -1 -14  -2    3.27    3.59
  -1 -14  -2    4.17    3.81
  -1  14  -2    2.68    3.85
  -1  14  -2    1.45    3.80
  -1  14  -2    6.52    3.66
   1 -14  -2    8.53    4.17
   1  14  -2    4.95    3.72
  -1 -14   2    3.76    3.67
  -1 -14   2    3.70    3.79
  -1 -14   2    6.78    3.90
  -1 -14   2    9.61    3.74
  -1  14   2    6.53    3.47
  -1  14   2    5.21    4.46
[truncated: 1,545,376 more chars]
