# Supplementary material for: Volatile Memristive Devices with Analog Resistance Switching Based on Self-Assembled Squaraine Microtubes as Synaptic Emulators
Source: ACS Appl Mater Interfaces. 2024 Jan 4;16(2):2539–53. doi: 10.1021/acsami.3c13735 (PMC10797587; doi:10.1021/acsami.3c13735)
Supplement: Supplementary file 2 — am3c13735_si_002.cif [file am3c13735_si_002.cif]

data_tcd1651
_audit_creation_date               2021-03-02
_audit_creation_method
;
Olex2 1.3
(compiled 2020.11.12 svn.r5f609507 for OlexSys, GUI svn.r6272)
;
_shelx_SHELXL_version_number       '2018/3'
_audit_contact_author_address      ?
_audit_contact_author_email        ?
_audit_contact_author_name         ''
_audit_contact_author_phone        ?
_publ_contact_author_id_orcid      ?
_publ_section_references
;
Bruker (2016). SAINT v8.38A, Bruker AXS Inc., Madison, WI, USA. 

Bruker (2017). APEX3 v2017.3-0, Bruker AXS Inc., Madison, WI, USA. 

Dolomanov, O.V., Bourhis, L.J., Gildea, R.J, Howard, J.A.K. & Puschmann, H.
 (2009), J. Appl. Cryst. 42, 339-341.

Krause, L., Herbst-Irmer, R., Sheldrick, G. M., Stalke, D. (2015). 
J. Appl. Cryst. 48, 3-10. doi:10.1107/S1600576714022985

Sheldrick, G. M. (2015) Acta Cryst., C71, 3-8. doi:10.1107/S2053229614024218 

Sheldrick, G. M. (2015). Acta Cryst. A71, 3-8. doi:10.1107/S2053273314026370

Sheldrick, G.M. (2008). Acta Cryst. A64, 112-122.

Sheldrick, G.M. (2015). Acta Cryst. A71, 3-8.
;
_chemical_name_common              ?
_chemical_name_systematic          ?
_chemical_formula_moiety           'C32 H44 N2 O6'
_chemical_formula_sum              'C32 H44 N2 O6'
_chemical_formula_weight           552.69
_chemical_melting_point            ?
loop_
  _atom_type_symbol
  _atom_type_description
  _atom_type_scat_dispersion_real
  _atom_type_scat_dispersion_imag
  _atom_type_scat_source
 'C' 'C' 0.0033 0.0016 'International Tables Vol C Tables 4.2.6.8 and 6.1.1.4'
 'H' 'H' 0.0000 0.0000 'International Tables Vol C Tables 4.2.6.8 and 6.1.1.4'
 'N' 'N' 0.0061 0.0033 'International Tables Vol C Tables 4.2.6.8 and 6.1.1.4'
 'O' 'O' 0.0106 0.0060 'International Tables Vol C Tables 4.2.6.8 and 6.1.1.4'

_shelx_space_group_comment
;
The symmetry employed for this shelxl refinement is uniquely defined
by the following loop, which should always be used as a source of
symmetry information in preference to the above space-group names.
They are only intended as comments.
;
_space_group_crystal_system        'monoclinic'
_space_group_IT_number             14
_space_group_name_H-M_alt          'P 1 21/n 1'
_space_group_name_Hall             '-P 2yn'
loop_
  _space_group_symop_operation_xyz
 'x, y, z'
 '-x+1/2, y+1/2, -z+1/2'
 '-x, -y, -z'
 'x-1/2, -y-1/2, z-1/2'

_cell_length_a                     6.1893(8)
_cell_length_b                     16.4482(19)
_cell_length_c                     14.3989(18)
_cell_angle_alpha                  90
_cell_angle_beta                   92.351(5)
_cell_angle_gamma                  90
_cell_volume                       1464.6(3)
_cell_formula_units_Z              2
_cell_measurement_reflns_used      3548
_cell_measurement_temperature      105(2)
_cell_measurement_theta_max        26.241
_cell_measurement_theta_min        2.853
_shelx_estimated_absorpt_T_max     0.993
_shelx_estimated_absorpt_T_min     0.984
_exptl_absorpt_coefficient_mu      0.086
_exptl_absorpt_correction_T_max    0.7454
_exptl_absorpt_correction_T_min    0.5854
_exptl_absorpt_correction_type     multi-scan
_exptl_absorpt_process_details
;
SADABS-2016/2 (Krause, 2015) was used for absorption correction.
wR2(int) was 0.0873 before and 0.0743 after correction.
The Ratio of minimum to maximum transmission is 0.7854.
The \l/2 correction factor is 0.00150.
;
_exptl_absorpt_special_details     ?
_exptl_crystal_colour              'clear green'
_exptl_crystal_colour_lustre       clear
_exptl_crystal_colour_primary      green
_exptl_crystal_density_diffrn      1.253
_exptl_crystal_density_meas        ?
_exptl_crystal_density_method      'not measured'
_exptl_crystal_description         block
_exptl_crystal_F_000               596
_exptl_crystal_size_max            0.19
_exptl_crystal_size_mid            0.18
_exptl_crystal_size_min            0.08
_exptl_transmission_factor_max     ?
_exptl_transmission_factor_min     ?
_diffrn_reflns_av_R_equivalents    0.1349
_diffrn_reflns_av_unetI/netI       0.0952
_diffrn_reflns_Laue_measured_fraction_full  0.998
_diffrn_reflns_Laue_measured_fraction_max  0.995
_diffrn_reflns_limit_h_max         7
_diffrn_reflns_limit_h_min         -7
_diffrn_reflns_limit_k_max         20
_diffrn_reflns_limit_k_min         -20
_diffrn_reflns_limit_l_max         18
_diffrn_reflns_limit_l_min         -18
_diffrn_reflns_number              15017
_diffrn_reflns_point_group_measured_fraction_full  0.998
_diffrn_reflns_point_group_measured_fraction_max  0.995
_diffrn_reflns_theta_full          25.242
_diffrn_reflns_theta_max           26.563
_diffrn_reflns_theta_min           3.091
_diffrn_ambient_temperature        105(2)
_diffrn_detector                   'CMOS area detector'
_diffrn_detector_area_resol_mean   5.12
_diffrn_detector_type              'Bruker PHOTON 50'
_diffrn_measured_fraction_theta_full  0.998
_diffrn_measured_fraction_theta_max  0.995
_diffrn_measurement_device         'three-circle diffractometer'
_diffrn_measurement_device_type    'Bruker D8 Quest ECO'
_diffrn_measurement_method         '\w scans'
_diffrn_radiation_collimation      '0.5 mm double-pinhole'
_diffrn_radiation_detector         'Bruker PHOTON 50'
_diffrn_radiation_monochromator    graphite
_diffrn_radiation_probe            x-ray
_diffrn_radiation_type             'Mo K\a'
_diffrn_radiation_wavelength       0.71073
_diffrn_radiation_xray_symbol      K-L~3~
_diffrn_source                     'sealed X-ray tube'
_diffrn_source_current             20.0
_diffrn_source_power               1.0
_diffrn_source_type                'Siemens, KFF Mo 2K -90 C'
_diffrn_source_voltage             50.0
_diffrn_standards_number           .
_reflns_Friedel_coverage           0.000
_reflns_Friedel_fraction_full      .
_reflns_Friedel_fraction_max       .
_reflns_number_gt                  1804
_reflns_number_total               3039
_reflns_special_details
;
 Reflections were merged by SHELXL according to the crystal
 class for the calculation of statistics and refinement.
 
 _reflns_Friedel_fraction is defined as the number of unique
 Friedel pairs measured divided by the number that would be
 possible theoretically, ignoring centric projections and
 systematic absences.
;
_reflns_threshold_expression       'I > 2\s(I)'
_computing_cell_refinement         'SAINT V8.40A (Bruker, 2019)'
_computing_data_collection         'APEX 3 (Bruker, 2017) '
_computing_data_reduction          'SAINT V8.40A (Bruker, 2019)'
_computing_molecular_graphics      'Olex2 (Dolomanov et al., 2009)'
_computing_publication_material    'Olex2 (Dolomanov et al., 2009)'
_computing_structure_refinement    'XL (Sheldrick, 2015)'
_computing_structure_solution      'XT (Sheldrick, 2015)'
_refine_diff_density_max           0.264
_refine_diff_density_min           -0.232
_refine_diff_density_rms           0.061
_refine_ls_extinction_coef         .
_refine_ls_extinction_method       none
_refine_ls_goodness_of_fit_ref     1.047
_refine_ls_hydrogen_treatment      mixed
_refine_ls_matrix_type             full
_refine_ls_number_parameters       193
_refine_ls_number_reflns           3039
_refine_ls_number_restraints       0
_refine_ls_R_factor_all            0.1227
_refine_ls_R_factor_gt             0.0577
_refine_ls_restrained_S_all        1.047
_refine_ls_shift/su_max            0.000
_refine_ls_shift/su_mean           0.000
_refine_ls_structure_factor_coef   Fsqd
_refine_ls_weighting_details      
 'w=1/[\s^2^(Fo^2^)+(0.0472P)^2^] where P=(Fo^2^+2Fc^2^)/3'
_refine_ls_weighting_scheme        calc
_refine_ls_wR_factor_gt            0.1076
_refine_ls_wR_factor_ref           0.1303
_refine_special_details            ?
_olex2_refinement_description
;
1. Fixed Uiso
 At 1.2 times of:
  All C(H) groups, All C(H,H) groups
 At 1.5 times of:
  All C(H,H,H) groups
2.a Ternary CH refined with riding coordinates:
 C11(H11), C15(H15)
2.b Secondary CH2 refined with riding coordinates:
 C10(H10A,H10B), C14(H14A,H14B)
2.c Aromatic/amide H refined with riding coordinates:
 C5(H5), C7(H7)
2.d Idealised Me refined as rotating group:
 C12(H12A,H12B,H12C), C13(H13A,H13B,H13C), C16(H16A,H16B,H16C), C17(H17A,H17B,
 H17C)
;
_atom_sites_solution_hydrogens     mixed
_atom_sites_solution_primary       dual
_atom_sites_solution_secondary     ?
loop_
  _atom_site_label
  _atom_site_type_symbol
  _atom_site_fract_x
  _atom_site_fract_y
  _atom_site_fract_z
  _atom_site_U_iso_or_equiv
  _atom_site_adp_type
  _atom_site_occupancy
  _atom_site_site_symmetry_order
  _atom_site_calc_flag
  _atom_site_refinement_flags_posn
  _atom_site_refinement_flags_adp
  _atom_site_refinement_flags_occupancy
  _atom_site_disorder_assembly
  _atom_site_disorder_group
 O1 O 1.2465(3) 0.59823(10) 0.53227(11) 0.0223(4) Uani 1 1 d . . . . .
 O2 O 1.0440(3) 0.70667(10) 0.42385(12) 0.0212(4) Uani 1 1 d . . . . .
 H2 H 1.120(4) 0.6685(17) 0.461(2) 0.037(8) Uiso 1 1 d . . . . .
 O3 O 0.4868(3) 0.50007(10) 0.37400(12) 0.0234(4) Uani 1 1 d . . . . .
 H3 H 0.582(5) 0.4609(19) 0.410(2) 0.050(9) Uiso 1 1 d . . . . .
 N1 N 0.4031(3) 0.76536(12) 0.25044(13) 0.0200(5) Uani 1 1 d . . . . .
 C1 C 1.1102(4) 0.54387(15) 0.51385(16) 0.0179(5) Uani 1 1 d . . . . .
 C2 C 0.9061(4) 0.54164(14) 0.46063(15) 0.0168(5) Uani 1 1 d . . . . .
 C3 C 0.7800(4) 0.59662(14) 0.40720(15) 0.0163(5) Uani 1 1 d . . . . .
 C4 C 0.8517(4) 0.67821(14) 0.39067(16) 0.0173(5) Uani 1 1 d . . . . .
 C5 C 0.7290(4) 0.73195(14) 0.33936(16) 0.0171(5) Uani 1 1 d . . . . .
 H5 H 0.782380 0.785374 0.330110 0.021 Uiso 1 1 calc R U . . .
 C6 C 0.5242(4) 0.71027(14) 0.29947(16) 0.0183(5) Uani 1 1 d . . . . .
 C7 C 0.4525(4) 0.62928(14) 0.31307(16) 0.0185(5) Uani 1 1 d . . . . .
 H7 H 0.317785 0.612365 0.285594 0.022 Uiso 1 1 calc R U . . .
 C8 C 0.5735(4) 0.57545(14) 0.36476(16) 0.0179(5) Uani 1 1 d . . . . .
 C10 C 0.1915(4) 0.74698(15) 0.20682(16) 0.0201(5) Uani 1 1 d . . . . .
 H10A H 0.093212 0.793194 0.217749 0.024 Uiso 1 1 calc R U . . .
 H10B H 0.131615 0.698655 0.237682 0.024 Uiso 1 1 calc R U . . .
 C11 C 0.1927(4) 0.73074(15) 0.10233(16) 0.0210(6) Uani 1 1 d . . . . .
 H11 H 0.247107 0.780679 0.071321 0.025 Uiso 1 1 calc R U . . .
 C12 C 0.3379(4) 0.66021(16) 0.07802(18) 0.0264(6) Uani 1 1 d . . . . .
 H12A H 0.484881 0.670405 0.103273 0.040 Uiso 1 1 calc R U . . .
 H12B H 0.340311 0.654710 0.010303 0.040 Uiso 1 1 calc R U . . .
 H12C H 0.282421 0.609970 0.104794 0.040 Uiso 1 1 calc R U . . .
 C13 C -0.0397(4) 0.71651(16) 0.06765(18) 0.0269(6) Uani 1 1 d . . . . .
 H13A H -0.092809 0.665615 0.093759 0.040 Uiso 1 1 calc R U . . .
 H13B H -0.045589 0.712989 -0.000345 0.040 Uiso 1 1 calc R U . . .
 H13C H -0.130263 0.761748 0.087201 0.040 Uiso 1 1 calc R U . . .
 C14 C 0.4797(4) 0.84898(14) 0.23781(17) 0.0207(6) Uani 1 1 d . . . . .
 H14A H 0.393806 0.874106 0.185874 0.025 Uiso 1 1 calc R U . . .
 H14B H 0.632134 0.847045 0.219627 0.025 Uiso 1 1 calc R U . . .
 C15 C 0.4656(4) 0.90348(14) 0.32365(17) 0.0219(6) Uani 1 1 d . . . . .
 H15 H 0.551714 0.877625 0.375999 0.026 Uiso 1 1 calc R U . . .
 C16 C 0.5672(4) 0.98550(16) 0.3029(2) 0.0336(7) Uani 1 1 d . . . . .
 H16A H 0.717152 0.977466 0.285588 0.050 Uiso 1 1 calc R U . . .
 H16B H 0.564424 1.020075 0.358268 0.050 Uiso 1 1 calc R U . . .
 H16C H 0.485250 1.011734 0.251488 0.050 Uiso 1 1 calc R U . . .
 C17 C 0.2325(4) 0.91327(16) 0.35343(19) 0.0275(6) Uani 1 1 d . . . . .
 H17A H 0.145930 0.939378 0.303334 0.041 Uiso 1 1 calc R U . . .
 H17B H 0.230688 0.947020 0.409477 0.041 Uiso 1 1 calc R U . . .
 H17C H 0.171717 0.859668 0.366552 0.041 Uiso 1 1 calc R U . . .

loop_
  _atom_site_aniso_label
  _atom_site_aniso_U_11
  _atom_site_aniso_U_22
  _atom_site_aniso_U_33
  _atom_site_aniso_U_23
  _atom_site_aniso_U_13
  _atom_site_aniso_U_12
 O1 0.0227(10) 0.0207(9) 0.0233(10) -0.0009(8) -0.0015(7) -0.0027(8)
 O2 0.0185(9) 0.0219(10) 0.0229(10) 0.0033(8) -0.0010(7) -0.0002(8)
 O3 0.0225(9) 0.0211(10) 0.0262(10) 0.0028(8) -0.0032(8) -0.0015(8)
 N1 0.0181(11) 0.0250(12) 0.0171(11) 0.0023(9) 0.0039(8) 0.0022(9)
 C1 0.0209(13) 0.0203(13) 0.0130(12) -0.0030(10) 0.0048(10) 0.0005(11)
 C2 0.0183(12) 0.0182(12) 0.0143(13) -0.0016(10) 0.0051(10) -0.0005(10)
 C3 0.0172(12) 0.0186(13) 0.0132(12) -0.0001(10) 0.0025(10) 0.0030(10)
 C4 0.0175(13) 0.0200(13) 0.0148(12) -0.0023(10) 0.0045(10) 0.0000(11)
 C5 0.0181(12) 0.0168(12) 0.0168(12) 0.0003(10) 0.0048(10) -0.0002(10)
 C6 0.0202(13) 0.0236(13) 0.0114(12) -0.0014(10) 0.0052(10) 0.0032(11)
 C7 0.0170(12) 0.0236(13) 0.0146(13) 0.0011(10) -0.0015(10) -0.0011(10)
 C8 0.0201(13) 0.0193(12) 0.0146(13) -0.0012(10) 0.0052(10) -0.0015(10)
 C10 0.0188(12) 0.0222(13) 0.0194(13) 0.0037(10) 0.0033(10) 0.0028(11)
 C11 0.0228(13) 0.0242(14) 0.0158(13) 0.0024(11) -0.0016(10) -0.0006(11)
 C12 0.0263(14) 0.0321(15) 0.0211(14) 0.0003(11) 0.0041(11) 0.0028(12)
 C13 0.0284(15) 0.0286(15) 0.0234(15) -0.0015(11) -0.0006(12) 0.0083(12)
 C14 0.0222(13) 0.0199(12) 0.0202(13) 0.0070(10) 0.0039(10) 0.0019(11)
 C15 0.0231(14) 0.0186(13) 0.0240(14) 0.0011(11) 0.0020(11) 0.0029(11)
 C16 0.0332(16) 0.0253(15) 0.0432(18) -0.0005(13) 0.0118(13) 0.0004(12)
 C17 0.0256(14) 0.0267(15) 0.0309(16) 0.0002(12) 0.0082(12) 0.0000(12)

_geom_special_details
;
 All esds (except the esd in the dihedral angle between two l.s. planes)
 are estimated using the full covariance matrix.  The cell esds are taken
 into account individually in the estimation of esds in distances, angles
 and torsion angles; correlations between esds in cell parameters are only
 used when they are defined by crystal symmetry.  An approximate (isotropic)
 treatment of cell esds is used for estimating esds involving l.s. planes.
;
loop_
  _geom_bond_atom_site_label_1
  _geom_bond_atom_site_label_2
  _geom_bond_distance
  _geom_bond_site_symmetry_2
  _geom_bond_publ_flag
 O1 C1 1.250(3) . ?
 O2 H2 0.94(3) . ?
 O2 C4 1.348(3) . ?
 O3 H3 1.00(3) . ?
 O3 C8 1.360(3) . ?
 N1 C6 1.356(3) . ?
 N1 C10 1.461(3) . ?
 N1 C14 1.468(3) . ?
 C1 C2 1.451(3) . ?
 C1 C2 1.458(3) 3_766 ?
 C2 C3 1.403(3) . ?
 C3 C4 1.436(3) . ?
 C3 C8 1.437(3) . ?
 C4 C5 1.363(3) . ?
 C5 H5 0.9500 . ?
 C5 C6 1.416(3) . ?
 C6 C7 1.420(3) . ?
 C7 H7 0.9500 . ?
 C7 C8 1.361(3) . ?
 C10 H10A 0.9900 . ?
 C10 H10B 0.9900 . ?
 C10 C11 1.528(3) . ?
 C11 H11 1.0000 . ?
 C11 C12 1.517(3) . ?
 C11 C13 1.521(3) . ?
 C12 H12A 0.9800 . ?
 C12 H12B 0.9800 . ?
 C12 H12C 0.9800 . ?
 C13 H13A 0.9800 . ?
 C13 H13B 0.9800 . ?
 C13 H13C 0.9800 . ?
 C14 H14A 0.9900 . ?
 C14 H14B 0.9900 . ?
 C14 C15 1.532(3) . ?
 C15 H15 1.0000 . ?
 C15 C16 1.523(3) . ?
 C15 C17 1.530(3) . ?
 C16 H16A 0.9800 . ?
 C16 H16B 0.9800 . ?
 C16 H16C 0.9800 . ?
 C17 H17A 0.9800 . ?
 C17 H17B 0.9800 . ?
 C17 H17C 0.9800 . ?

loop_
  _geom_angle_atom_site_label_1
  _geom_angle_atom_site_label_2
  _geom_angle_atom_site_label_3
  _geom_angle
  _geom_angle_site_symmetry_1
  _geom_angle_site_symmetry_3
  _geom_angle_publ_flag
 C4 O2 H2 112.6(17) . . ?
 C8 O3 H3 114.3(17) . . ?
 C6 N1 C10 123.5(2) . . ?
 C6 N1 C14 121.1(2) . . ?
 C10 N1 C14 115.39(19) . . ?
 O1 C1 C2 134.1(2) . . ?
 O1 C1 C2 133.6(2) . 3_766 ?
 C2 C1 C2 92.34(19) . 3_766 ?
 C1 C2 C1 87.66(19) . 3_766 ?
 C3 C2 C1 135.8(2) . 3_766 ?
 C3 C2 C1 136.5(2) . . ?
 C2 C3 C4 121.6(2) . . ?
 C2 C3 C8 122.8(2) . . ?
 C4 C3 C8 115.6(2) . . ?
 O2 C4 C3 122.7(2) . . ?
 O2 C4 C5 115.5(2) . . ?
 C5 C4 C3 121.8(2) . . ?
 C4 C5 H5 119.1 . . ?
 C4 C5 C6 121.8(2) . . ?
 C6 C5 H5 119.1 . . ?
 N1 C6 C5 120.6(2) . . ?
 N1 C6 C7 122.0(2) . . ?
 C5 C6 C7 117.4(2) . . ?
 C6 C7 H7 119.4 . . ?
 C8 C7 C6 121.2(2) . . ?
 C8 C7 H7 119.4 . . ?
 O3 C8 C3 121.8(2) . . ?
 O3 C8 C7 115.9(2) . . ?
 C7 C8 C3 122.3(2) . . ?
 N1 C10 H10A 108.6 . . ?
 N1 C10 H10B 108.6 . . ?
 N1 C10 C11 114.77(19) . . ?
 H10A C10 H10B 107.6 . . ?
 C11 C10 H10A 108.6 . . ?
 C11 C10 H10B 108.6 . . ?
 C10 C11 H11 108.1 . . ?
 C12 C11 C10 112.8(2) . . ?
 C12 C11 H11 108.1 . . ?
 C12 C11 C13 111.6(2) . . ?
 C13 C11 C10 107.9(2) . . ?
 C13 C11 H11 108.1 . . ?
 C11 C12 H12A 109.5 . . ?
 C11 C12 H12B 109.5 . . ?
 C11 C12 H12C 109.5 . . ?
 H12A C12 H12B 109.5 . . ?
 H12A C12 H12C 109.5 . . ?
 H12B C12 H12C 109.5 . . ?
 C11 C13 H13A 109.5 . . ?
 C11 C13 H13B 109.5 . . ?
 C11 C13 H13C 109.5 . . ?
 H13A C13 H13B 109.5 . . ?
 H13A C13 H13C 109.5 . . ?
 H13B C13 H13C 109.5 . . ?
 N1 C14 H14A 108.6 . . ?
 N1 C14 H14B 108.6 . . ?
 N1 C14 C15 114.75(19) . . ?
 H14A C14 H14B 107.6 . . ?
 C15 C14 H14A 108.6 . . ?
 C15 C14 H14B 108.6 . . ?
 C14 C15 H15 108.2 . . ?
 C16 C15 C14 108.8(2) . . ?
 C16 C15 H15 108.2 . . ?
 C16 C15 C17 111.3(2) . . ?
 C17 C15 C14 111.9(2) . . ?
 C17 C15 H15 108.2 . . ?
 C15 C16 H16A 109.5 . . ?
 C15 C16 H16B 109.5 . . ?
 C15 C16 H16C 109.5 . . ?
 H16A C16 H16B 109.5 . . ?
 H16A C16 H16C 109.5 . . ?
 H16B C16 H16C 109.5 . . ?
 C15 C17 H17A 109.5 . . ?
 C15 C17 H17B 109.5 . . ?
 C15 C17 H17C 109.5 . . ?
 H17A C17 H17B 109.5 . . ?
 H17A C17 H17C 109.5 . . ?
 H17B C17 H17C 109.5 . . ?

loop_
  _geom_hbond_atom_site_label_D
  _geom_hbond_atom_site_label_H
  _geom_hbond_atom_site_label_A
  _geom_hbond_distance_DH
  _geom_hbond_distance_HA
  _geom_hbond_distance_DA
  _geom_hbond_angle_DHA
  _geom_hbond_site_symmetry_A
  _geom_hbond_publ_flag
 O2 H2 O1 0.94(3) 1.72(3) 2.651(2) 177(3) . yes
 O3 H3 O1 1.00(3) 1.64(3) 2.641(2) 175(3) 3_766 yes

loop_
  _geom_torsion_atom_site_label_1
  _geom_torsion_atom_site_label_2
  _geom_torsion_atom_site_label_3
  _geom_torsion_atom_site_label_4
  _geom_torsion
  _geom_torsion_site_symmetry_1
  _geom_torsion_site_symmetry_2
  _geom_torsion_site_symmetry_3
  _geom_torsion_site_symmetry_4
  _geom_torsion_publ_flag
 O1 C1 C2 C1 -179.0(3) . . . 3_766 ?
 O1 C1 C2 C3 1.6(5) . . . . ?
 O2 C4 C5 C6 179.5(2) . . . . ?
 N1 C6 C7 C8 -178.1(2) . . . . ?
 N1 C10 C11 C12 58.7(3) . . . . ?
 N1 C10 C11 C13 -177.5(2) . . . . ?
 N1 C14 C15 C16 175.3(2) . . . . ?
 N1 C14 C15 C17 -61.3(3) . . . . ?
 C1 C2 C3 C4 3.3(4) . . . . ?
 C1 C2 C3 C4 -175.9(2) 3_766 . . . ?
 C1 C2 C3 C8 -177.4(2) . . . . ?
 C1 C2 C3 C8 3.5(4) 3_766 . . . ?
 C2 C1 C2 C1 0.001(1) 3_766 . . 3_766 ?
 C2 C1 C2 C3 -179.4(3) 3_766 . . . ?
 C2 C3 C4 O2 1.0(3) . . . . ?
 C2 C3 C4 C5 -179.5(2) . . . . ?
 C2 C3 C8 O3 0.1(3) . . . . ?
 C2 C3 C8 C7 180.0(2) . . . . ?
 C3 C4 C5 C6 0.0(3) . . . . ?
 C4 C3 C8 O3 179.4(2) . . . . ?
 C4 C3 C8 C7 -0.6(3) . . . . ?
 C4 C5 C6 N1 178.5(2) . . . . ?
 C4 C5 C6 C7 -1.5(3) . . . . ?
 C5 C6 C7 C8 1.9(3) . . . . ?
 C6 N1 C10 C11 -100.6(3) . . . . ?
 C6 N1 C14 C15 -75.3(3) . . . . ?
 C6 C7 C8 O3 179.1(2) . . . . ?
 C6 C7 C8 C3 -0.9(3) . . . . ?
 C8 C3 C4 O2 -178.4(2) . . . . ?
 C8 C3 C4 C5 1.1(3) . . . . ?
 C10 N1 C6 C5 179.5(2) . . . . ?
 C10 N1 C6 C7 -0.5(3) . . . . ?
 C10 N1 C14 C15 104.7(2) . . . . ?
 C14 N1 C6 C5 -0.4(3) . . . . ?
 C14 N1 C6 C7 179.6(2) . . . . ?
 C14 N1 C10 C11 79.3(3) . . . . ?

_shelx_res_file
;
TITL tcd1651_a.res in P2(1)/n
    tcd1651.res
    created by SHELXL-2018/3 at 14:17:56 on 02-Mar-2021
REM Old TITL TCD1651 in P2(1)/n
REM SHELXT solution in P2(1)/n
REM R1 0.174, Rweak 0.014, Alpha 0.032, Orientation as input
REM Formula found by SHELXT: C16 N O3
CELL 0.71073 6.1893 16.4482 14.3989 90 92.351 90
ZERR 2 0.0008 0.0019 0.0018 0 0.005 0
LATT 1
SYMM 0.5-X,0.5+Y,0.5-Z
SFAC C H N O
UNIT 64 88 4 12
EQIV $1 2-X,1-Y,1-Z

L.S. 14 0 0
PLAN  2
SIZE 0.08 0.18 0.19
TEMP -168(2)
CONF
HTAB O2 O1
HTAB O3 O1_$1
FREE C1 C1_$1
BOND $H
list 4
MORE -1
fmap 2 53
acta
OMIT 0 0 2
OMIT 0 2 1
REM <olex2.extras>
REM <HklSrc "%.\\TCD1651.hkl">
REM </olex2.extras>

WGHT    0.047200
FVAR       0.19057
O1    4    1.246531    0.598229    0.532265    11.00000    0.02275    0.02069 =
         0.02327   -0.00087   -0.00153   -0.00271
O2    4    1.044027    0.706668    0.423850    11.00000    0.01853    0.02187 =
         0.02290    0.00332   -0.00098   -0.00020
H2    2    1.120225    0.668505    0.460695    11.00000    0.03675
O3    4    0.486783    0.500067    0.374001    11.00000    0.02250    0.02113 =
         0.02623    0.00276   -0.00319   -0.00153
H3    2    0.581736    0.460859    0.410149    11.00000    0.05025
N1    3    0.403132    0.765365    0.250444    11.00000    0.01811    0.02503 =
         0.01707    0.00233    0.00393    0.00222
C1    1    1.110203    0.543869    0.513850    11.00000    0.02088    0.02031 =
         0.01299   -0.00302    0.00479    0.00053
C2    1    0.906139    0.541643    0.460627    11.00000    0.01829    0.01820 =
         0.01426   -0.00164    0.00513   -0.00050
C3    1    0.780039    0.596615    0.407198    11.00000    0.01718    0.01862 =
         0.01316   -0.00012    0.00254    0.00300
C4    1    0.851736    0.678211    0.390668    11.00000    0.01745    0.01996 =
         0.01480   -0.00231    0.00453    0.00004
C5    1    0.729035    0.731951    0.339358    11.00000    0.01815    0.01679 =
         0.01681    0.00031    0.00476   -0.00019
AFIX  43
H5    2    0.782380    0.785374    0.330110    11.00000   -1.20000
AFIX   0
C6    1    0.524184    0.710270    0.299475    11.00000    0.02018    0.02363 =
         0.01143   -0.00135    0.00521    0.00319
C7    1    0.452544    0.629277    0.313071    11.00000    0.01700    0.02359 =
         0.01461    0.00113   -0.00148   -0.00109
AFIX  43
H7    2    0.317785    0.612365    0.285594    11.00000   -1.20000
AFIX   0
C8    1    0.573482    0.575452    0.364760    11.00000    0.02015    0.01933 =
         0.01465   -0.00120    0.00515   -0.00154
C10   1    0.191458    0.746984    0.206818    11.00000    0.01879    0.02221 =
         0.01936    0.00366    0.00334    0.00278
AFIX  23
H10A  2    0.093212    0.793194    0.217749    11.00000   -1.20000
H10B  2    0.131615    0.698655    0.237682    11.00000   -1.20000
AFIX   0
C11   1    0.192658    0.730740    0.102330    11.00000    0.02281    0.02419 =
         0.01577    0.00235   -0.00158   -0.00065
AFIX  13
H11   2    0.247107    0.780679    0.071321    11.00000   -1.20000
AFIX   0
C12   1    0.337930    0.660212    0.078023    11.00000    0.02626    0.03209 =
         0.02106    0.00026    0.00410    0.00276
AFIX 137
H12A  2    0.484881    0.670405    0.103273    11.00000   -1.50000
H12B  2    0.340311    0.654710    0.010303    11.00000   -1.50000
H12C  2    0.282421    0.609970    0.104794    11.00000   -1.50000
AFIX   0
C13   1   -0.039651    0.716508    0.067654    11.00000    0.02840    0.02863 =
         0.02343   -0.00153   -0.00057    0.00833
AFIX 137
H13A  2   -0.092809    0.665615    0.093759    11.00000   -1.50000
H13B  2   -0.045589    0.712989   -0.000345    11.00000   -1.50000
H13C  2   -0.130263    0.761748    0.087201    11.00000   -1.50000
AFIX   0
C14   1    0.479690    0.848978    0.237815    11.00000    0.02223    0.01994 =
         0.02017    0.00697    0.00386    0.00186
AFIX  23
H14A  2    0.393806    0.874106    0.185874    11.00000   -1.20000
H14B  2    0.632134    0.847045    0.219627    11.00000   -1.20000
AFIX   0
C15   1    0.465597    0.903476    0.323655    11.00000    0.02311    0.01861 =
         0.02401    0.00112    0.00201    0.00287
AFIX  13
H15   2    0.551714    0.877625    0.375999    11.00000   -1.20000
AFIX   0
C16   1    0.567160    0.985500    0.302899    11.00000    0.03316    0.02529 =
         0.04315   -0.00052    0.01176    0.00041
AFIX 137
H16A  2    0.717152    0.977466    0.285588    11.00000   -1.50000
H16B  2    0.564424    1.020075    0.358268    11.00000   -1.50000
H16C  2    0.485250    1.011734    0.251488    11.00000   -1.50000
AFIX   0
C17   1    0.232535    0.913265    0.353431    11.00000    0.02559    0.02671 =
         0.03090    0.00017    0.00815   -0.00002
AFIX 137
H17A  2    0.145930    0.939378    0.303334    11.00000   -1.50000
H17B  2    0.230688    0.947020    0.409477    11.00000   -1.50000
H17C  2    0.171717    0.859668    0.366552    11.00000   -1.50000
AFIX   0
HKLF 4


REM  tcd1651_a.res in P2(1)/n
REM wR2 = 0.130331, GooF = S = 1.04714, Restrained GooF = 1.04714 for all data
REM R1 = 0.057668 for 1804 Fo > 4sig(Fo) and 0.122745 for all 3039 data
REM 193 parameters refined using 0 restraints

END

WGHT      0.0468      0.0000

REM Highest difference peak  0.264,  deepest hole -0.232,  1-sigma level  0.061
Q1    1   1.1554  0.4994  0.5203  11.00000  0.05    0.26
Q2    1   0.7200  0.6830  0.3441  11.00000  0.05    0.25
;
_shelx_res_checksum                6121
_shelx_hkl_file
;
   1   0   0    1.07    0.59
  -1   0   0    0.61    0.39
  -1   0   0    0.56    0.36
   2   0   0   67.63    4.17
  -2   0   0   70.35    3.94
  -2   0   0   59.94    3.91
  -3   0   0    0.31    0.70
  -3   0   0   -0.53    0.67
   3   0   0   -0.07    1.08
   4   0   0   54.23    3.98
  -4   0   0   54.56    3.50
  -4   0   0   55.33    3.67
  -5   0   0    0.39    1.13
   5   0   0   -0.43    1.42
  -5   0   0    1.30    0.99
  -6   0   0    4.67    1.26
  -6   0   0    4.97    1.50
   6   0   0    5.14    1.85
  -7   0   0    1.57    1.40
   7   0   0   -0.26    1.74
  -7   0   0    2.70    1.59
   1  -1   0   39.80    2.62
  -1  -1   0   50.41    2.68
  -1  -1   0   40.95    2.53
   1  -1   0   43.86    2.52
  -1   1   0   48.85    2.64
   1   1   0   42.53    2.52
   1   1   0   41.58    2.70
  -2  -1   0   10.91    1.16
   2  -1   0   10.38    1.28
  -2  -1   0   10.47    1.54
   2   1   0   10.08    1.25
  -2   1   0    9.69    1.06
  -2   1   0   11.33    1.15
  -3  -1   0    4.61    0.77
  -3  -1   0    4.17    0.94
   3  -1   0    2.82    1.19
  -3   1   0    4.32    0.91
   3   1   0    2.90    1.17
  -3   1   0    4.05    0.70
   4  -1   0    6.75    1.48
  -4  -1   0    8.02    1.29
  -4  -1   0    8.89    1.17
   4   1   0    6.48    1.51
  -4   1   0    8.60    1.07
  -4   1   0    6.89    1.17
  -5  -1   0   10.93    1.38
  -5  -1   0    8.07    1.28
   5  -1   0    8.61    1.80
  -5   1   0    6.28    1.09
  -5   1   0    6.87    1.31
   5   1   0    6.91    1.40
   6  -1   0    8.11    2.00
  -6  -1   0    7.53    1.48
  -6  -1   0    4.00    1.23
   6   1   0    6.44    1.91
  -6   1   0    7.26    1.47
  -6   1   0    5.35    1.23
  -7  -1   0   -2.15    1.44
   7  -1   0    0.51    1.92
  -7  -1   0    3.37    1.45
   7   1   0   -1.45    1.68
  -7   1   0    1.52    1.78
  -7   1   0   -2.29    1.30
  -1  -2   0    2.08    0.71
   1  -2   0    2.61    0.74
  -1   2   0    2.84    0.65
   1   2   0    2.00    0.72
   1   2   0    1.92    0.29
  -2  -2   0   11.91    1.02
  -2  -2   0   13.62    1.58
   2  -2   0   13.58    1.68
  -2   2   0   15.91    1.09
  -2   2   0   13.33    1.49
   2   2   0   11.93    1.68
   3  -2   0    3.58    1.19
  -3  -2   0    3.20    1.00
  -3  -2   0    4.42    0.67
  -3   2   0    4.27    0.69
  -3   2   0    2.97    0.94
   3   2   0    3.72    1.19
  -4  -2   0   -1.03    0.92
   4  -2   0   -1.05    1.18
  -4  -2   0    0.38    0.61
  -4   2   0   -0.24    0.93
   4   2   0   -0.58    1.12
  -4   2   0    0.15    0.56
  -5  -2   0    1.48    0.88
   5  -2   0    0.18    1.48
  -5  -2   0    3.12    1.02
  -5   2   0    1.00    1.17
  -5   2   0    2.79    0.94
   5   2   0    4.29    1.48
   6  -2   0    7.12    2.05
  -6  -2   0    8.67    1.63
  -6  -2   0    9.20    1.30
   6   2   0    9.66    2.01
  -6   2   0    7.35    1.59
  -7  -2   0    2.31    1.48
  -7  -2   0    2.17    1.25
   7  -2   0   -2.78    1.84
  -7   2   0    2.10    1.34
   7   2   0   -2.25    1.67
  -7   2   0   -2.14    1.32
   0  -3   0    1.09    0.46
   0   3   0    0.95    0.62
   0   3   0    0.24    0.48
   1  -3   0   28.83    2.08
  -1  -3   0   31.15    1.92
  -1   3   0   23.82    1.83
   1   3   0   26.62    2.05
   2  -3   0    1.83    0.98
  -2  -3   0    2.19    0.94
  -2   3   0    2.23    0.86
   2   3   0    1.83    0.72
  -3  -3   0   19.78    1.48
  -3  -3   0   20.44    2.02
   3  -3   0   16.97    2.10
   3   3   0   17.62    2.07
  -3   3   0   19.82    1.41
  -3   3   0   19.44    1.90
  -4  -3   0    9.08    1.22
  -4  -3   0    7.43    1.35
   4  -3   0    8.72    1.56
  -4   3   0    6.49    1.25
  -4   3   0    6.88    1.04
   4   3   0    6.95    1.45
  -5  -3   0    9.26    1.40
   5  -3   0    8.53    1.85
  -5  -3   0   10.00    1.24
   5   3   0   10.66    1.86
  -5   3   0    8.55    1.55
  -5   3   0    8.97    1.34
  -6  -3   0   23.11    2.76
   6  -3   0   24.06    3.38
  -6  -3   0   22.15    2.27
   6   3   0   24.63    3.17
  -6   3   0   26.70    2.20
  -6   3   0   23.69    2.80
   7  -3   0    2.33    2.15
  -7  -3   0    3.55    1.00
  -7  -3   0    1.61    1.58
  -7   3   0    2.36    1.60
   7   3   0    1.53    1.94
  -7   3   0    2.50    1.16
   0  -4   0  104.06    5.49
   0   4   0   92.82    5.46
   0   4   0   88.86    5.56
   1  -4   0    5.28    0.59
  -1  -4   0    5.41    0.97
  -1  -4   0    4.63    0.54
   1  -4   0    5.17    1.02
   1   4   0    6.51    1.02
  -1   4   0    5.51    0.88
   2  -4   0   44.39    3.11
  -2  -4   0   45.16    3.14
   2   4   0   45.82    2.58
  -2   4   0   42.83    2.87
   2   4   0   43.90    3.08
   3  -4   0    0.13    1.04
  -3  -4   0   -0.07    0.97
  -3   4   0    1.40    0.98
   3   4   0    1.13    1.07
  -3   4   0    0.82    0.34
   4  -4   0    1.27    1.29
  -4  -4   0    1.31    0.57
  -4  -4   0    0.32    1.15
   4   4   0    3.30    1.30
  -4   4   0    1.71    1.11
  -4   4   0    1.92    0.50
  -5  -4   0    1.55    1.23
   5  -4   0   -0.74    1.45
  -5  -4   0    1.65    0.74
  -5   4   0    1.47    0.65
   5   4   0    2.30    1.48
  -5   4   0    0.58    1.49
   6  -4   0   -3.38    1.64
  -6  -4   0    2.01    1.41
  -6   4   0    0.56    0.76
  -6   4   0    0.66    1.45
   6   4   0    2.47    1.76
  -7  -4   0    2.75    2.11
   7  -4   0    4.69    2.23
  -7   4   0    3.32    0.87
  -7   4   0   -1.87    1.49
   7   4   0   -0.32    1.89
   0  -5   0    0.88    0.62
   0   5   0    0.07    0.53
   0   5   0    0.99    0.88
   1  -5   0   41.64    2.47
  -1  -5   0   41.91    2.91
  -1   5   0   45.61    2.79
   1   5   0   41.20    2.43
   1   5   0   38.45    2.89
   2  -5   0   57.60    3.79
  -2  -5   0   55.20    3.79
   2   5   0   55.26    3.73
   2   5   0   57.01    3.21
   2   5   0   57.52    3.20
  -2   5   0   55.45    3.66
  -3  -5   0    8.37    1.36
   3  -5   0    8.45    1.41
   3   5   0    8.40    0.79
  -3   5   0    9.50    1.32
   3   5   0    6.28    1.33
   4  -5   0   11.09    1.68
  -4  -5   0    9.35    1.60
   4   5   0    8.89    1.61
  -4   5   0    8.18    1.43
  -4   5   0    9.79    0.78
  -5  -5   0   17.39    2.45
   5  -5   0   19.55    2.38
   5   5   0   19.72    2.75
  -5   5   0   17.97    1.39
  -5   5   0   20.66    2.50
  -6  -5   0   17.11    2.45
   6  -5   0    9.16    2.25
   6   5   0   11.53    2.20
  -6   5   0   11.11    1.20
  -6   5   0    9.97    1.94
  -7  -5   0    6.72    1.96
   7  -5   0    5.68    2.30
  -7   5   0    8.23    2.02
   7   5   0    5.73    2.13
   0  -6   0   75.08    4.31
   0   6   0   67.60    4.15
   0   6   0   68.90    4.37
   1  -6   0   10.23    0.94
  -1  -6   0    8.92    1.24
   1   6   0   10.77    0.89
  -1   6   0   10.22    1.39
   1   6   0    9.64    1.28
   2  -6   0  159.09    9.16
  -2  -6   0  152.85    9.15
   2   6   0  163.75    9.14
   2   6   0  150.83    8.68
  -2   6   0  152.59    9.06
   2   6   0  157.63    8.69
  -3  -6   0    0.04    1.07
   3  -6   0   -1.13    1.08
  -3   6   0    0.94    1.01
   3   6   0    0.51    0.32
   3   6   0    1.20    1.11
  -4  -6   0    9.63    1.72
   4  -6   0   12.48    1.86
  -4   6   0   10.63    1.58
   4   6   0   10.52    0.98
   4   6   0   12.61    1.75
  -5  -6   0    1.99    1.36
   5  -6   0    0.97    1.63
   5   6   0    0.12    0.61
  -5   6   0    2.51    1.06
   5   6   0   -0.49    1.45
   6  -6   0   22.32    2.91
  -6  -6   0   29.64    3.02
  -6   6   0   23.80    3.08
   6   6   0   20.37    2.76
   7  -6   0   -1.91    2.02
  -7  -6   0    0.99    2.19
  -7   6   0    0.31    1.76
   7   6   0    1.84    2.02
   7   6   0    0.01    0.76
   0  -7   0    0.13    0.85
   0   7   0   -1.20    0.65
   0   7   0   -0.01    0.59
  -1  -7   0   42.72    3.14
   1  -7   0   43.98    2.74
  -1   7   0   45.15    3.00
   1   7   0   50.74    3.19
   1   7   0   43.10    2.67
   2  -7   0    0.19    1.06
  -2  -7   0   -1.06    0.94
  -2   7   0   -0.20    0.90
   2   7   0   -0.21    1.10
   2   7   0    0.84    0.23
   3  -7   0    1.31    1.20
  -3  -7   0    1.54    1.18
   3   7   0    1.06    0.24
  -3   7   0   -0.78    0.68
   3   7   0   -0.26    1.08
   3   7   0    0.36    0.20
   4  -7   0   30.39    3.06
  -4  -7   0   29.38    3.08
   4   7   0   29.99    1.78
  -4   7   0   26.44    2.77
   4   7   0   25.47    2.86
  -5  -7   0    0.75    1.36
   5  -7   0    3.05    1.71
   5   7   0    0.84    1.49
   5   7   0    1.17    0.55
  -5   7   0    2.55    1.54
   6  -7   0   -0.62    1.86
  -6  -7   0    0.49    1.45
  -6   7   0   -2.43    1.50
   6   7   0    1.69    1.66
   6   7   0   -0.67    0.60
  -7  -7   0    0.95    1.82
   7  -7   0    3.33    2.28
   7   7   0   -1.98    1.71
  -7   7   0    0.21    1.79
   0  -8   0   33.30    2.39
   0   8   0   33.71    2.27
   0   8   0   33.56    2.65
  -1  -8   0   12.99    1.79
   1  -8   0   14.16    1.27
   1   8   0   12.74    1.81
  -1   8   0   15.00    1.57
   1   8   0   12.62    1.12
   2  -8   0    0.19    1.08
   2  -8   0    0.05    0.29
  -2  -8   0    0.26    1.07
   2   8   0   -0.78    1.15
   2   8   0    0.18    0.27
  -2   8   0   -2.11    0.85
   3  -8   0    8.20    1.58
  -3  -8   0    8.15    1.56
  -3   8   0    8.76    1.21
   3   8   0    7.74    1.53
  -4  -8   0   14.00    2.10
   4  -8   0   20.08    2.29
  -4   8   0   17.30    2.36
   4   8   0   13.02    2.00
   5  -8   0    4.25    1.80
  -5  -8   0    0.93    1.49
   5   8   0    4.52    1.71
   5   8   0    3.75    0.44
  -5   8   0    1.06    1.50
   6  -8   0    1.43    1.93
  -6  -8   0    0.43    1.46
   6   8   0    0.69    1.74
  -6   8   0   -2.90    1.55
   6   8   0    1.13    0.44
   7  -8   0    5.18    2.40
  -7  -8   0   -2.96    1.81
  -7   8   0    1.05    1.91
   7   8   0   -1.26    1.79
   0  -9   0    0.57    0.76
   0   9   0    0.62    1.07
   0   9   0   -0.69    0.61
   1  -9   0   -0.03    0.59
  -1  -9   0   -0.13    0.94
   1   9   0   -0.96    1.01
  -1   9   0   -0.19    0.78
   1   9   0    0.26    0.51
  -2  -9   0    1.58    1.16
   2  -9   0    2.74    1.20
   2  -9   0    1.82    0.41
   2   9   0    2.09    0.37
   2   9   0    2.69    1.28
  -2   9   0    2.86    1.01
  -3  -9   0    3.59    1.38
   3  -9   0    4.77    1.50
  -3   9   0    1.68    1.22
   3   9   0    0.55    1.41
  -4  -9   0   28.94    3.23
   4  -9   0   29.50    3.16
   4   9   0   20.95    2.92
  -4   9   0   26.07    2.82
   5  -9   0    0.53    1.72
  -5  -9   0    0.65    1.49
   5   9   0   -1.42    1.49
  -5   9   0   -1.16    1.41
  -6  -9   0   -2.01    1.45
   6  -9   0    0.69    2.03
   6   9   0    0.62    1.77
  -6   9   0    0.66    1.76
   7  -9   0    6.41    2.39
   7   9   0    5.47    2.13
   0 -10   0   26.85    2.21
   0  10   0   26.70    2.50
   0  10   0   26.92    2.01
  -1 -10   0    7.15    1.42
   1 -10   0    6.90    0.95
   1  10   0    6.21    0.80
   1  10   0    6.82    1.36
  -1  10   0    6.27    1.09
   2 -10   0    5.64    0.68
   2 -10   0    7.02    1.43
  -2 -10   0    7.31    1.45
   2  10   0    7.36    0.68
   2  10   0    3.16    1.36
  -2  10   0    7.48    1.27
   3 -10   0    3.68    1.57
  -3 -10   0    1.61    1.40
  -3  10   0    2.07    1.30
   3  10   0    1.06    1.55
  -4 -10   0   53.15    4.44
   4 -10   0   55.88    4.42
  -4  10   0   54.40    4.13
   4  10   0   47.43    4.26
  -5 -10   0   -1.58    1.49
   5 -10   0    1.26    1.88
  -5  10   0    2.11    1.61
   5  10   0    1.08    1.73
   6 -10   0    0.02    2.04
  -6 -10   0    2.46    1.69
  -6  10   0    3.54    1.94
   6  10   0    1.34    1.92
   0 -11   0    0.22    0.86
   0  11   0   -0.43    0.69
   0  11   0    0.37    1.19
  -1 -11   0   15.95    2.14
   1 -11   0   17.54    1.62
  -1  11   0   16.54    1.80
   1  11   0   14.63    1.43
   1  11   0   17.52    2.22
  -2 -11   0    2.25    1.30
   2 -11   0    1.08    1.27
   2 -11   0    0.85    0.50
   2  11   0    0.40    0.41
   2  11   0    2.51    1.36
  -2  11   0    0.15    1.07
   3 -11   0    3.01    1.57
  -3 -11   0    3.69    1.59
  -3  11   0    3.27    1.38
   3  11   0   -1.14    1.40
   4 -11   0    0.44    1.68
  -4 -11   0    6.37    1.89
   4  11   0    2.81    1.85
  -4  11   0    1.84    1.49
  -5 -11   0   -0.14    1.55
   5 -11   0    0.53    1.93
  -5  11   0   -1.14    1.55
   5  11   0    0.46    1.96
  -6 -11   0    1.96    1.79
   6 -11   0    1.33    2.17
   6  11   0   -0.33    2.01
  -6  11   0    1.27    1.88
   0 -12   0   10.25    1.38
   0  12   0    9.85    1.17
   0  12   0    9.77    1.64
   1 -12   0    0.64    0.72
  -1 -12   0   -1.25    1.10
  -1  12   0    0.30    0.94
   1  12   0    0.67    0.57
   1  12   0    1.34    1.35
   2 -12   0   24.53    2.72
   2 -12   0   26.44    1.88
  -2 -12   0   25.46    2.92
   2  12   0   25.91    1.73
   2  12   0   26.86    2.82
  -2  12   0   26.07    2.57
  -3 -12   0   -0.60    1.50
   3 -12   0    1.19    1.61
  -3  12   0    1.35    1.01
   3  12   0   -0.13    1.50
   4 -12   0    3.55    1.86
  -4 -12   0    3.54    1.93
   4  12   0    0.94    1.88
  -4  12   0    3.83    1.59
   5 -12   0   11.84    2.50
  -5 -12   0   12.21    1.96
  -5  12   0    9.91    2.13
   5  12   0   10.94    2.52
   6 -12   0    4.15    2.30
  -6 -12   0   -2.19    1.61
  -6  12   0   -1.04    1.85
   6  12   0    2.51    2.39
   0 -13   0    0.47    1.02
   0  13   0    1.69    0.88
   0  13   0   -1.88    1.26
  -1 -13   0    5.77    1.45
   1 -13   0    4.08    0.88
  -1  13   0    3.94    1.15
   1  13   0    4.80    1.59
   1  13   0    5.10    0.92
   2 -13   0    1.76    0.72
   2 -13   0    4.56    1.52
  -2 -13   0    3.70    1.58
   2  13   0    1.62    0.59
  -2  13   0    0.60    1.23
   2  13   0    1.94    1.52
  -3 -13   0   -0.15    1.17
   3 -13   0    0.96    1.21
   3  13   0   -1.02    1.49
  -3  13   0    0.98    1.40
   4 -13   0   -2.09    1.66
  -4 -13   0   -1.96    1.39
  -4  13   0    0.88    1.45
   4  13   0   -0.07    1.75
  -5 -13   0   -0.19    1.33
   5 -13   0   -0.91    1.98
  -5  13   0   -0.60    1.74
   5  13   0   -1.32    2.15
  -6 -13   0    1.28    1.89
   6 -13   0    3.00    2.14
   6  13   0    0.14    2.43
   0 -14   0    0.17    1.21
   0  14   0    2.23    0.97
   0  14   0    1.37    1.49
  -1 -14   0    0.72    1.33
   1 -14   0    2.30    0.78
   1  14   0    0.26    0.85
  -1  14   0    0.95    1.09
   1  14   0    1.40    1.54
   2 -14   0   41.18    3.77
  -2 -14   0   46.90    4.05
   2 -14   0   44.40    3.00
  -2  14   0   44.17    3.63
   2  14   0   46.72    2.84
   2  14   0   48.91    3.94
   3 -14   0    1.29    1.67
  -3 -14   0    2.03    1.78
  -3  14   0    0.31    1.48
   3  14   0    1.15    1.66
  -4 -14   0   11.06    2.05
   4 -14   0   12.31    2.37
  -4  14   0   11.36    2.07
   4  14   0    6.11    2.07
  -5 -14   0    7.54    1.82
   5 -14   0   15.68    2.71
  -5  14   0    6.14    2.20
   5  14   0   13.51    2.57
   0 -15   0   -1.18    1.11
   0  15   0    1.05    1.01
   0  15   0   -0.23    1.51
  -1 -15   0   25.73    3.15
   1 -15   0   25.42    2.16
   1  15   0   27.00    3.08
  -1  15   0   23.70    2.53
   1  15   0   24.37    2.17
   2 -15   0    3.59    1.63
  -2 -15   0    0.45    1.62
   2 -15   0    2.38    0.87
   2  15   0    0.43    0.65
  -2  15   0    2.00    1.36
   2  15   0    1.43    1.70
  -3 -15   0   -2.13    1.46
   3 -15   0    1.25    1.74
   3  15   0   -1.35    1.63
  -3  15   0    3.12    1.60
  -4 -15   0    3.85    1.44
   4 -15   0    1.89    1.95
  -4  15   0    5.82    1.88
   4  15   0    1.88    1.94
  -5 -15   0   -0.55    1.64
   5 -15   0    1.27    2.18
   5  15   0   -1.72    1.97
  -5  15   0   -1.36    1.81
   0 -16   0   20.74    2.37
   0  16   0   18.09    2.51
   0  16   0   21.36    2.16
  -1 -16   0    0.52    1.25
   1 -16   0   -0.45    0.82
   1  16   0   -2.07    1.56
  -1  16   0   -1.03    1.12
   1  16   0   -0.41    0.95
   2 -16   0    2.74    0.88
  -2 -16   0    1.93    1.51
   2 -16   0    2.25    1.55
   2  16   0   -0.33    1.75
  -2  16   0    2.70    1.49
   2  16   0    1.00    0.68
  -3 -16   0    4.30    1.69
   3 -16   0    1.84    1.83
  -3  16   0    2.48    1.63
   3  16   0    2.82    1.94
   4 -16   0   11.25    2.41
  -4 -16   0    2.05    1.45
  -4  16   0    4.07    1.95
   4  16   0    7.89    2.18
   0 -17   0    1.30    1.24
   0  17   0   -0.61    1.62
   0  17   0   -1.16    1.03
  -1 -17   0    3.75    1.18
   1 -17   0    2.38    1.02
   1  17   0    4.08    1.10
   1  17   0    2.38    1.88
  -1  17   0    3.11    1.36
   2 -17   0    2.99    1.68
  -2 -17   0    5.57    1.44
   2 -17   0    3.50    0.96
   2  17   0    3.99    0.84
   2  17   0    2.30    1.95
  -2  17   0    3.03    1.58
   3 -17   0   14.57    2.47
  -3 -17   0   10.73    1.90
  -3  17   0   11.66    2.08
   3  17   0   12.35    2.45
  -4 -17   0    0.94    1.61
   4 -17   0    1.40    1.99
  -4  17   0   -0.79    1.83
   4  17   0   -0.22    1.92
   0 -18   0    2.63    1.21
   0  18   0   -0.85    1.07
   0  18   0    2.04    1.86
  -1 -18   0    0.93    1.28
   1 -18   0   -0.45    0.92
   1  18   0    1.38    1.87
   1  18   0   -0.75    1.03
  -1  18   0    1.08    1.62
  -2 -18   0    1.25    1.43
   2 -18   0    2.79    0.93
   2 -18   0    1.76    1.69
  -2  18   0   -1.04    1.48
   2  18   0    0.14    0.74
   2  18   0    0.33    1.94
  -3 -18   0   -2.40    1.57
   3 -18   0    0.43    1.89
  -3  18   0    1.80    1.77
   3  18   0   -0.83    2.02
   0 -19   0    0.79    1.23
   0  19   0    1.52    1.22
  -1 -19   0    0.87    1.44
   1 -19   0    1.50    1.09
   1  19   0   -0.91    1.06
  -1  19   0    0.43    1.67
   1  19   0    1.73    2.03
  -2 -19   0    1.15    1.55
   2 -19   0    1.48    0.90
   2 -19   0   -0.82    1.65
  -2  19   0   -0.05    1.62
   2  19   0   -2.27    1.85
   3 -19   0   -2.03    1.74
   3  19   0   -0.18    2.00
   0 -20   0    5.95    1.77
   0  20   0    1.52    1.26
  -1 -20   0    4.27    1.66
   1 -20   0    2.58    1.41
   1  20   0    2.08    2.04
   1  20   0    1.33    1.19
  -1  20   0    0.28    1.84
   2 -20   0    0.77    1.58
   7   0  -1    3.03    1.98
  -7   0   1    2.05    1.29
  -7   0   1    7.45    1.68
  -6   0   1   -1.21    1.05
   6   0  -1    0.91    1.65
  -6   0   1    0.04    1.27
   5   0  -1    7.36    1.42
  -5   0   1    7.14    1.25
  -5   0   1    7.43    1.16
  -4   0   1    0.57    0.77
   4   0  -1   -1.00    1.22
  -4   0   1   -0.16    0.77
  -3   0   1  124.77    7.60
   3   0  -1  145.37    7.89
  -3   0   1  126.47    7.61
  -2   0   1    0.37    0.59
   2   0  -1   -0.18    0.96
  -2   0   1    0.15    0.73
   1   0  -1   45.88    2.84
  -1   0   1   46.14    2.70
  -1   0  -1    7.46    0.84
   1   0   1    8.29    1.03
  -1   0  -1    7.65    0.94
  -2   0  -1    0.06    0.65
   2   0   1    0.05    0.92
  -2   0  -1   -0.59    0.62
   3   0   1   31.84    2.69
  -3   0  -1   34.32    2.35
  -3   0  -1   31.80    2.33
   4   0   1    0.70    0.89
  -4   0  -1    0.23    0.77
  -4   0  -1   -0.32    0.78
  -5   0  -1    5.05    1.15
  -5   0  -1    4.96    1.15
   5   0   1    7.18    1.74
  -6   0  -1    2.58    1.47
   6   0   1    0.16    1.63
  -6   0  -1    1.31    1.45
  -7   0  -1    7.59    1.64
   7   0   1    7.37    2.14
  -7   0  -1    9.69    1.77
  -7  -1   1    3.04    1.68
   7  -1  -1   -4.83    1.76
  -7  -1   1   -1.02    1.19
  -7   1   1    2.79    1.40
   7   1  -1    0.73    1.74
  -7   1   1    1.92    1.63
  -6  -1   1    1.52    1.12
   6  -1  -1    3.15    1.83
  -6  -1   1    3.13    1.27
  -6   1   1    1.66    1.24
  -6   1   1    1.98    1.52
   6   1  -1    4.98    1.81
  -5  -1   1   30.40    2.84
  -5  -1   1   36.30    2.75
   5  -1  -1   34.96    3.33
   5   1  -1   31.58    3.19
  -5   1   1   31.32    2.36
  -5   1   1   32.79    2.93
  -4  -1   1   -0.10    0.82
  -4  -1   1   -0.14    1.02
   4  -1  -1    0.51    1.24
  -4   1   1   -0.21    0.84
   4   1  -1    0.12    1.19
  -4   1   1    0.92    0.86
   3  -1  -1    7.16    1.34
  -3  -1   1    8.34    1.08
  -3  -1   1    6.89    1.04
  -3   1   1    7.55    1.04
  -3   1   1    7.07    0.87
   3   1  -1    8.17    1.39
  -2  -1   1   47.38    2.81
  -2  -1   1   46.80    2.96
   2  -1  -1   40.94    3.11
  -2   1   1   49.30    2.82
  -2   1   1   42.37    2.91
   2   1  -1   47.13    3.13
   1  -1  -1  210.58   12.89
  -1  -1   1  245.29   12.90
  -1  -1   1  248.35   12.81
   1   1  -1  248.40   12.92
   1   1  -1  252.25   12.81
  -1   1   1  206.01   12.82
  -1   1   1  200.60   12.85
   1  -1   1    9.65    1.12
  -1  -1  -1   12.36    1.21
  -1   1  -1   10.05    0.86
  -1   1  -1   11.96    1.09
   1   1   1   10.87    1.14
  -2  -1  -1    3.93    0.69
  -2  -1  -1    4.15    0.85
   2  -1   1    3.79    1.01
  -2   1  -1    4.05    0.84
  -2   1  -1    4.16    0.75
   2   1   1    6.51    1.09
  -3  -1  -1  109.25    6.43
   3  -1   1  106.37    6.68
  -3  -1  -1  109.46    6.54
  -3   1  -1  112.48    6.47
   3   1   1  116.27    6.72
  -3   1  -1  110.97    6.53
   4  -1   1    5.87    1.40
  -4  -1  -1    4.07    1.01
  -4  -1  -1    4.25    0.92
  -4   1  -1    3.90    0.98
   4   1   1    5.06    1.39
  -4   1  -1    4.23    1.04
  -5  -1  -1    9.38    1.48
  -5  -1  -1    6.89    1.54
   5  -1   1   11.27    1.91
  -5   1  -1    8.02    1.19
  -5   1  -1    8.65    1.37
   5   1   1    8.47    1.76
   6  -1   1    4.05    1.89
  -6  -1  -1    4.31    1.25
  -6  -1  -1    3.78    1.40
   6   1   1    7.69    1.90
  -6   1  -1    5.72    1.43
  -6   1  -1    5.08    1.20
  -7  -1  -1    0.88    1.31
  -7  -1  -1   -1.78    1.68
   7  -1   1    2.49    2.04
  -7   1  -1    0.24    1.29
   7   1   1   -0.98    1.64
  -7   1  -1    2.34    1.52
  -7  -2   1    5.45    1.90
  -7  -2   1    4.59    1.33
   7  -2  -1   -0.05    1.99
   7   2  -1    3.14    1.90
  -7   2   1    2.79    1.83
  -7   2   1    2.02    1.21
  -6  -2   1    0.54    1.13
   6  -2  -1    3.66    1.86
  -6  -2   1    1.89    1.31
   6   2  -1    1.13    1.63
  -6   2   1    1.53    1.64
  -6   2   1   -0.25    1.00
  -5  -2   1    1.82    0.97
  -5  -2   1    1.65    1.24
   5  -2  -1    1.18    1.53
  -5   2   1    3.73    0.91
  -5   2   1    1.22    1.38
   5   2  -1    0.23    1.40
   4  -2  -1    1.99    1.33
  -4  -2   1   -1.04    0.88
  -4  -2   1    1.49    0.67
  -4   2   1    1.39    0.97
  -4   2   1    1.40    0.70
   4   2  -1    2.60    1.24
  -3  -2   1    0.12    0.49
  -3  -2   1    0.59    1.08
   3  -2  -1    0.56    0.79
  -3   2   1   -0.34    0.80
  -3   2   1    0.15    0.55
   3   2  -1   -0.06    1.05
  -2  -2   1    5.71    0.79
   2  -2  -1    4.42    1.07
  -2  -2   1    6.10    0.99
  -2   2   1    7.01    0.97
  -2   2   1    6.35    0.82
   2   2  -1    6.41    1.10
   1  -2  -1   18.90    1.67
  -1  -2   1   24.63    1.26
   1  -2  -1   20.63    1.31
  -1  -2   1   23.52    1.72
  -1   2   1   19.45    1.32
   1   2  -1   19.06    1.27
   1   2  -1   24.45    1.73
  -1   2   1   22.58    1.62
   0  -2  -1    3.27    0.46
   0   2  -1    4.64    0.54
   0   2   1    4.54    0.62
   1  -2   1   53.60    3.15
   1  -2   1   52.34    3.33
  -1  -2  -1   63.03    3.39
  -1   2  -1   55.10    3.14
   1   2   1   53.72    3.16
   1   2   1   54.58    3.33
  -1   2  -1   51.63    3.31
   2  -2   1    2.77    0.99
  -2  -2  -1    3.96    0.91
  -2  -2  -1    3.78    0.65
  -2   2  -1    3.33    0.57
   2   2   1    3.00    1.00
  -2   2  -1    2.93    0.87
  -3  -2  -1  105.72    6.15
   3  -2   1  105.36    6.46
  -3  -2  -1  102.71    6.33
  -3   2  -1  107.70    6.33
   3   2   1  108.77    6.47
  -3   2  -1  107.65    6.15
   4  -2   1   17.64    2.28
  -4  -2  -1   17.76    2.14
  -4  -2  -1   17.92    1.61
   4   2   1   15.74    2.21
  -4   2  -1   16.93    1.65
  -4   2  -1   18.46    1.94
  -5  -2  -1   -1.70    1.00
  -5  -2  -1    0.94    1.36
   5  -2   1    1.89    1.48
  -5   2  -1    1.81    1.14
   5   2   1   -0.01    1.35
  -5   2  -1    0.66    0.86
   6  -2   1   -0.36    1.20
  -6  -2  -1   -2.04    1.21
  -6  -2  -1   -0.87    0.98
   6   2   1    1.15    1.57
  -6   2  -1   -1.59    1.19
  -6   2  -1    1.62    1.05
  -7  -2  -1    8.11    1.79
   7  -2   1    3.51    2.09
   7   2   1    0.15    1.77
  -7   2  -1    4.08    1.68
  -7   2  -1    3.75    1.27
   7  -3  -1    2.69    2.15
  -7  -3   1   -1.56    1.47
  -7  -3   1    4.33    1.32
  -7   3   1    2.06    1.06
   7   3  -1    0.39    1.87
  -7   3   1    3.76    1.96
  -6  -3   1    9.69    1.45
   6  -3  -1    3.76    1.95
  -6  -3   1    7.89    1.35
   6   3  -1    8.59    1.93
  -6   3   1    8.55    1.27
  -6   3   1    8.28    1.68
  -5  -3   1    3.05    1.37
  -5  -3   1    1.43    0.87
   5  -3  -1    0.68    1.53
   5   3  -1    0.56    1.39
  -5   3   1    2.05    1.24
  -5   3   1    2.64    0.77
  -4  -3   1    2.71    1.13
  -4  -3   1    3.88    0.67
   4  -3  -1    6.26    1.46
  -4   3   1    3.46    1.12
   4   3  -1    2.21    1.25
  -4   3   1    3.74    0.67
  -3  -3   1   81.70    4.80
   3  -3  -1   89.39    5.27
  -3  -3   1   83.96    5.28
  -3   3   1   83.43    4.80
   3   3  -1   79.81    5.22
  -3   3   1   81.45    5.10
  -2  -3   1   24.59    2.07
   2  -3  -1   22.24    2.10
  -2  -3   1   23.02    1.45
  -2   3   1   22.12    1.43
   2   3  -1   23.19    2.09
  -2   3   1   25.07    1.43
  -2   3   1   24.77    1.98
  -1  -3   1    0.61    0.78
   1  -3  -1    0.18    0.77
   1  -3  -1    0.26    0.31
  -1   3   1    0.33    0.31
   1   3  -1    0.45    0.79
  -1   3   1   -0.05    0.69
   0  -3  -1   27.67    1.69
   0  -3   1   23.51    1.67
   0   3   1   24.72    1.66
   0   3  -1   22.60    1.73
   0   3   1   21.75    1.71
   0   3  -1   26.04    1.56
  -1  -3  -1  240.27   12.38
   1  -3   1  217.35   12.22
   1  -3   1  215.12   12.37
  -1   3  -1  216.44   12.21
   1   3   1  216.74   12.36
   1   3   1  218.32   12.24
  -1   3  -1  211.53   12.32
   2  -3   1    2.15    0.96
  -2  -3  -1    1.28    0.94
  -2   3  -1    1.35    0.86
   2   3   1    1.75    0.95
  -2   3  -1    2.18    0.43
   3  -3   1   33.37    2.77
  -3  -3  -1   36.40    2.26
  -3  -3  -1   33.88    2.66
  -3   3  -1   34.05    2.62
   3   3   1   34.11    2.77
  -3   3  -1   36.02    2.21
   4  -3   1   27.23    2.58
  -4  -3  -1   21.10    1.78
  -4  -3  -1   24.86    2.28
   4   3   1   23.69    2.48
  -4   3  -1   23.24    1.75
  -4   3  -1   24.76    2.29
  -5  -3  -1    0.30    1.09
  -5  -3  -1    0.77    0.85
   5  -3   1    0.68    1.52
  -5   3  -1    0.58    1.22
  -5   3  -1    1.16    0.76
   6  -3   1   -0.35    1.73
  -6  -3  -1    1.39    1.41
  -6  -3  -1    0.68    0.82
  -6   3  -1    1.84    0.93
   6   3   1    2.49    1.65
  -6   3  -1    1.99    1.40
   7  -3   1    1.86    2.08
  -7  -3  -1    1.88    1.71
  -7   3  -1    2.98    1.11
  -7   3  -1    5.05    1.73
   7   3   1    4.27    2.02
   7  -4  -1   -0.11    2.13
  -7  -4   1    2.05    1.57
   7   4  -1   -1.67    1.83
  -7   4   1   -1.12    1.51
  -7   4   1    2.48    0.93
  -6  -4   1   13.80    1.77
  -6  -4   1   16.97    2.41
   6  -4  -1   16.43    2.15
  -6   4   1   14.17    2.05
  -6   4   1   15.96    1.52
   6   4  -1   11.02    2.21
  -5  -4   1    1.96    0.79
   5  -4  -1    3.31    1.64
  -5  -4   1    1.11    1.67
  -5   4   1    1.81    0.75
  -5   4   1   -0.15    1.18
   5   4  -1    0.39    1.43
  -4  -4   1   17.20    2.12
  -4  -4   1   14.53    1.27
   4  -4  -1   15.67    1.91
  -4   4   1   13.72    1.23
   4   4  -1   14.13    1.81
  -4   4   1   13.80    1.66
  -3  -4   1   15.17    2.01
  -3  -4   1   17.62    1.23
   3  -4  -1   17.17    2.09
  -3   4   1   17.64    1.14
   3   4  -1   16.66    2.04
  -3   4   1   17.15    1.88
  -2  -4   1    1.71    0.99
   2  -4  -1    1.96    1.02
   2   4  -1    2.74    0.36
  -2   4   1    2.61    0.93
   2   4  -1    2.56    1.01
  -1  -4   1   19.17    1.79
   1  -4  -1   19.52    1.25
   1  -4  -1   16.75    1.76
  -1  -4   1   18.18    1.06
  -1   4   1   17.50    1.43
   1   4  -1   21.35    1.81
  -1   4   1   16.05    1.21
   0  -4   1  111.67    6.28
   0  -4  -1  111.14    6.32
   0   4   1  100.32    6.25
   0   4  -1  119.56    6.37
   0   4  -1  116.79    6.22
   0   4   1   97.69    6.32
  -1  -4  -1   11.27    1.66
   1  -4   1   12.79    1.28
   1   4   1   13.55    1.04
   1   4   1   11.94    1.52
  -1   4  -1   12.35    1.44
  -2  -4  -1    6.64    1.19
   2  -4   1    7.53    1.19
   2  -4   1    6.53    0.62
   2   4   1    6.47    0.80
   2   4   1    7.29    1.14
  -2   4  -1    8.81    0.61
  -2   4  -1    6.23    1.08
   3  -4   1    2.25    1.12
  -3  -4  -1    0.93    0.96
  -3   4  -1    2.17    0.99
  -3   4  -1    1.64    0.46
   3   4   1    1.59    1.09
   4  -4   1    0.61    1.23
  -4  -4  -1    1.55    0.97
  -4   4  -1    0.48    0.55
   4   4   1    1.16    1.24
  -4   4  -1   -0.24    1.06
  -5  -4  -1   56.08    4.30
   5  -4   1   54.09    4.50
   5   4   1   64.17    4.51
  -5   4  -1   59.21    4.26
  -5   4  -1   60.27    3.66
  -6  -4  -1    2.96    1.52
   6  -4   1    0.60    1.82
  -6   4  -1   -1.02    1.34
   6   4   1    2.50    1.79
  -6   4  -1    0.84    0.85
   7  -4   1   -2.97    1.96
  -7  -4  -1   -1.55    1.93
  -7   4  -1    2.78    0.96
   7   4   1    3.85    2.08
  -7   4  -1   -0.80    1.55
  -7  -5   1   -0.52    1.53
   7  -5  -1    1.48    2.12
   7   5  -1    0.08    1.91
  -7   5   1   -0.97    1.68
  -6  -5   1   -0.68    1.27
   6  -5  -1    1.78    1.89
   6   5  -1   -0.55    1.68
  -6   5   1   -1.32    1.42
  -6   5   1   -0.11    0.53
  -5  -5   1    3.23    1.54
   5  -5  -1    4.18    1.73
   5   5  -1    3.38    1.61
  -5   5   1    2.54    0.55
  -5   5   1    2.61    1.34
   4  -5  -1    2.76    1.38
  -4  -5   1    3.04    1.28
  -4   5   1    4.50    0.54
   4   5  -1    3.08    1.35
  -4   5   1    3.42    1.24
  -3  -5   1    1.09    1.09
   3  -5  -1    1.09    1.12
   3   5  -1    1.29    1.09
  -3   5   1    1.18    1.00
   2  -5  -1   59.25    3.95
  -2  -5   1   57.34    3.96
   2   5  -1   65.68    3.96
  -2   5   1   57.76    3.86
  -1  -5   1   10.59    1.56
   1  -5  -1   10.33    0.99
  -1  -5   1    8.65    0.71
   1   5  -1   12.42    1.60
  -1   5   1   12.55    1.41
   0  -5   1    0.21    0.64
   0  -5  -1    0.61    0.65
   0   5   1    0.48    0.62
   0   5  -1    0.30    0.52
   0   5  -1   -0.37    0.86
   0   5   1   -0.17    0.84
   1  -5   1    7.25    0.84
  -1  -5  -1    7.85    1.14
   1   5   1    7.15    0.90
  -1   5  -1    6.80    0.99
   1   5   1    7.96    1.12
  -2  -5  -1   56.30    3.89
   2  -5   1   57.36    3.84
   2  -5   1   60.21    3.29
  -2   5  -1   56.25    3.73
   2   5   1   57.90    3.80
   2   5   1   58.25    3.38
   3  -5   1    0.54    0.32
  -3  -5  -1    1.78    1.11
   3  -5   1    0.90    1.11
   3   5   1    0.26    0.44
  -3   5  -1   -1.06    0.89
   3   5   1    0.46    1.04
   4  -5   1    6.94    1.55
  -4  -5  -1    7.05    1.30
  -4   5  -1    7.59    1.42
   4   5   1    6.93    1.53
  -4   5  -1    6.95    0.83
  -5  -5  -1   30.20    3.23
   5  -5   1   32.07    2.86
  -5   5  -1   30.16    2.97
   5   5   1   27.71    3.16
  -5   5  -1   29.77    2.02
   6  -5   1   13.82    2.38
  -6  -5  -1   10.77    1.96
  -6   5  -1   12.74    1.28
  -6   5  -1   10.28    2.00
   6   5   1    7.86    2.10
  -7  -5  -1    2.23    1.76
   7  -5   1    1.72    2.17
  -7   5  -1    0.88    1.62
   7   5   1    1.81    1.93
   7  -6  -1   -1.79    2.11
  -7  -6   1    2.16    1.74
  -7   6   1    4.58    1.94
   7   6  -1    1.04    2.06
  -6  -6   1    9.57    1.90
   6  -6  -1   13.23    2.40
  -6   6   1   14.73    2.12
   6   6  -1    9.32    2.17
  -5  -6   1    1.05    1.53
   5  -6  -1    3.30    1.77
  -5   6   1    4.38    1.49
   5   6  -1    2.72    1.62
   4  -6  -1   40.04    3.36
  -4  -6   1   36.05    3.31
   4   6  -1   39.31    2.32
   4   6  -1   37.37    2.95
  -4   6   1   40.72    3.19
   3  -6  -1    5.37    1.34
  -3  -6   1    5.76    1.33
  -3   6   1    6.08    1.20
   3   6  -1    4.80    1.27
  -2  -6   1   18.99    2.15
   2  -6  -1   21.39    2.14
  -2   6   1   18.83    1.99
   2   6  -1   22.06    2.12
  -1  -6   1   46.62    3.18
   1  -6  -1   44.94    2.83
   1   6  -1   47.80    3.20
  -1   6   1   41.72    3.03
   1   6  -1   49.50    2.69
   0  -6  -1   37.23    2.54
   0  -6   1   39.74    2.64
   0   6  -1   39.15    2.41
   0   6   1   36.46    2.47
   0   6   1   41.42    2.73
   0   6  -1   34.76    2.71
  -1  -6  -1    0.44    0.93
   1  -6   1    0.80    0.51
  -1   6  -1    0.70    0.78
   1   6   1    0.61    0.43
   1   6   1    0.06    0.91
   2  -6   1    0.49    0.27
  -2  -6  -1   -0.36    1.00
   2  -6   1    0.58    0.31
   2  -6   1    0.25    1.05
  -2   6  -1    0.37    0.91
   2   6   1    0.57    0.98
   2   6   1    0.51    0.43
   3  -6   1   24.84    2.45
  -3  -6  -1   23.68    2.47
  -3   6  -1   21.55    2.23
   3   6   1   22.29    1.51
   3   6   1   25.79    2.36
   4  -6   1    0.40    1.32
  -4  -6  -1   -1.75    1.02
   4   6   1   -0.45    0.47
   4   6   1    2.36    1.30
  -4   6  -1    1.10    1.16
   5  -6   1   -1.08    1.61
  -5  -6  -1   -0.97    1.18
  -5   6  -1   -2.01    1.29
   5   6   1    2.15    1.63
   5   6   1    2.06    0.69
  -5   6  -1    0.26    0.37
   6  -6   1    1.62    1.90
  -6  -6  -1    2.30    1.64
   6   6   1    1.89    1.82
   6   6   1   -0.11    0.74
  -6   6  -1    0.49    0.40
  -6   6  -1   -0.39    1.56
   7  -6   1    1.13    2.11
  -7  -6  -1   -3.94    2.07
   7   6   1    2.69    2.06
   7   6   1    2.57    1.07
  -7   6  -1   -1.48    1.63
  -7  -7   1   -2.72    2.01
   7  -7  -1    0.15    2.18
   7   7  -1    2.52    1.90
  -7   7   1    4.07    1.97
  -6  -7   1   14.34    2.23
   6  -7  -1   16.56    2.63
  -6   7   1   17.49    2.32
   6   7  -1   11.99    2.21
   6   7  -1   14.49    1.24
  -5  -7   1    6.32    1.84
   5  -7  -1    7.00    1.92
   5   7  -1    8.83    1.80
   5   7  -1    7.92    0.83
  -5   7   1   10.34    1.78
   4  -7  -1   22.55    2.73
  -4  -7   1   19.80    2.68
  -4   7   1   21.00    2.51
   4   7  -1   23.33    2.60
   3  -7  -1    1.43    1.22
  -3  -7   1   -0.24    1.20
   3   7  -1    1.13    1.16
  -3   7   1    3.97    0.87
   2  -7  -1   84.90    4.47
   2  -7  -1   77.73    5.08
  -2  -7   1   73.16    5.08
   2   7  -1   77.53    5.10
  -2   7   1   82.99    5.01
   1  -7  -1    4.84    0.69
  -1  -7   1    4.75    1.06
   1   7  -1    4.02    0.56
  -1   7   1    5.07    0.97
   1   7  -1    3.42    1.10
   0  -7   1   14.05    1.44
   0  -7  -1   13.68    1.47
   0   7  -1   15.64    1.77
   0   7   1   15.16    1.75
   0   7   1   14.55    1.34
   0   7  -1   12.37    1.27
  -1  -7  -1   33.97    2.53
   1  -7   1   28.41    2.02
   1   7   1   31.36    1.94
   1   7   1   28.74    2.41
  -1   7  -1   29.96    2.25
   2  -7   1   25.42    1.56
  -2  -7  -1   25.79    2.47
   2  -7   1   27.80    2.40
   2   7   1   26.14    1.65
  -2   7  -1   23.17    2.19
   2   7   1   24.14    2.39
   3  -7   1    3.89    1.33
  -3  -7  -1    2.77    1.27
  -3   7  -1    2.23    1.13
   3   7   1    0.42    1.15
   3   7   1    2.31    0.43
  -4  -7  -1    1.89    1.30
   4  -7   1    2.35    1.48
  -4   7  -1    2.53    1.29
   4   7   1    2.65    1.41
   4   7   1    4.18    0.60
   5  -7   1    5.38    1.85
  -5  -7  -1    6.48    1.61
   5   7   1    4.04    0.75
   5   7   1    6.91    1.68
  -5   7  -1    4.19    1.61
   6  -7   1   -0.39    1.82
  -6  -7  -1   -2.23    1.47
   6   7   1    0.13    1.65
  -6   7  -1    0.60    1.63
   6   7   1   -0.69    0.71
   7  -7   1   -3.16    2.07
  -7  -7  -1    0.83    1.90
   7   7   1    0.98    1.82
  -7   7  -1    0.20    1.76
   7   7   1   -1.63    0.76
   7  -8  -1    5.86    2.45
  -7  -8   1    6.25    2.00
   7   8  -1    4.10    2.12
  -7   8   1    3.54    2.06
   6  -8  -1    8.59    2.36
  -6  -8   1    2.61    1.78
   6   8  -1    4.51    1.90
  -6   8   1    6.38    1.87
   5  -8  -1   -1.21    1.12
  -5  -8   1   -0.52    1.68
   5   8  -1    0.28    1.53
  -5   8   1    0.19    1.41
   4  -8  -1   68.71    4.92
  -4  -8   1   68.82    4.87
  -4   8   1   65.54    4.67
   4   8  -1   62.71    4.70
  -3  -8   1    8.38    1.59
   3  -8  -1    9.48    1.66
  -3   8   1   11.04    1.50
   3   8  -1    8.99    1.59
   2  -8  -1   10.67    1.55
   2  -8  -1   10.58    0.82
  -2  -8   1    9.31    1.48
  -2   8   1    8.49    1.32
   2   8  -1   10.42    1.57
  -1  -8   1  102.05    6.30
   1  -8  -1  104.85    6.02
  -1   8   1  102.25    6.19
   1   8  -1  103.54    5.93
   1   8  -1  106.90    6.33
   0  -8   1   16.34    1.55
   0  -8  -1   15.12    1.57
   0   8  -1   14.36    1.86
   0   8   1   17.29    1.89
   0   8   1   14.84    1.56
   0   8  -1   14.47    1.37
  -1  -8  -1   18.53    2.01
   1  -8   1   16.47    1.45
  -1   8  -1   15.73    1.68
   1   8   1   16.82    1.37
   1   8   1   18.20    1.92
   2  -8   1    0.49    0.40
   2  -8   1    2.74    1.13
  -2  -8  -1    1.78    1.12
  -2   8  -1    0.57    0.94
   2   8   1    1.51    0.44
   2   8   1    1.55    1.21
  -3  -8  -1   10.22    1.67
   3  -8   1   11.56    1.71
   3   8   1   11.03    1.64
  -3   8  -1    9.82    1.50
   3   8   1   10.78    0.87
  -4  -8  -1   10.12    1.65
   4  -8   1    9.29    1.80
   4   8   1    5.20    0.60
   4   8   1    6.29    1.58
  -4   8  -1    4.52    1.43
   5  -8   1    0.39    1.68
  -5  -8  -1   -0.79    1.39
   5   8   1   -2.89    1.41
  -5   8  -1   -0.94    1.43
   5   8   1    0.89    0.53
  -6  -8  -1   -0.52    1.58
   6  -8   1    0.58    1.92
  -6   8  -1    2.07    1.71
   6   8   1   -0.30    0.54
   6   8   1    0.01    1.68
   7  -8   1    1.73    2.27
  -7  -8  -1   -0.17    1.90
  -7   8  -1   -2.06    1.81
   7   8   1    5.19    2.10
   7  -9  -1   -0.92    2.14
   7   9  -1   -1.99    1.82
  -6  -9   1    0.07    1.65
   6  -9  -1    2.22    2.15
  -6   9   1    3.37    1.86
   6   9  -1    1.34    1.82
  -5  -9   1    4.93    1.89
   5  -9  -1   -0.24    1.68
   5   9  -1    3.13    1.67
  -5   9   1    2.23    1.55
  -4  -9   1   37.26    3.54
   4  -9  -1   36.65    3.57
  -4   9   1   36.91    2.96
   4   9  -1   32.19    3.30
   3  -9  -1    0.95    1.37
  -3  -9   1    1.73    1.35
  -3   9   1    2.20    1.24
   3   9  -1    1.05    1.44
  -2  -9   1   19.82    2.44
   2  -9  -1   23.82    2.42
   2  -9  -1   24.48    1.50
   2   9  -1   20.67    2.41
  -2   9   1   20.41    2.21
   1  -9  -1   33.98    2.39
  -1  -9   1   33.88    2.79
  -1   9   1   38.18    2.63
   1   9  -1   34.06    2.79
   1   9  -1   35.64    2.25
   0  -9   1    3.86    0.89
   0  -9  -1    3.63    0.87
   0   9   1    3.97    0.81
   0   9   1    3.82    1.18
   0   9  -1    3.03    1.15
   0   9  -1    4.21    0.87
   1  -9   1   -0.19    0.62
  -1  -9  -1   -0.89    0.95
  -1   9  -1    0.19    0.81
   1   9   1    0.51    0.59
   1   9   1    0.31    1.03
  -2  -9  -1    2.12    1.23
   2  -9   1    1.60    1.16
   2  -9   1    0.42    0.38
  -2   9  -1    1.17    0.97
   2   9   1    3.02    1.25
   2   9   1    0.17    0.42
  -3  -9  -1    3.27    1.46
   3  -9   1    1.97    1.37
   3   9   1    2.43    1.45
   3   9   1    2.32    0.39
  -3   9  -1    2.63    1.20
   4  -9   1    6.83    1.83
  -4  -9  -1    5.34    1.59
  -4   9  -1    7.64    1.63
   4   9   1    7.15    1.72
   4   9   1    7.36    0.64
  -5  -9  -1    9.70    1.92
   5  -9   1    7.61    2.07
   5   9   1    7.74    0.75
  -5   9  -1    7.88    1.85
   5   9   1    8.87    1.95
   6  -9   1   -0.07    1.97
  -6  -9  -1   -1.51    1.62
   6   9   1   -0.45    0.37
   6   9   1   -1.38    1.70
  -6   9  -1    1.28    1.79
   6 -10  -1    4.10    2.26
  -6 -10   1    1.71    1.81
  -6  10   1   -0.28    1.72
   6  10  -1    1.58    1.86
  -5 -10   1    3.18    1.91
   5 -10  -1    1.11    1.88
  -5  10   1    2.01    1.62
   5  10  -1   -0.53    1.64
  -4 -10   1   16.83    2.27
   4 -10  -1   17.07    2.35
   4  10  -1   12.26    2.13
  -4  10   1   12.47    1.99
   3 -10  -1    1.59    1.49
  -3 -10   1    1.01    1.38
  -3  10   1    2.95    1.32
   3  10  -1    3.75    1.61
   2 -10  -1    1.55    1.24
  -2 -10   1    2.91    1.33
   2 -10  -1    2.65    0.52
  -2  10   1    5.41    1.21
   2  10  -1    2.06    1.28
   2  10  -1    3.82    0.45
  -1 -10   1    1.30    1.05
   1 -10  -1    0.78    0.71
   1  10  -1    1.73    0.59
  -1  10   1    1.64    0.92
   1  10  -1    0.65    1.14
   0 -10   1    0.57    0.80
   0 -10  -1    2.30    0.97
   0  10  -1   -0.09    1.09
   0  10   1    0.56    0.71
   0  10  -1    0.46    0.67
   0  10   1    0.43    1.12
  -1 -10  -1   36.11    3.17
   1 -10   1   42.73    2.82
  -1  10  -1   43.66    2.98
   1  10   1   48.87    3.25
   1  10   1   41.18    2.66
   2 -10   1   -0.10    0.44
   2 -10   1    0.70    1.17
  -2 -10  -1   -1.23    1.16
   2  10   1    0.61    1.21
  -2  10  -1   -0.95    0.98
   2  10   1    0.82    0.49
   3 -10   1    1.47    1.44
  -3 -10  -1    0.94    1.23
   3  10   1    2.00    1.54
   3  10   1    1.58    0.36
  -3  10  -1    1.11    1.20
  -4 -10  -1   21.44    2.58
   4 -10   1   19.64    2.44
  -4  10  -1   18.95    2.65
   4  10   1   18.33    2.41
   5 -10   1    5.43    2.05
  -5 -10  -1    4.60    1.71
   5  10   1    2.34    1.79
  -5  10  -1    7.27    1.84
  -6 -10  -1    0.58    1.83
   6 -10   1   -2.10    2.04
  -6  10  -1   -2.59    1.68
   6  10   1   -0.19    1.83
  -6 -11   1    8.17    2.10
   6 -11  -1    1.32    2.25
  -6  11   1    3.06    1.45
   6  11  -1    4.40    2.26
  -5 -11   1    1.21    1.89
   5 -11  -1    0.77    1.88
  -5  11   1    1.08    1.66
   5  11  -1    0.76    1.92
  -4 -11   1   -1.30    1.58
   4 -11  -1    1.22    1.75
  -4  11   1   -0.15    1.50
   4  11  -1   -1.20    1.73
   3 -11  -1    4.23    1.65
  -3 -11   1    7.03    1.68
  -3  11   1    3.30    1.38
   3  11  -1    2.97    1.56
  -2 -11   1    2.28    1.34
   2 -11  -1    0.62    0.50
   2 -11  -1    1.24    1.26
   2  11  -1    0.32    1.28
  -2  11   1    1.63    1.11
   2  11  -1    0.65    0.35
   1 -11  -1   13.75    1.51
  -1 -11   1   12.97    1.65
   1  11  -1   13.46    1.27
   1  11  -1   11.63    1.70
  -1  11   1   11.76    1.58
   0 -11   1    4.47    1.02
   0 -11  -1    2.86    0.85
   0  11  -1    5.14    1.36
   0  11  -1    5.30    1.01
   0  11   1    2.37    1.26
   0  11   1    4.45    1.06
  -1 -11  -1    1.97    1.31
   1 -11   1    4.22    0.88
   1  11   1    4.50    1.33
  -1  11  -1    2.52    1.18
   1  11   1    4.57    0.72
   2 -11   1   24.47    2.50
   2 -11   1   20.53    1.56
  -2 -11  -1   20.19    2.65
  -2  11  -1   18.53    2.25
   2  11   1   19.35    2.45
   2  11   1   22.88    1.56
   3 -11   1    0.22    1.02
  -3 -11  -1    0.96    1.35
  -3  11  -1   -1.22    1.15
   3  11   1   -0.67    1.43
   3  11   1    0.92    0.32
   4 -11   1   24.40    2.80
  -4 -11  -1   20.85    2.64
   4  11   1   20.53    2.68
  -4  11  -1   24.15    2.86
  -5 -11  -1    5.83    1.80
   5 -11   1    7.94    2.21
   5  11   1    0.89    1.99
  -5  11  -1    5.45    1.86
   6 -11   1   -0.99    2.05
  -6 -11  -1   -1.19    1.83
   6  11   1    3.72    2.22
  -6  11  -1    3.82    1.98
  -6 -12   1   -2.99    1.36
   6 -12  -1    2.34    2.29
   6  12  -1    0.94    2.32
  -6  12   1   -0.07    1.83
  -5 -12   1    2.87    2.05
   5 -12  -1   -1.53    1.91
  -5  12   1    3.34    1.75
   5  12  -1    5.04    2.22
   4 -12  -1    2.59    1.87
  -4 -12   1    1.52    1.70
  -4  12   1    0.74    1.56
   4  12  -1    4.37    2.01
   3 -12  -1    0.12    1.53
  -3 -12   1   -1.30    1.43
   3  12  -1   -0.13    1.47
  -3  12   1   -0.93    1.25
  -2 -12   1   -0.37    1.25
   2 -12  -1    0.97    1.34
   2 -12  -1    0.27    0.57
   2  12  -1    0.28    0.40
  -2  12   1   -1.01    1.11
   2  12  -1    1.71    1.43
   1 -12  -1   18.77    1.84
  -1 -12   1   21.14    2.32
  -1  12   1   16.48    2.03
   1  12  -1   19.03    1.58
   1  12  -1   16.04    1.99
   0 -12   1    1.65    0.93
   0 -12  -1    3.12    1.03
   0  12  -1    2.28    0.98
   0  12   1    1.76    0.85
   0  12   1    2.72    1.37
   0  12  -1    1.37    0.80
  -1 -12  -1    5.72    1.28
   1 -12   1    4.15    0.97
  -1  12  -1    4.89    1.13
   1  12   1    5.50    0.92
   1  12   1    5.11    1.47
   2 -12   1    6.49    1.51
   2 -12   1    4.48    0.61
  -2 -12  -1    4.33    1.39
  -2  12  -1    4.28    1.28
   2  12   1    4.74    1.48
   2  12   1    4.91    0.75
  -3 -12  -1    6.65    1.63
   3 -12   1    6.78    1.76
  -3  12  -1    3.78    1.46
   3  12   1    6.30    1.75
   3  12   1    6.64    0.61
   4 -12   1   -0.34    1.66
  -4 -12  -1    4.38    1.43
  -4  12  -1    3.02    1.58
   4  12   1    3.52    1.92
   5 -12   1    2.88    2.00
  -5 -12  -1    0.93    1.60
  -5  12  -1    1.57    1.70
   5  12   1    5.76    2.34
   6 -12   1   -3.41    1.96
  -6 -12  -1   -2.72    1.82
   6  12   1    1.40    2.38
  -6  12  -1    1.90    1.98
  -6 -13   1   -1.83    1.31
   6 -13  -1   -4.92    1.84
   6  13  -1    0.74    2.48
   5 -13  -1    5.43    2.31
  -5 -13   1    9.22    2.43
  -5  13   1    4.37    1.93
   5  13  -1    9.14    2.52
   4 -13  -1    1.53    1.85
  -4 -13   1    4.15    2.02
  -4  13   1    0.65    1.60
   4  13  -1    3.92    1.91
  -3 -13   1   11.05    2.11
   3 -13  -1   13.91    2.19
  -3  13   1   14.09    1.97
   3  13  -1    8.48    2.00
  -2 -13   1    0.68    1.37
   2 -13  -1    1.55    0.70
   2 -13  -1    0.77    1.37
  -2  13   1    4.17    1.37
   2  13  -1    0.02    1.44
   2  13  -1    3.01    0.55
   1 -13  -1    1.79    0.91
  -1 -13   1    1.10    1.24
   1  13  -1    0.46    1.43
   1  13  -1    1.01    0.74
  -1  13   1   -0.12    1.02
   0 -13  -1   12.86    1.52
   0 -13   1   16.81    1.90
   0  13   1   14.55    1.66
   0  13   1   12.53    1.84
   0  13  -1   12.23    1.48
   0  13  -1   10.83    1.84
   1 -13   1   -0.25    0.72
  -1 -13  -1   -0.41    0.92
  -1  13  -1    0.25    1.20
   1  13   1   -0.36    0.77
   1  13   1    1.10    1.44
   2 -13   1   13.10    1.85
   2 -13   1   10.16    1.16
  -2 -13  -1   10.64    1.75
   2  13   1    9.56    1.88
   2  13   1   10.72    1.23
  -2  13  -1   12.34    1.65
  -3 -13  -1    0.49    1.20
   3 -13   1    0.35    1.54
   3  13   1    1.57    0.33
  -3  13  -1   -0.41    1.30
   3  13   1    0.82    1.59
   4 -13   1    2.79    1.86
  -4 -13  -1    0.91    1.45
  -4  13  -1    4.45    1.69
   4  13   1    1.93    1.88
  -5 -13  -1    3.43    1.96
   5 -13   1    1.25    1.98
  -5  13  -1    0.96    1.76
   5  13   1   -1.58    2.15
   6 -13   1    0.34    1.98
   6  13   1   -1.54    2.44
  -5 -14   1    5.64    1.96
   5 -14  -1    1.11    2.11
  -5  14   1    1.53    1.85
   5  14  -1    0.29    2.01
   4 -14  -1    2.57    1.84
  -4 -14   1    1.92    1.98
  -4  14   1    1.90    1.72
   4  14  -1   -1.76    1.70
   3 -14  -1    0.77    1.69
  -3 -14   1    1.57    1.76
  -3  14   1    2.48    1.55
   3  14  -1   -2.96    1.50
  -2 -14   1   21.71    2.89
   2 -14  -1   17.10    1.71
   2 -14  -1   14.14    2.19
   2  14  -1   24.78    2.88
   2  14  -1   19.85    1.43
  -2  14   1   21.11    2.46
   1 -14  -1    9.84    1.39
  -1 -14   1    8.40    1.68
   1  14  -1   10.16    1.43
   1  14  -1   11.81    1.95
  -1  14   1   12.91    1.55
   0 -14  -1    8.88    1.40
   0 -14   1    8.66    1.66
   0  14   1    8.71    1.26
   0  14  -1    9.82    1.39
   0  14  -1    6.22    1.75
   0  14   1    9.16    1.80
  -1 -14  -1   11.73    1.63
   1 -14   1   12.24    1.54
  -1  14  -1   13.44    1.61
   1  14   1   15.41    1.47
   1  14   1   12.77    2.04
  -2 -14  -1   17.30    2.30
   2 -14   1   13.55    1.49
   2 -14   1   17.80    2.16
   2  14   1   16.67    1.47
  -2  14  -1   14.93    1.89
   2  14   1   13.75    2.14
  -3 -14  -1   -0.22    1.20
   3 -14   1    1.60    1.61
   3  14   1    1.04    1.65
  -3  14  -1    1.39    1.45
   4 -14   1   -1.03    1.72
  -4 -14  -1    0.98    1.53
   4  14   1    1.02    1.79
  -4  14  -1    3.41    1.75
  -5 -14  -1    2.43    1.95
   5 -14   1    1.30    2.02
   5  14   1   -0.73    2.01
  -5  14  -1    2.94    2.02
  -5 -15   1   -0.18    1.81
   5 -15  -1    3.94    2.24
  -5  15   1    0.19    1.86
  -4 -15   1    2.85    2.15
   4 -15  -1    3.58    2.03
   4  15  -1    0.21    1.86
  -4  15   1    1.66    1.73
   3 -15  -1   -2.18    1.64
  -3 -15   1   -1.89    1.72
  -3  15   1   -2.89    1.45
   3  15  -1    1.58    1.76
   2 -15  -1   25.48    2.06
  -2 -15   1   21.90    3.19
   2 -15  -1   21.49    2.59
  -2  15   1   28.02    2.79
   2  15  -1   23.59    1.72
   2  15  -1   27.03    3.20
   1 -15  -1    4.46    1.18
  -1 -15   1    3.22    1.51
   1  15  -1    5.64    1.02
  -1  15   1    5.05    1.32
   1  15  -1    5.91    1.80
   0 -15   1   -0.75    1.34
   0 -15  -1   -1.75    1.21
   0  15  -1   -0.23    1.51
   0  15   1    0.20    1.52
   0  15  -1   -0.21    0.91
   0  15   1   -1.04    1.17
  -1 -15  -1    7.70    1.56
   1 -15   1    8.46    1.34
   1  15   1   10.31    1.29
   1  15   1    6.20    1.88
  -1  15  -1    9.34    1.53
   2 -15   1    6.34    1.03
   2 -15   1    9.34    1.81
  -2 -15  -1    6.53    1.82
   2  15   1    7.05    1.96
  -2  15  -1    7.43    1.57
   2  15   1   11.65    1.30
  -3 -15  -1    0.50    1.45
   3 -15   1    0.87    1.64
  -3  15  -1    1.06    1.51
   3  15   1   -1.74    1.61
  -4 -15  -1   -0.72    1.51
   4 -15   1    0.90    1.87
  -4  15  -1    0.09    1.66
   4  15   1   -1.55    1.79
  -5 -15  -1    0.31    1.90
   5 -15   1    4.70    2.18
  -5  15  -1   -0.60    1.85
   5  15   1    2.76    2.20
   4 -16  -1    0.46    2.05
  -4 -16   1   -0.23    2.08
   4  16  -1   -2.06    1.80
  -4  16   1   -1.48    1.67
  -3 -16   1    1.92    2.31
   3 -16  -1   -1.34    1.74
  -3  16   1    1.17    1.64
   3  16  -1   -0.59    1.77
  -2 -16   1   18.18    2.48
   2 -16  -1   19.08    1.74
   2 -16  -1   15.95    2.32
   2  16  -1   17.91    2.53
  -2  16   1   13.82    2.08
   2  16  -1   17.69    1.45
   1 -16  -1    2.53    1.17
  -1 -16   1    7.14    1.70
  -1  16   1    4.35    1.35
   1  16  -1    4.47    1.83
   1  16  -1    1.29    0.96
   0 -16  -1   -0.89    1.06
   0 -16   1   -0.31    1.41
   0  16  -1    0.55    1.02
   0  16   1    2.68    1.78
   0  16  -1    2.32    1.72
   0  16   1   -0.38    1.22
  -1 -16  -1    0.85    1.26
   1 -16   1    0.60    0.93
   1  16   1    0.74    0.86
   1  16   1    1.23    1.69
  -1  16  -1    0.87    1.44
  -2 -16  -1    6.28    1.62
   2 -16   1    4.16    0.88
   2 -16   1    2.56    1.56
  -2  16  -1    4.61    1.50
   2  16   1    3.57    1.88
   2  16   1    3.97    0.91
  -3 -16  -1   -0.66    1.38
   3 -16   1   -1.69    1.61
  -3  16  -1   -0.90    1.54
   3  16   1    1.14    1.81
  -4 -16  -1    1.30    1.86
   4 -16   1   -3.06    1.75
   4  16   1    0.79    1.93
  -4  16  -1    0.22    1.84
   4 -17  -1    4.66    2.27
  -4 -17   1    5.88    1.98
  -4  17   1    6.27    2.05
   4  17  -1    4.06    2.14
  -3 -17   1    0.07    1.99
   3 -17  -1   -1.20    1.81
  -3  17   1    1.22    1.66
   3  17  -1    4.55    2.04
   2 -17  -1   -0.34    1.54
  -2 -17   1    0.85    1.78
   2 -17  -1    2.03    0.98
   2  17  -1    0.29    1.87
  -2  17   1   -2.00    1.42
   2  17  -1   -0.10    0.67
  -1 -17   1    3.03    1.60
   1  17  -1   -0.81    1.19
  -1  17   1    0.98    1.31
   1  17  -1    1.80    1.01
   0 -17  -1    0.29    1.10
   0 -17   1    1.05    1.06
   0  17  -1   -0.79    1.02
   0  17   1    0.28    1.10
   0  17   1   -1.73    1.64
   0  17  -1   -0.45    1.71
   1 -17   1    0.05    0.82
  -1 -17  -1   -0.02    1.61
   1  17   1   -0.35    1.74
  -1  17  -1   -1.16    1.21
   1  17   1   -1.36    1.04
   2 -17   1   -1.19    1.44
  -2 -17  -1    2.79    1.57
   2 -17   1   -0.44    0.81
   2  17   1    2.73    0.89
  -2  17  -1   -0.15    1.43
   2  17   1   -1.16    1.79
   3 -17   1   -2.04    1.71
  -3 -17  -1   -1.41    1.63
  -3  17  -1   -0.36    1.60
   3  17   1    1.25    1.93
   4 -17   1    5.08    2.21
  -4 -17  -1    8.59    2.28
   4  17   1    5.41    2.26
  -4  17  -1    2.04    1.97
   3 -18  -1    4.48    2.13
  -3 -18   1    5.92    1.98
   3  18  -1    5.37    2.24
  -3  18   1    5.95    1.93
   2 -18  -1    6.95    1.24
   2 -18  -1    6.88    1.98
  -2 -18   1    7.52    1.88
   2  18  -1    5.85    0.89
  -2  18   1    8.53    1.84
   2  18  -1    6.14    2.20
  -1 -18   1    2.67    1.42
   1 -18  -1    0.00    1.29
  -1  18   1   -2.75    1.31
   1  18  -1    1.75    1.90
   1  18  -1    0.14    1.01
   0 -18   1    1.74    0.93
   0 -18  -1    2.83    1.30
   0  18  -1    3.94    1.97
   0  18  -1    0.55    1.11
   0  18   1    2.61    1.25
   0  18   1   -0.15    1.77
  -1 -18  -1    4.39    1.56
   1 -18   1    0.74    1.20
  -1  18  -1    2.24    1.37
   1  18   1   -1.26    1.80
   1  18   1    1.64    0.98
  -2 -18  -1   -2.66    1.81
   2 -18   1   -1.88    1.45
   2 -18   1    0.02    1.04
   2  18   1    2.72    0.94
  -2  18  -1   -0.19    1.46
   2  18   1    3.64    2.07
   3 -18   1    0.54    1.85
  -3 -18  -1   -0.30    1.81
  -3  18  -1    1.36    1.75
   3  18   1   -1.80    1.94
   3 -19  -1    5.40    2.14
   3  19  -1    4.05    2.18
  -2 -19   1   -1.19    1.26
   2 -19  -1   -0.97    1.03
   2 -19  -1    1.07    1.72
   2  19  -1    2.55    2.12
  -2  19   1   -0.01    1.59
  -1 -19   1    0.44    1.14
   1 -19  -1    2.41    1.44
   1  19  -1    2.88    1.14
   1  19  -1    2.68    2.05
  -1  19   1    1.62    1.44
   0 -19  -1    2.11    1.57
   0 -19   1    3.31    1.20
   0  19  -1    1.71    1.47
   0  19   1    1.25    1.50
  -1 -19  -1    1.17    1.50
   1 -19   1    2.72    1.30
  -1  19  -1    0.42    1.36
   1  19   1   -0.22    1.14
   1  19   1    3.30    2.03
   2 -19   1   -1.01    1.10
  -2 -19  -1   -1.66    1.59
   2 -19   1   -0.20    1.59
   2  19   1    1.33    2.11
   2  19   1   -0.82    0.81
  -2  19  -1   -2.94    1.47
   3 -19   1    0.64    1.79
   3  19   1    1.48    2.10
   1 -20  -1   -1.48    1.36
  -1 -20   1   -2.36    1.24
  -1  20   1    1.71    1.49
   1  20  -1    3.97    2.19
   1  20  -1    0.63    1.13
   0 -20   1   -0.38    1.27
   0 -20  -1    2.43    1.73
   0  20  -1   -1.28    1.44
   0  20   1   -1.51    1.49
  -1 -20  -1    5.81    1.79
   1 -20   1    4.37    1.44
   1  20   1    7.22    2.29
   1  20   1    2.98    1.31
  -1  20  -1    1.59    1.48
  -7   0   2   -1.13    1.46
   7   0  -2    1.22    1.88
  -7   0   2    0.69    1.18
  -6   0   2    4.79    1.53
   6   0  -2    8.40    2.02
  -6   0   2    5.86    1.26
  -5   0   2   -1.72    0.88
  -5   0   2   -0.56    0.92
   5   0  -2    0.03    1.47
  -4   0   2   40.38    2.86
  -4   0   2   38.19    3.03
   4   0  -2   47.28    3.42
   3   0  -2    0.59    1.10
  -3   0   2    0.01    0.68
  -3   0   2    0.03    0.71
  -2   0   2  123.08    6.72
   2   0  -2  105.66    6.83
  -2   0   2  120.28    6.77
   1   0  -2    0.68    0.64
   1   0  -2    0.12    0.57
  -1   0   2    0.74    0.53
   0   0  -2    2.69    0.50
   1   0   2    0.27    0.57
  -1   0  -2    0.00    0.63
  -2   0  -2   42.36    2.72
  -2   0  -2   41.32    2.74
   2   0   2   41.29    2.87
  -3   0  -2    0.60    0.79
  -3   0  -2    0.79    0.76
   3   0   2   -0.10    1.04
   4   0   2    8.13    1.55
  -4   0  -2   11.97    1.57
  -4   0  -2    9.26    1.38
  -5   0  -2   -0.58    1.17
  -5   0  -2    0.48    1.07
   5   0   2   -2.06    1.34
  -6   0  -2    2.06    1.26
   6   0   2    2.75    1.73
   7   0   2   -1.53    1.67
  -7   0  -2    0.27    1.67
  -7   0  -2    0.97    1.48
  -7  -1   2    6.66    1.53
   7  -1  -2    7.79    2.21
  -7  -1   2    8.42    1.44
  -7   1   2    6.08    1.52
   7   1  -2    3.96    2.07
  -7   1   2    4.13    1.78
  -6  -1   2    6.53    1.25
  -6  -1   2    4.11    1.59
   6  -1  -2    5.59    1.91
   6   1  -2    3.04    1.68
  -6   1   2    7.63    1.45
  -6   1   2    5.37    1.18
   5  -1  -2    1.29    1.59
  -5  -1   2    1.26    1.10
  -5  -1   2   -0.22    1.29
  -5   1   2    3.02    0.96
   5   1  -2    3.46    1.51
  -5   1   2    1.44    1.08
   4  -1  -2   46.49    3.63
  -4  -1   2   47.70    3.46
  -4  -1   2   50.61    3.21
   4   1  -2   45.30    3.60
  -4   1   2   46.88    3.24
  -4   1   2   47.12    3.25
  -3  -1   2   41.99    3.11
   3  -1  -2   44.55    3.28
  -3  -1   2   44.85    2.79
  -3   1   2   41.14    2.94
  -3   1   2   44.47    2.89
   3   1  -2   46.87    3.27
  -2  -1   2   20.66    1.69
   2  -1  -2   17.59    1.86
  -2  -1   2   19.43    1.37
  -2   1   2   18.03    1.59
   2   1  -2   20.76    1.87
  -2   1   2   15.49    1.43
   1  -1  -2  214.82   12.74
   1  -1  -2  223.75   12.76
  -1  -1   2  232.66   12.70
  -1   1   2  239.90   12.79
   1   1  -2  227.41   12.79
   0  -1   2   78.14    4.63
   0  -1  -2   70.31    4.59
   0  -1  -2   83.07    4.69
   0   1   2   86.11    4.56
   0   1  -2   77.95    4.63
   0   1  -2   94.67    4.71
  -1  -1  -2  110.14    5.87
   1  -1   2   93.95    5.77
   1   1   2   98.73    5.77
  -1   1  -2  108.16    5.82
  -1   1  -2   93.18    5.77
  -2  -1  -2   16.41    1.67
  -2  -1  -2   14.77    1.35
   2  -1   2   17.26    1.69
  -2   1  -2   14.93    1.54
   2   1   2   14.28    1.70
  -2   1  -2   15.92    1.52
  -3  -1  -2    1.41    0.88
  -3  -1  -2    1.39    0.76
   3  -1   2    4.18    1.15
  -3   1  -2    1.95    0.86
  -3   1  -2    2.86    0.83
   3   1   2    1.50    1.11
  -4  -1  -2    3.95    1.21
  -4  -1  -2    4.16    1.10
   4  -1   2    3.17    1.30
  -4   1  -2    1.89    0.94
   4   1   2    2.88    1.32
  -4   1  -2    5.88    1.24
  -5  -1  -2    1.44    1.14
   5  -1   2    2.46    1.54
  -5  -1  -2    2.32    1.04
   5   1   2    1.12    1.02
  -5   1  -2    1.62    1.05
  -5   1  -2    0.94    1.13
  -6  -1  -2    5.75    1.67
  -6  -1  -2    5.08    1.48
   6  -1   2    0.00    1.74
   6   1   2    5.29    1.82
  -6   1  -2   -0.40    1.31
  -6   1  -2    2.79    1.09
  -7  -1  -2   -0.09    1.55
  -7  -1  -2    0.45    0.91
   7  -1   2   -0.12    1.89
  -7   1  -2   -0.44    1.48
  -7   1  -2    0.41    1.11
   7   1   2   -2.03    1.65
  -7  -2   2    0.61    1.14
   7  -2  -2    1.27    2.04
  -7   2   2    1.78    1.82
   7   2  -2    4.29    2.01
  -7   2   2    0.43    1.17
  -6  -2   2    1.56    1.42
   6  -2  -2   -0.60    1.74
  -6  -2   2   -0.91    1.01
   6   2  -2   -1.59    1.57
  -6   2   2    0.83    1.26
  -6   2   2    0.17    0.95
  -5  -2   2    4.63    1.32
  -5  -2   2    4.97    1.11
   5  -2  -2    6.39    1.74
  -5   2   2    7.41    1.19
  -5   2   2    4.72    1.28
   5   2  -2    5.91    1.57
   4  -2  -2    4.00    1.38
  -4  -2   2    5.56    0.90
  -4  -2   2    4.36    1.16
  -4   2   2    4.26    1.09
   4   2  -2    2.74    1.26
  -4   2   2    5.05    0.90
   3  -2  -2    9.89    1.42
  -3  -2   2    9.51    1.12
  -3  -2   2    7.52    1.20
  -3   2   2    8.32    0.93
   3   2  -2    9.61    1.36
  -3   2   2    8.28    1.15
  -2  -2   2   14.72    1.68
  -2  -2   2   15.81    1.17
   2  -2  -2   15.22    1.72
  -2   2   2   14.43    1.31
   2   2  -2   14.96    1.71
   1  -2  -2   48.45    3.10
   1  -2  -2   49.46    3.19
   1   2  -2   61.28    3.26
  -1   2   2   51.82    3.17
   0  -2  -2   74.18    4.15
   0   2  -2   73.19    4.11
   0   2   2   65.27    4.04
   0   2   2   65.08    4.14
   0   2  -2   77.62    4.17
   1  -2   2   28.48    1.94
  -1  -2  -2   31.57    2.17
   1   2   2   26.60    1.91
   1   2   2   27.14    1.83
  -1   2  -2   27.23    1.88
  -1   2  -2   26.87    1.84
   2  -2   2   10.50    1.21
  -2  -2  -2   10.05    1.22
   2   2   2   10.26    1.20
  -2   2  -2    8.10    1.17
  -2   2  -2   10.10    1.16
  -3  -2  -2    2.95    1.17
  -3  -2  -2    0.13    0.55
   3  -2   2    0.29    1.01
   3   2   2   -0.52    0.99
  -3   2  -2    0.80    0.88
  -3   2  -2    1.49    0.72
  -4  -2  -2   32.97    2.75
   4  -2   2   32.56    2.95
  -4  -2  -2   34.61    2.43
   4   2   2   35.41    2.92
  -4   2  -2   33.82    2.47
  -4   2  -2   34.17    2.70
  -5  -2  -2    0.84    1.41
   5  -2   2    2.67    1.52
  -5  -2  -2   -1.42    0.92
   5   2   2   -0.07    1.35
  -5   2  -2    1.19    0.79
  -5   2  -2    1.25    1.19
   6  -2   2   11.77    2.17
  -6  -2  -2    8.42    1.27
  -6  -2  -2   10.50    1.78
   6   2   2   10.51    2.03
  -6   2  -2   11.02    1.78
  -6   2  -2    7.72    1.38
   7  -2   2    2.32    2.02
  -7  -2  -2    5.40    1.96
  -7   2  -2    2.67    1.66
  -7   2  -2    2.32    1.25
   7   2   2    2.18    1.86
  -7  -3   2    0.09    1.22
  -7  -3   2   -2.84    1.40
   7  -3  -2    1.08    2.16
   7   3  -2    2.79    1.96
  -7   3   2    1.10    1.54
  -7   3   2    1.85    1.06
   6  -3  -2    2.21    1.87
  -6  -3   2   -0.18    0.81
  -6  -3   2    1.82    1.53
   6   3  -2    2.52    1.72
  -6   3   2    3.77    1.73
  -6   3   2    1.59    1.01
  -5  -3   2   -1.49    1.15
   5  -3  -2   -1.13    1.49
  -5  -3   2    0.31    0.81
  -5   3   2   -1.55    1.10
   5   3  -2    0.51    1.38
  -5   3   2    1.18    0.66
  -4  -3   2    0.28    0.63
  -4  -3   2   -2.27    0.98
   4  -3  -2    0.81    1.25
  -4   3   2    0.70    1.00
  -4   3   2    0.60    0.70
   4   3  -2   -0.57    1.11
  -3  -3   2   -0.13    0.91
   3  -3  -2    0.63    1.07
  -3  -3   2   -0.48    0.45
  -3   3   2    0.12    0.88
   3   3  -2   -0.21    0.99
  -3   3   2    0.84    0.55
  -2  -3   2    0.40    0.93
   2  -3  -2    0.07    0.91
  -2  -3   2    0.14    0.36
   2   3  -2    0.60    0.67
  -2   3   2   -0.43    0.81
  -1  -3   2   56.67    3.37
   1  -3  -2   53.54    3.62
   1  -3  -2   56.83    3.47
  -1  -3   2   63.72    3.76
   1   3  -2   61.66    3.67
  -1   3   2   65.89    3.69
   0  -3  -2  191.09   10.30
   0   3  -2  191.80   10.29
   0   3   2  173.59   10.29
   0   3  -2  188.11   10.23
   0   3  -2  181.38   10.32
   0   3   2  169.20   10.25
   1  -3   2   24.80    1.95
  -1  -3  -2   29.78    1.95
  -1   3  -2   25.62    1.70
   1   3   2   26.80    1.75
  -1   3  -2   24.69    1.95
   1   3   2   24.86    1.89
  -2  -3  -2   -0.44    0.90
   2  -3   2   -1.29    0.84
  -2   3  -2    0.23    0.50
  -2   3  -2    0.76    0.86
   2   3   2   -0.03    0.50
   2   3   2   -0.69    0.84
  -3  -3  -2   35.89    2.84
   3  -3   2   37.39    2.86
   3   3   2   37.16    2.83
  -3   3  -2   36.42    2.40
  -3   3  -2   38.61    2.76
   4  -3   2    3.01    1.29
  -4  -3  -2    1.37    1.10
  -4   3  -2    0.64    0.69
  -4   3  -2    2.03    1.10
   4   3   2    1.19    1.18
  -5  -3  -2   13.60    2.00
   5  -3   2   12.90    2.05
  -5   3  -2   11.77    1.57
   5   3   2   12.57    1.93
  -5   3  -2   12.21    1.70
  -6  -3  -2    6.50    1.64
   6  -3   2    3.58    1.90
   6   3   2    4.34    1.75
  -6   3  -2    3.46    1.53
  -6   3  -2    6.90    1.15
  -7  -3  -2    0.87    2.00
   7  -3   2    0.47    2.08
  -7   3  -2    2.36    1.15
   7   3   2    4.00    2.04
  -7   3  -2    4.64    1.81
   7  -4  -2    2.13    2.15
  -7  -4   2    3.82    1.29
  -7  -4   2    2.37    1.16
  -7   4   2    3.24    0.85
  -7   4   2    5.66    1.83
   7   4  -2    2.75    2.05
   6  -4  -2    0.62    1.82
  -6  -4   2    0.87    1.62
  -6  -4   2   -0.36    0.92
  -6   4   2   -0.08    0.77
  -6   4   2   -0.78    1.38
   6   4  -2    1.41    1.71
  -5  -4   2    1.09    1.33
  -5  -4   2    1.20    0.80
   5  -4  -2    2.29    1.62
   5   4  -2    1.71    1.53
  -5   4   2   -0.39    0.62
  -5   4   2   -0.50    1.19
   4  -4  -2   12.56    1.77
  -4  -4   2    9.21    1.81
  -4  -4   2   12.88    1.21
   4   4  -2   12.30    1.74
  -4   4   2   13.93    1.91
  -4   4   2   12.51    1.19
  -3  -4   2   -0.28    1.01
   3  -4  -2    1.33    1.07
  -3  -4   2    0.71    0.40
  -3   4   2    0.13    0.93
   3   4  -2    0.80    0.76
  -3   4   2    0.70    0.39
   2  -4  -2   85.80    5.26
  -2  -4   2   88.59    4.81
   2  -4  -2   83.40    4.88
  -2  -4   2   87.25    5.31
  -2   4   2   85.91    5.21
   2   4  -2   97.72    5.29
   2   4  -2   76.19    4.80
   1  -4  -2    1.48    0.85
  -1  -4   2    1.44    0.90
  -1  -4   2    2.19    0.31
  -1  -4   2    1.67    0.32
   1  -4  -2    1.08    0.53
   1   4  -2    1.68    0.92
  -1   4   2    1.37    0.85
   0  -4  -2   19.35    1.60
   0   4   2   16.18    1.54
   0   4   2   17.49    1.57
   0   4  -2   18.55    1.33
   0   4  -2   15.46    1.58
   1  -4   2    4.12    0.93
  -1  -4  -2    2.45    0.97
   1   4   2    3.15    0.60
  -1   4  -2    2.52    0.81
   1   4   2    2.93    0.84
  -1   4  -2    3.12    0.63
   2  -4   2   75.25    4.54
  -2  -4  -2   75.69    4.60
  -2   4  -2   69.55    4.47
  -2   4  -2   70.37    4.18
   2   4   2   71.85    4.21
   2   4   2   71.32    4.48
  -3  -4  -2   20.71    2.28
   3  -4   2   25.66    2.33
  -3   4  -2   22.10    2.16
  -3   4  -2   23.27    1.67
   3   4   2   26.22    1.71
   3   4   2   24.38    2.30
   4  -4   2   10.04    1.66
  -4  -4  -2    9.84    1.54
   4   4   2   11.62    1.65
  -4   4  -2   11.17    1.54
  -4   4  -2   10.49    1.24
  -5  -4  -2    5.18    1.45
   5  -4   2    1.98    1.60
  -5   4  -2    3.83    0.82
  -5   4  -2    5.86    1.48
   5   4   2    6.01    1.62
   6  -4   2    4.97    1.98
  -6  -4  -2    7.57    2.05
   6   4   2    6.72    1.95
  -6   4  -2    8.66    1.17
  -6   4  -2    5.94    1.64
   7  -4   2    2.11    2.09
  -7  -4  -2    1.69    2.11
   7   4   2    1.04    1.95
  -7   4  -2    0.93    0.97
  -7   4  -2    0.74    1.71
   7  -5  -2   -0.11    2.09
  -7  -5   2   -0.42    1.23
   7   5  -2    2.05    1.99
  -7   5   2   -2.39    1.98
  -6  -5   2   28.64    3.36
  -6  -5   2   25.90    1.92
   6  -5  -2   27.68    3.59
  -6   5   2   23.84    1.78
   6   5  -2   23.59    3.29
  -6   5   2   26.02    3.03
   5  -5  -2   27.12    3.10
  -5  -5   2   24.58    2.82
  -5  -5   2   23.52    1.71
  -5   5   2   23.78    1.65
  -5   5   2   21.66    2.66
   5   5  -2   18.58    2.39
   4  -5  -2    0.59    0.95
  -4  -5   2   -0.71    1.20
  -4  -5   2   -0.01    0.44
  -4   5   2   -0.05    1.09
  -4   5   2   -0.41    0.34
   4   5  -2    1.54    1.27
   3  -5  -2    4.11    1.25
  -3  -5   2    7.18    1.30
  -3  -5   2    5.70    0.52
   3   5  -2    4.25    0.95
  -3   5   2    5.19    0.55
  -3   5   2    5.16    1.16
   2  -5  -2    0.57    0.98
   2  -5  -2    0.31    0.32
  -2  -5   2    0.84    1.01
   2   5  -2    0.47    0.97
  -2   5   2    0.64    0.46
  -2   5   2   -0.09    0.89
  -1  -5   2    3.14    1.02
   1  -5  -2    3.07    0.98
   1  -5  -2    3.33    0.62
   1   5  -2    2.94    1.01
  -1   5   2    3.72    0.94
   0  -5   2   10.02    1.09
   0  -5  -2   10.56    1.40
   0   5  -2   11.39    1.46
   0   5   2    9.41    1.40
   0   5  -2   10.82    1.08
   0   5   2   11.88    1.49
  -1  -5  -2   77.71    4.73
  -1   5  -2   78.79    4.59
   1   5   2   71.99    4.61
   1   5   2   76.01    4.47
   2  -5   2   -0.13    0.96
  -2  -5  -2   -0.10    0.96
   2   5   2   -0.04    0.54
  -2   5  -2   -0.30    0.41
  -2   5  -2    0.17    0.89
   2   5   2   -0.20    0.90
  -3  -5  -2   17.34    2.15
   3  -5   2   24.13    2.25
  -3   5  -2   20.17    2.08
   3   5   2   20.31    1.56
   3   5   2   20.70    2.15
  -3   5  -2   19.89    1.43
   4  -5   2    2.64    1.36
  -4  -5  -2    2.66    1.27
  -4   5  -2    2.41    1.24
   4   5   2    3.36    0.68
   4   5   2    2.58    1.35
  -4   5  -2    4.01    0.68
   5  -5   2   44.98    4.05
  -5  -5  -2   47.24    3.89
   5   5   2   48.95    4.01
  -5   5  -2   50.89    3.10
  -5   5  -2   49.31    3.84
  -6  -5  -2    0.89    1.54
   6  -5   2    2.87    1.91
  -6   5  -2    1.79    1.83
  -6   5  -2    1.38    0.79
   6   5   2    0.11    1.72
  -7  -5  -2    1.49    1.95
   7  -5   2    1.20    2.13
   7   5   2    3.05    0.91
  -7   5  -2    0.57    1.78
   7   5   2    2.87    2.03
  -7  -6   2   -1.62    1.19
   7  -6  -2    0.27    2.17
  -7   6   2    1.19    1.81
   7   6  -2    0.42    1.98
   6  -6  -2    1.32    1.95
  -6  -6   2    1.15    1.74
  -6   6   2    0.41    1.56
   6   6  -2    1.31    1.81
  -5  -6   2    6.52    1.69
   5  -6  -2    5.68    1.87
   5   6  -2    6.80    1.73
  -5   6   2    5.71    1.61
  -4  -6   2    1.37    1.35
   4  -6  -2    3.70    1.43
   4   6  -2    1.80    1.26
  -4   6   2    1.32    1.19
  -3  -6   2   15.61    2.15
   3  -6  -2   16.40    2.14
  -3   6   2   14.00    1.97
   3   6  -2   16.26    2.04
   2  -6  -2    1.88    0.35
   2  -6  -2    1.03    1.07
  -2  -6   2    1.56    1.08
  -2   6   2    1.33    0.97
   2   6  -2    0.20    1.04
  -1  -6   2    1.47    0.96
   1  -6  -2    0.46    0.58
   1   6  -2    1.17    0.99
  -1   6   2    0.99    0.90
   1   6  -2    1.80    0.40
   0  -6  -2   -0.24    0.73
   0  -6   2    0.15    0.69
   0   6   2    1.26    0.75
   0   6   2   -0.25    0.88
   0   6  -2    0.82    0.58
   0   6  -2   -0.32    0.88
  -1  -6  -2    1.98    0.96
   1   6   2    1.47    0.70
  -1   6  -2    1.81    0.82
   1   6   2    0.28    0.86
  -2  -6  -2    0.03    0.95
   2  -6   2   -0.01    0.99
   2   6   2    0.23    0.52
   2   6   2   -0.84    0.93
  -2   6  -2    0.34    0.89
   3  -6   2    1.78    1.17
  -3  -6  -2    2.35    1.15
   3   6   2    0.74    0.55
  -3   6  -2    2.18    0.40
  -3   6  -2    1.57    1.04
   3   6   2    2.71    1.15
  -4  -6  -2   28.12    2.86
   4  -6   2   32.59    3.02
   4   6   2   30.79    2.11
  -4   6  -2   30.48    1.86
  -4   6  -2   31.07    2.80
   4   6   2   27.21    2.81
   5  -6   2    6.83    1.86
  -5  -6  -2    4.21    1.61
   5   6   2    2.34    1.64
   5   6   2    4.98    0.92
  -5   6  -2    3.66    1.57
   6  -6   2    0.58    1.86
  -6  -6  -2    3.59    1.66
   6   6   2    3.20    0.96
  -6   6  -2    2.87    0.63
  -6   6  -2    1.85    1.66
   6   6   2    1.89    1.84
   7  -6   2    2.45    2.13
  -7  -6  -2    1.24    2.34
  -7   6  -2   -0.89    1.63
   7   6   2   -1.39    1.80
   7   6   2    1.37    1.00
   7  -7  -2    2.95    2.30
  -7   7   2   -1.49    1.76
   7   7  -2    0.18    1.82
   6  -7  -2    3.97    2.00
  -6  -7   2    3.46    2.00
  -6   7   2    2.49    1.63
   6   7  -2    2.95    0.50
   6   7  -2    2.34    1.77
   5  -7  -2   24.44    2.81
  -5  -7   2   26.56    3.13
   5   7  -2   20.78    2.91
  -5   7   2   25.06    2.91
   5   7  -2   25.20    1.49
   4  -7  -2   26.64    2.92
  -4  -7   2   22.89    2.89
   4   7  -2   24.56    2.74
  -4   7   2   28.83    2.69
  -3  -7   2    2.19    1.26
   3  -7  -2    1.70    1.26
  -3   7   2    1.45    1.11
   3   7  -2    2.70    1.21
   2  -7  -2   14.50    1.93
  -2  -7   2   12.25    1.58
   2  -7  -2   13.57    1.03
   2   7  -2   14.47    2.04
  -2   7   2   12.65    1.50
   1  -7  -2  208.87   11.62
  -1  -7   2  210.68   11.85
   1   7  -2  216.32   11.52
  -1   7   2  199.77   11.76
   1   7  -2  192.78   11.82
   0  -7  -2   -0.32    0.90
   0  -7   2   -1.02    0.67
   0   7   2    0.32    0.70
   0   7  -2   -0.29    0.57
   0   7   2   -1.69    0.89
   0   7  -2   -0.45    0.92
  -1  -7  -2    2.40    1.01
   1  -7   2    1.35    0.55
  -1   7  -2    1.31    0.82
   1   7   2    1.85    0.95
   1   7   2    1.67    0.70
   2  -7   2    4.23    1.19
  -2  -7  -2    4.93    1.16
   2   7   2    5.41    1.23
  -2   7  -2    4.64    1.07
   2   7   2    5.34    0.69
  -3  -7  -2    5.27    1.28
   3  -7   2    8.39    1.48
  -3   7  -2    5.75    1.30
   3   7   2    5.30    1.31
   3   7   2    7.33    0.88
   4  -7   2    1.53    1.39
  -4  -7  -2   -2.17    1.17
   4   7   2   -0.23    0.53
   4   7   2    0.50    1.29
  -4   7  -2   -0.40    1.21
  -5  -7  -2    0.94    1.53
   5  -7   2    0.46    1.62
   5   7   2    1.95    0.78
  -5   7  -2    0.21    1.46
   5   7   2    1.53    1.50
  -6  -7  -2   -0.14    1.64
   6  -7   2    0.23    1.86
  -6   7  -2    1.00    1.64
   6   7   2    0.27    0.88
   6   7   2    1.07    1.66
  -7  -7  -2   -3.08    1.79
   7  -7   2    0.27    2.15
   7   7   2   -0.76    0.93
   7   7   2    1.53    1.86
  -7   7  -2    2.49    1.93
   7  -8  -2    0.46    2.15
  -7  -8   2    0.64    1.44
  -7   8   2   -2.74    1.73
   7   8  -2   -0.50    1.84
  -6  -8   2   18.08    2.67
   6  -8  -2   18.57    2.81
  -6   8   2   16.10    2.35
   6   8  -2   14.72    2.43
   5  -8  -2   10.19    2.12
  -5  -8   2    6.51    1.89
  -5   8   2    8.09    1.87
   5   8  -2    7.53    1.82
  -4  -8   2   10.00    1.88
   4  -8  -2    8.45    1.86
   4   8  -2    8.04    1.68
  -4   8   2    9.90    1.66
  -3  -8   2   11.95    1.58
   3  -8  -2   15.91    1.88
   3   8  -2   11.87    1.75
  -3   8   2   13.09    1.65
   2  -8  -2    0.65    1.10
  -2  -8   2    2.37    1.14
   2  -8  -2    1.17    0.50
   2   8  -2    1.23    0.92
  -2   8   2    0.64    0.99
   1  -8  -2    4.24    0.77
  -1  -8   2    2.94    1.07
   1   8  -2    4.02    0.54
  -1   8   2    3.53    0.96
   1   8  -2    2.83    1.14
   0  -8   2   91.47    5.26
   0  -8  -2   84.34    5.26
   0   8   2   88.82    5.21
   0   8  -2   87.53    5.12
   0   8   2   85.13    5.38
   0   8  -2   85.35    5.39
   1  -8   2   38.29    2.53
  -1  -8  -2   38.00    2.83
   1   8   2   39.80    2.50
   1   8   2   34.29    2.77
  -1   8  -2   37.07    2.65
   2  -8   2   15.94    2.07
   2  -8   2   17.53    1.34
  -2  -8  -2   16.44    2.09
  -2   8  -2   18.60    1.96
   2   8   2   21.02    1.43
   2   8   2   17.80    2.14
  -3  -8  -2    4.37    1.34
   3  -8   2    7.56    1.54
   3   8   2    7.26    1.48
  -3   8  -2    5.79    1.30
   3   8   2    6.94    0.76
   4  -8   2    0.45    1.44
  -4  -8  -2   -0.79    1.33
   4   8   2    0.69    1.36
  -4   8  -2    0.07    1.25
   4   8   2   -0.46    0.48
   5  -8   2   15.58    2.27
  -5  -8  -2   11.19    2.08
   5   8   2   10.85    2.08
   5   8   2   12.33    1.30
  -5   8  -2   12.91    2.03
   6  -8   2    7.39    2.24
  -6  -8  -2    1.36    1.80
  -6   8  -2    3.75    1.76
   6   8   2    6.09    0.90
   6   8   2    4.01    1.90
  -7  -8  -2    0.53    2.01
   7  -8   2    0.62    2.20
  -7   8  -2   -0.97    1.78
   7   8   2    0.00    1.94
   6  -9  -2   -0.72    2.00
  -6  -9   2    0.02    2.00
   6   9  -2    1.36    1.79
  -6   9   2    3.69    1.85
  -5  -9   2   22.03    3.31
   5  -9  -2   20.85    2.79
  -5   9   2   28.72    3.11
   5   9  -2   21.29    3.02
  -4  -9   2    0.04    1.54
   4   9  -2   -0.52    1.41
  -4   9   2   -1.99    1.25
  -3  -9   2   18.70    2.54
   3  -9  -2   15.59    2.05
   3   9  -2   15.69    2.07
  -3   9   2   18.45    2.27
  -2  -9   2   -0.05    1.11
   2  -9  -2   -0.63    1.07
   2  -9  -2    0.17    0.44
  -2   9   2    1.34    1.06
   2   9  -2    1.39    1.23
  -1  -9   2    1.09    1.01
   1  -9  -2    0.78    0.61
  -1   9   2    0.79    0.91
   1   9  -2   -0.28    1.05
   1   9  -2    0.71    0.47
   0  -9  -2   50.83    3.50
   0  -9   2   55.70    3.49
   0   9   2   51.98    3.66
   0   9  -2   54.35    3.33
   0   9   2   53.42    3.50
   0   9  -2   52.93    3.67
   1  -9   2   -0.27    0.55
  -1  -9  -2   -1.40    0.85
  -1   9  -2   -0.56    0.78
   1   9   2   -0.08    0.56
   1   9   2    0.19    1.02
  -2  -9  -2    0.41    1.04
   2  -9   2    0.03    0.48
   2  -9   2    1.13    1.12
   2   9   2   -0.42    1.06
  -2   9  -2   -2.06    0.88
   2   9   2   -0.04    0.52
   3  -9   2   69.37    4.75
  -3  -9  -2   66.20    4.64
  -3   9  -2   67.06    4.54
   3   9   2   64.51    3.91
   3   9   2   67.43    4.69
   4  -9   2    3.73    1.66
  -4  -9  -2    1.42    1.50
  -4   9  -2    3.91    1.15
   4   9   2    0.85    1.47
   4   9   2    3.42    0.60
  -5  -9  -2   14.18    2.28
   5  -9   2   17.13    2.45
   5   9   2   13.06    1.13
   5   9   2   12.26    2.13
  -5   9  -2    8.25    1.99
  -6  -9  -2    0.94    1.82
   6  -9   2   -4.13    1.84
   6   9   2   -1.77    1.69
  -6   9  -2    1.08    1.75
   6 -10  -2    0.19    2.06
  -6 -10   2    0.97    2.12
  -6  10   2    0.30    1.75
   6  10  -2    1.98    1.87
   5 -10  -2    8.73    2.26
  -5 -10   2   13.59    2.44
  -5  10   2   12.02    2.11
   5  10  -2   13.65    2.21
  -4 -10   2    2.24    1.68
   4 -10  -2    1.80    1.68
   4  10  -2    2.88    1.70
  -4  10   2    3.18    1.18
  -3 -10   2    3.58    1.54
   3 -10  -2    2.49    1.52
  -3  10   2    3.63    1.35
   3  10  -2    3.64    1.65
   2 -10  -2    9.08    1.56
  -2 -10   2    8.80    1.59
   2 -10  -2    8.28    1.03
  -2  10   2    6.68    1.36
   2  10  -2   11.71    1.69
  -1 -10   2    1.86    1.10
   1 -10  -2    2.88    0.84
   1  10  -2    2.25    0.59
   1  10  -2    0.53    1.13
  -1  10   2    0.96    0.95
   0 -10  -2    3.36    1.14
   0 -10   2    5.27    1.16
   0  10   2    7.03    0.98
   0  10  -2    4.35    0.84
   0  10   2    6.56    1.32
   0  10  -2    4.91    1.27
   1 -10   2    3.09    0.83
  -1 -10  -2    2.09    1.07
   1  10   2    2.13    0.67
   1  10   2    2.14    1.15
  -1  10  -2    1.86    0.91
  -2 -10  -2    2.94    1.19
   2 -10   2    3.83    1.27
   2 -10   2    3.40    0.68
   2  10   2    2.03    1.24
   2  10   2    4.42    0.73
  -2  10  -2    3.74    1.16
  -3 -10  -2    5.30    1.46
   3 -10   2    6.79    1.69
   3  10   2    5.29    0.60
  -3  10  -2    5.04    1.41
   3  10   2    3.83    1.61
   4 -10   2   31.06    3.29
  -4 -10  -2   25.38    3.09
   4  10   2   26.39    1.71
   4  10   2   22.50    3.14
  -4  10  -2   24.78    2.88
   5 -10   2    2.35    1.86
  -5 -10  -2    1.53    1.71
   5  10   2    2.08    0.48
  -5  10  -2    3.11    1.73
   5  10   2    3.01    1.81
   6 -10   2   -0.52    2.05
  -6 -10  -2    3.67    2.03
   6  10   2    0.12    1.90
  -6  10  -2    1.56    1.83
  -6 -11   2    2.28    2.26
   6 -11  -2    3.24    2.37
   6  11  -2    2.96    2.17
  -6  11   2    2.50    1.84
  -5 -11   2    0.51    1.91
   5 -11  -2    4.56    2.11
   5  11  -2    2.93    1.98
  -5  11   2    3.86    1.84
   4 -11  -2    2.50    1.82
  -4 -11   2    2.10    1.75
   4  11  -2    1.99    1.84
  -4  11   2    0.58    1.48
  -3 -11   2    0.31    1.48
   3 -11  -2    1.81    1.59
   3  11  -2    2.78    1.58
  -3  11   2    0.44    1.27
   2 -11  -2    4.81    0.75
   2 -11  -2    4.10    1.39
  -2 -11   2    2.90    1.41
   2  11  -2    3.12    1.42
  -2  11   2    2.47    1.23
  -1 -11   2    4.00    1.22
   1 -11  -2    0.71    0.83
   1  11  -2    1.96    0.62
  -1  11   2    1.25    0.99
   1  11  -2    1.26    1.25
   0 -11   2   11.86    1.63
   0 -11  -2   10.89    1.66
   0  11   2   10.97    1.67
   0  11  -2   11.55    1.38
   0  11  -2   14.77    2.05
   0  11   2   12.67    1.50
   1 -11   2   23.09    1.86
  -1 -11  -2   16.07    2.17
   1  11   2   19.78    1.63
   1  11   2   20.13    2.31
  -1  11  -2   17.71    1.93
  -2 -11  -2    0.23    1.12
   2 -11   2    4.25    1.34
   2 -11   2    2.40    0.69
  -2  11  -2    1.89    1.12
   2  11   2    0.44    1.25
   2  11   2    2.01    0.64
   3 -11   2   -2.35    1.35
  -3 -11  -2    0.70    1.29
  -3  11  -2    1.96    1.31
   3  11   2    0.68    0.49
   3  11   2    0.62    1.46
  -4 -11  -2    6.62    1.81
   4 -11   2    8.08    1.94
  -4  11  -2    6.16    1.76
   4  11   2    6.73    2.03
   4  11   2    7.11    0.71
   5 -11   2    2.10    1.90
  -5 -11  -2   -0.25    1.73
  -5  11  -2    2.25    1.70
   5  11   2   -0.56    1.90
   6 -11   2   -0.58    2.01
  -6 -11  -2    5.13    2.05
  -6  11  -2    2.26    1.93
   6  11   2    2.91    2.21
  -6 -12   2    7.46    2.52
   6 -12  -2    7.93    2.56
   6  12  -2    9.33    2.66
  -6  12   2    9.01    2.17
   5 -12  -2    5.52    2.23
  -5 -12   2    2.33    2.02
  -5  12   2    1.98    1.73
   5  12  -2    5.88    2.31
   4 -12  -2    1.37    1.84
  -4 -12   2    3.75    1.77
   4  12  -2    2.27    1.91
  -4  12   2    2.72    1.66
  -3 -12   2    7.41    1.91
   3 -12  -2    9.85    1.99
  -3  12   2    7.64    1.66
   3  12  -2    6.59    1.83
   2 -12  -2    3.50    0.78
   2 -12  -2    3.93    1.46
  -2 -12   2    2.75    1.46
   2  12  -2    1.79    1.50
  -2  12   2    3.89    1.32
   1 -12  -2   11.79    1.49
  -1 -12   2   11.50    1.66
  -1  12   2   12.25    1.53
   1  12  -2   12.68    1.83
   1  12  -2   11.85    1.28
   0 -12  -2   13.23    1.79
   0 -12   2   12.34    1.77
   0  12  -2   10.37    1.73
   0  12   2   11.20    1.74
   0  12   2   11.70    1.55
   0  12  -2   10.61    1.43
   1 -12   2   27.04    2.24
  -1 -12  -2   26.50    2.61
   1  12   2   27.19    2.10
  -1  12  -2   22.11    2.29
   1  12   2   28.21    2.73
  -2 -12  -2    4.26    1.37
   2 -12   2    4.50    1.41
   2 -12   2    4.07    0.81
   2  12   2    3.44    1.44
  -2  12  -2    4.58    1.49
   2  12   2    3.34    0.73
  -3 -12  -2    1.04    1.46
   3 -12   2    1.23    1.57
  -3  12  -2    0.42    1.32
   3  12   2    3.17    1.57
   3  12   2    1.85    0.56
  -4 -12  -2    3.23    1.71
   4 -12   2    1.80    1.74
   4  12   2    1.80    1.83
  -4  12  -2   -1.26    1.44
  -5 -12  -2    2.57    1.91
   5 -12   2    1.76    1.95
   5  12   2    1.20    2.16
  -5  12  -2   -0.04    1.67
   6 -12   2    3.83    2.22
  -6 -12  -2   -2.24    1.80
  -6  12  -2    0.14    1.75
   6  12   2    4.13    2.55
   6 -13  -2    2.64    2.21
   6  13  -2   -2.16    2.39
   5 -13  -2    3.02    2.15
  -5 -13   2    6.08    2.33
   5  13  -2    5.43    2.41
  -5  13   2    6.12    1.95
   4 -13  -2    2.66    1.89
  -4 -13   2   -0.24    1.70
  -4  13   2   -0.73    1.56
   4  13  -2    0.89    1.82
   3 -13  -2    3.11    1.76
  -3 -13   2    4.45    1.75
  -3  13   2    2.58    1.50
   3  13  -2    0.00    1.58
   2 -13  -2    8.12    1.74
  -2 -13   2    7.52    1.73
   2 -13  -2    8.08    0.96
   2  13  -2    6.74    1.79
  -2  13   2    6.66    1.53
  -1 -13   2    1.67    1.32
   1 -13  -2    2.52    1.03
   1  13  -2    3.76    1.53
   1  13  -2    1.68    0.77
  -1  13   2    3.24    1.40
   0 -13   2   -1.24    0.97
   0 -13  -2    1.78    1.24
   0  13  -2    0.25    1.35
   0  13   2    0.68    1.36
   0  13   2   -0.43    0.88
   0  13  -2    0.61    1.00
  -1 -13  -2   54.24    4.25
   1 -13   2   52.92    3.63
   1  13   2   58.41    4.19
   1  13   2   56.04    3.62
  -1  13  -2   55.39    3.82
  -2 -13  -2    1.54    1.37
   2 -13   2   -0.51    1.20
   2 -13   2   -0.64    0.69
   2  13   2    3.32    1.52
  -2  13  -2    1.44    1.24
   2  13   2   -0.56    0.61
   3 -13   2   -0.29    1.54
  -3 -13  -2    3.09    1.60
   3 -13   2    1.37    0.35
   3  13   2    2.27    0.57
   3  13   2    0.96    1.57
  -3  13  -2    0.70    0.97
   4 -13   2   -0.08    1.72
  -4 -13  -2    0.49    1.67
  -4  13  -2    3.59    1.71
   4  13   2    2.40    1.89
   5 -13   2    0.37    1.91
  -5 -13  -2   -0.37    1.78
  -5  13  -2   -0.06    1.72
   5  13   2   -0.45    2.19
  -5 -14   2    1.84    2.22
   5 -14  -2    0.40    2.11
   5  14  -2   -0.16    2.06
  -5  14   2    1.71    1.92
  -4 -14   2    1.00    1.90
   4 -14  -2    1.46    1.94
  -4  14   2    1.27    1.71
   4  14  -2    1.52    1.80
  -3 -14   2    0.64    1.65
   3 -14  -2   -3.45    1.53
  -3  14   2    2.31    1.54
   3  14  -2   -0.71    1.14
  -2 -14   2   13.56    2.09
   2 -14  -2   16.11    2.16
   2 -14  -2   14.30    1.66
  -2  14   2   18.01    2.37
   2  14  -2   15.48    1.15
   2  14  -2   15.76    2.23
  -1 -14   2    6.33    1.56
   1 -14  -2    6.59    1.27
   1  14  -2    4.18    1.69
   1  14  -2    5.65    0.97
  -1  14   2    4.15    1.32
   0 -14  -2    5.86    1.29
   0 -14   2    4.63    1.47
   0  14  -2    6.03    1.69
   0  14   2    7.42    1.22
   0  14   2    4.57    1.63
   0  14  -2    5.32    1.08
   1 -14   2    4.11    1.12
  -1 -14  -2    3.86    1.40
   1  14   2    2.44    0.88
  -1  14  -2    1.74    1.15
   1  14   2    2.38    1.55
   2 -14   2    9.82    1.76
   2 -14   2    7.19    1.11
  -2 -14  -2   12.74    1.87
   2  14   2    8.04    1.84
   2  14   2    9.13    1.06
  -2  14  -2    9.54    1.63
  -3 -14  -2    3.04    1.68
   3 -14   2    0.74    0.37
   3 -14   2    0.47    1.60
   3  14   2    1.75    0.57
   3  14   2    2.13    1.68
  -3  14  -2    1.15    1.48
  -4 -14  -2    1.34    1.73
   4 -14   2    1.89    1.82
   4  14   2    0.49    1.78
  -4  14  -2   -0.65    1.56
   5 -14   2    4.70    2.24
  -5 -14  -2    6.42    2.21
  -5  14  -2    1.13    1.92
   5  14   2    2.24    2.21
   5 -15  -2    5.52    2.37
  -5 -15   2    4.14    2.38
   5  15  -2    5.98    2.28
  -5  15   2    5.01    1.98
   4 -15  -2    2.81    2.07
  -4 -15   2   -0.09    1.93
  -4  15   2   -0.47    1.74
   4  15  -2    0.95    1.89
   3 -15  -2    3.91    1.93
  -3 -15   2    3.27    1.90
  -3  15   2    3.06    1.64
   3  15  -2    0.45    1.76
   2 -15  -2    1.67    1.56
   2 -15  -2    1.05    0.91
  -2 -15   2   -0.56    1.48
   2  15  -2   -0.02    1.68
  -2  15   2   -1.30    1.25
   2  15  -2    0.47    0.49
   1 -15  -2    6.96    1.19
  -1 -15   2    7.62    1.90
   1  15  -2    8.79    1.13
  -1  15   2    5.91    1.43
   1  15  -2    8.12    1.92
   0 -15  -2   -0.13    1.06
   0 -15   2    1.78    1.15
   0  15  -2    3.22    1.66
   0  15   2    4.10    1.73
   0  15   2    2.49    1.28
   0  15  -2    1.13    1.19
   1 -15   2   53.14    3.58
  -1 -15  -2   50.11    4.27
  -1  15  -2   51.68    3.74
   1  15   2   50.06    4.22
   1  15   2   52.39    3.60
  -2 -15  -2   -0.44    1.43
   2 -15   2    3.02    1.54
   2 -15   2    0.27    0.73
   2  15   2    0.07    0.86
  -2  15  -2    0.61    1.31
   2  15   2   -1.05    1.56
   3 -15   2    1.54    1.65
   3 -15   2    0.73    0.41
  -3 -15  -2    1.67    1.69
  -3  15  -2    0.59    1.52
   3  15   2    1.74    0.61
   3  15   2    3.03    1.77
  -4 -15  -2    2.19    1.92
   4 -15   2    2.53    2.00
   4  15   2    5.64    2.08
  -4  15  -2    6.75    1.96
   5 -15   2    7.46    2.33
  -5 -15  -2    3.08    1.99
   5  15   2    7.20    2.35
  -5  15  -2    3.15    2.01
   4 -16  -2    0.87    2.08
  -4 -16   2   -0.22    2.03
   4  16  -2    0.54    1.92
  -4  16   2   -0.31    1.85
  -3 -16   2   -0.90    1.79
   3 -16  -2    0.17    1.80
  -3  16   2    1.22    1.66
   3  16  -2    0.40    1.81
  -2 -16   2   11.45    2.10
   2 -16  -2   11.23    2.07
   2 -16  -2   10.48    1.34
   2  16  -2   11.51    1.10
  -2  16   2    7.31    1.73
   2  16  -2    8.67    2.18
   1 -16  -2    4.00    1.24
  -1 -16   2    7.49    1.66
   1  16  -2    4.92    1.05
   1  16  -2    4.59    1.95
  -1  16   2    7.59    1.46
   0 -16  -2    6.91    1.43
   0 -16   2    7.92    1.51
   0  16  -2    2.21    1.80
   0  16  -2    8.57    1.50
   0  16   2    9.56    2.03
   0  16   2    7.68    1.37
   1 -16   2    0.71    1.17
  -1 -16  -2    1.59    1.33
   1  16   2   -1.32    1.63
   1  16   2    1.89    1.13
  -1  16  -2    2.54    1.27
   2 -16   2    1.20    0.63
   2 -16   2    0.45    1.46
  -2 -16  -2    0.91    1.54
   2  16   2   -0.27    1.64
  -2  16  -2   -1.52    1.25
   2  16   2    0.92    0.78
   3 -16   2    3.11    1.82
  -3 -16  -2   -0.26    1.68
   3 -16   2    0.66    0.41
   3  16   2    0.18    1.72
  -3  16  -2    0.78    1.59
   3  16   2    2.02    0.56
   4 -16   2   -2.13    1.82
   4  16   2    1.48    2.02
  -4  16  -2   -4.66    1.70
  -4 -17   2    4.88    2.38
   4 -17  -2   -0.39    2.08
   4  17  -2   -0.53    1.90
  -4  17   2    2.84    1.96
   3 -17  -2    0.55    1.88
  -3 -17   2   -1.59    2.32
  -3  17   2    0.42    1.71
   3  17  -2   -1.45    1.21
   2 -17  -2    2.65    1.70
  -2 -17   2   -2.03    1.53
   2 -17  -2   -0.02    0.89
  -2  17   2   -0.53    1.43
   2  17  -2   -1.68    1.81
  -1 -17   2    2.16    1.53
   1 -17  -2   -1.12    0.94
   1  17  -2   -0.68    0.87
  -1  17   2    1.63    1.28
   1  17  -2   -0.29    1.27
   0 -17  -2    4.04    1.55
   0 -17   2    3.00    1.34
   0  17   2    3.23    1.88
   0  17  -2    4.71    1.94
   0  17   2    4.40    1.22
   0  17  -2    1.69    1.12
   1 -17   2    0.50    1.09
  -1 -17  -2    3.02    1.46
   1  17   2    3.75    1.85
  -1  17  -2    1.08    1.27
   1  17   2    0.16    0.95
   2 -17   2    1.28    0.90
  -2 -17  -2    3.20    1.72
   2 -17   2    1.09    1.59
  -2  17  -2    2.49    1.55
   2  17   2    1.65    0.85
   2  17   2    3.90    1.95
   3 -17   2    2.29    1.86
  -3 -17  -2   -2.94    1.67
   3  17   2   -1.35    1.89
  -3  17  -2    2.03    1.70
   4 -17   2    2.62    2.03
  -4 -17  -2    5.07    2.09
   4  17   2   -0.40    1.94
  -4  17  -2    2.68    1.98
   3 -18  -2   -1.34    1.82
  -3 -18   2   -3.33    1.99
  -3  18   2    0.43    1.83
   3  18  -2    1.59    2.06
  -2 -18   2   -0.60    1.86
   2 -18  -2    0.11    1.70
   2 -18  -2   -1.19    1.09
  -2  18   2   -0.42    1.55
   2  18  -2    1.41    2.01
   1 -18  -2    7.14    1.48
  -1 -18   2    7.44    1.93
   1  18  -2    6.30    1.30
  -1  18   2    6.54    1.59
   1  18  -2    4.53    2.14
   0 -18   2    1.86    1.74
   0 -18  -2    4.97    1.43
   0  18  -2    1.26    1.93
   0  18  -2    4.92    1.49
   0  18   2    4.36    1.58
  -1 -18  -2    0.81    1.43
   1 -18   2    0.56    1.10
  -1  18  -2    3.80    1.71
   1  18   2    3.57    1.88
   1  18   2   -0.20    1.18
   2 -18   2    0.52    0.86
  -2 -18  -2   -0.62    2.00
   2 -18   2   -2.19    1.47
   2  18   2   -0.80    1.87
  -2  18  -2    1.34    1.53
   2  18   2    0.50    0.89
  -3 -18  -2   -0.39    1.83
   3 -18   2   -0.96    1.81
   3  18   2    0.07    2.03
  -3  18  -2    4.02    2.24
   3 -19  -2   -1.18    1.76
   2 -19  -2    1.13    1.75
  -2 -19   2   -0.98    1.90
   2 -19  -2   -0.99    0.97
  -2  19   2    4.28    1.85
   2  19  -2    1.16    2.07
  -1 -19   2    0.07    1.67
   1 -19  -2    0.75    1.29
   1  19  -2   -0.57    1.03
  -1  19   2    1.03    1.49
   1  19  -2    0.37    1.98
   0 -19  -2    1.97    1.44
   0 -19   2   -0.17    1.17
   0  19   2   -0.60    1.16
   0  19  -2    1.82    1.42
   1 -19   2    7.02    1.32
  -1 -19  -2    6.74    1.78
  -1  19  -2    6.46    1.62
   1  19   2    4.08    1.33
   1  19   2    5.02    2.11
  -2 -19  -2   -1.81    1.67
   2 -19   2    3.20    1.76
   2 -19   2    3.25    1.10
  -2  19  -2   -0.08    1.55
   2  19   2   -2.34    2.01
   2  19   2    0.09    0.87
  -1 -20   2   -0.65    1.54
   1 -20  -2    1.24    1.32
   1  20  -2    1.34    1.25
  -1  20   2    0.36    1.54
   1  20  -2    3.22    2.10
   0 -20   2    2.89    1.12
   0 -20  -2    1.26    1.71
   0  20  -2    2.22    1.47
   0  20   2    2.63    1.40
   1 -20   2   -0.16    1.06
  -1 -20  -2   -1.56    1.52
  -1  20  -2    0.71    1.48
   1  20   2   -1.38    1.95
   1  20   2    0.49    1.27
   7   0  -3   14.55    2.60
  -7   0   3   21.87    2.45
  -7   0   3   17.46    2.26
  -6   0   3    1.98    1.54
  -6   0   3    0.19    1.08
   6   0  -3    0.26    1.63
  -5   0   3    1.68    1.00
  -5   0   3    1.40    1.28
   5   0  -3    2.84    1.61
   4   0  -3   -0.34    1.22
  -4   0   3    0.36    0.78
  -4   0   3    1.10    1.03
  -3   0   3   68.43    3.95
   3   0  -3   54.55    4.14
  -3   0   3   63.66    3.87
   2   0  -3   -0.73    0.87
  -2   0   3    0.50    0.65
  -1   0   3 1000.00   54.20
   1   0  -3  947.77   54.16
   1   0  -3  981.82   54.23
   0   0   3    0.35    0.62
   0   0  -3    1.04    0.72
   1   0   3  173.37    9.98
  -1   0  -3  182.29   10.10
  -2   0  -3    0.04    0.94
  -2   0  -3   -0.58    0.68
   2   0   3    0.57    0.81
  -3   0  -3   -0.11    0.83
   3   0   3   -0.13    1.00
  -3   0  -3    0.73    0.80
   4   0   3   -0.74    1.14
  -4   0  -3   -0.18    0.84
  -4   0  -3    0.23    0.92
  -5   0  -3   -0.74    1.15
   5   0   3    2.46    1.51
  -5   0  -3    1.62    1.14
   6   0   3    0.06    1.59
  -6   0  -3   -1.88    1.10
  -6   0  -3    2.28    1.42
   7   0   3    2.26    1.83
  -7   0  -3    1.76    1.30
  -7   0  -3    0.94    1.57
  -7  -1   3    1.82    1.19
   7  -1  -3   -0.14    1.87
  -7  -1   3    3.33    1.51
   7   1  -3    2.79    1.99
  -7   1   3    2.72    1.30
  -7   1   3    0.32    1.68
  -6  -1   3    5.79    1.77
   6  -1  -3    5.34    1.99
  -6  -1   3    6.81    1.47
   6   1  -3    6.99    1.87
  -6   1   3    9.01    1.48
  -6   1   3    6.17    1.35
   5  -1  -3    3.80    1.67
  -5  -1   3    4.68    1.02
  -5  -1   3    1.30    1.42
   5   1  -3    2.49    1.55
  -5   1   3    4.19    1.23
  -5   1   3    2.95    1.17
  -4  -1   3    4.81    1.28
  -4  -1   3    7.05    0.97
   4  -1  -3    7.01    1.50
  -4   1   3    6.13    1.10
   4   1  -3    5.81    1.41
  -4   1   3    7.00    1.14
  -3  -1   3    2.81    0.90
   3  -1  -3    5.61    1.24
  -3  -1   3    3.19    0.83
  -3   1   3    2.19    0.85
   3   1  -3    1.63    1.11
  -3   1   3    1.94    0.83
  -2  -1   3    2.07    0.72
   2  -1  -3    3.16    0.97
   2   1  -3    3.66    0.95
  -2   1   3    2.94    0.81
   1  -1  -3  778.28   43.38
  -1  -1   3  773.09   43.34
   1  -1  -3  795.14   43.34
   1   1  -3  777.09   43.43
   1   1  -3  744.05   43.34
  -1   1   3  816.16   43.40
   0  -1   3   65.37    3.78
   0  -1  -3   68.83    4.01
   0  -1   3   68.64    3.91
   0   1  -3   68.71    4.00
   0   1   3   56.54    3.95
   0   1  -3   69.21    3.78
  -1  -1  -3   49.48    3.17
   1  -1   3   48.43    3.10
   1   1   3   52.00    3.10
  -1   1  -3   56.61    3.22
   1   1   3   50.67    3.16
  -2  -1  -3   87.58    5.49
   2  -1   3   89.77    5.44
   2   1   3   97.58    5.48
  -2   1  -3   90.32    5.46
  -2   1  -3   93.20    5.46
  -3  -1  -3   36.69    2.69
  -3  -1  -3   35.83    2.46
   3  -1   3   35.76    2.77
   3   1   3   35.75    2.78
  -3   1  -3   35.74    2.64
  -3   1  -3   36.21    2.52
  -4  -1  -3    1.01    0.93
  -4  -1  -3    1.02    0.99
   4  -1   3    0.15    1.18
  -4   1  -3   -0.78    0.95
   4   1   3    2.02    1.21
  -4   1  -3    1.12    0.97
  -5  -1  -3    2.53    1.13
  -5  -1  -3    0.68    0.81
   5  -1   3   -0.46    1.39
  -5   1  -3    0.24    1.14
   5   1   3    2.21    1.39
  -5   1  -3    1.54    1.11
   6  -1   3    6.90    1.97
  -6  -1  -3    8.69    1.53
   6   1   3    6.75    1.88
  -6   1  -3    8.57    1.90
  -6   1  -3    8.58    1.62
  -7  -1  -3    2.38    1.45
   7  -1   3   -0.60    2.20
  -7   1  -3    0.02    1.46
   7   1   3    4.27    1.87
  -7   1  -3    0.58    1.38
  -7  -2   3    0.10    1.31
   7  -2  -3   -0.45    2.02
  -7  -2   3    2.41    1.41
  -7   2   3    1.74    1.23
   7   2  -3    3.62    1.96
  -7   2   3   -0.31    1.75
  -6  -2   3    1.36    1.41
   6  -2  -3    0.06    1.82
  -6  -2   3    3.48    1.03
   6   2  -3    3.61    1.76
  -6   2   3   -0.64    1.10
  -6   2   3    1.45    1.31
   5  -2  -3    6.07    1.84
  -5  -2   3    7.15    1.51
  -5  -2   3    7.28    1.08
  -5   2   3    8.94    1.28
   5   2  -3    7.17    1.71
  -5   2   3    9.13    1.46
  -4  -2   3   11.01    1.45
  -4  -2   3   11.00    1.44
   4  -2  -3   12.77    1.74
  -4   2   3   11.01    1.30
  -4   2   3    9.92    1.38
   4   2  -3    9.90    1.58
   3  -2  -3    5.55    1.26
  -3  -2   3    6.25    1.12
  -3  -2   3    5.33    0.80
  -3   2   3    5.38    0.85
   3   2  -3    4.28    1.16
  -3   2   3    4.52    1.00
  -2  -2   3   60.57    3.77
  -2  -2   3   61.19    3.42
   2  -2  -3   51.32    3.52
   2  -2  -3   61.06    3.73
   2   2  -3   60.71    3.71
  -2   2   3   53.60    3.64
  -1  -2   3  115.14    6.36
   1  -2  -3  108.86    6.41
   1   2  -3  115.19    6.51
  -1   2   3  107.71    6.52
   1   2  -3  112.93    6.44
   0  -2  -3  257.71   13.00
   0   2  -3  246.46   12.89
   0   2  -3  208.02   12.95
   0   2   3  224.45   12.85
   0   2   3  215.96   12.96
   1  -2   3   68.50    4.29
  -1  -2  -3   78.64    4.51
   1   2   3   72.29    4.34
  -1   2  -3   79.58    4.41
  -1   2  -3   71.14    4.35
   1   2   3   71.76    4.32
   2  -2   3    1.09    0.83
  -2  -2  -3    1.44    0.94
   2   2   3    1.41    0.81
  -2   2  -3    1.20    0.88
  -2   2  -3    0.41    0.77
  -3  -2  -3   27.61    2.59
   3  -2   3   26.52    2.34
   3   2   3   27.26    2.33
  -3   2  -3   26.97    2.10
  -3   2  -3   25.84    2.25
  -4  -2  -3   -0.89    1.25
   4  -2   3   -0.04    1.16
  -4   2  -3    1.29    1.06
  -4   2  -3   -0.10    0.86
   4   2   3    0.63    1.16
  -5  -2  -3   15.43    2.04
   5  -2   3   13.57    2.04
   5   2   3   15.65    2.00
  -5   2  -3   15.16    1.94
  -5   2  -3   15.58    1.88
   6  -2   3   -0.67    1.66
  -6  -2  -3    1.55    1.29
  -6   2  -3    2.90    1.06
   6   2   3    1.28    1.62
  -6   2  -3    0.53    1.42
   7  -2   3    1.98    1.98
  -7  -2  -3    2.86    1.81
  -7   2  -3   -0.16    1.62
   7   2   3    3.43    1.84
  -7   2  -3   -0.47    1.26
  -7  -3   3    8.49    2.16
  -7  -3   3    6.42    1.41
   7  -3  -3    7.09    2.45
   7   3  -3    8.67    2.27
  -7   3   3    4.67    1.77
  -7   3   3    9.44    1.32
   6  -3  -3    0.63    1.82
  -6  -3   3    0.39    0.99
  -6  -3   3   -2.22    1.30
   6   3  -3    2.54    1.74
  -6   3   3    1.01    0.98
  -6   3   3    1.52    1.39
  -5  -3   3   -0.63    0.64
  -5  -3   3   -0.71    1.24
   5  -3  -3   -1.13    1.48
   5   3  -3   -0.64    1.33
  -5   3   3    0.28    1.18
  -5   3   3    1.36    0.84
  -4  -3   3    0.09    1.06
   4  -3  -3    0.38    1.26
  -4  -3   3    0.94    0.65
   4   3  -3   -0.97    1.09
  -4   3   3    1.40    0.69
  -4   3   3   -0.40    1.00
  -3  -3   3    3.55    1.08
  -3  -3   3    2.02    0.56
   3  -3  -3    2.45    1.15
  -3   3   3    1.39    0.94
  -3   3   3    2.37    0.63
   3   3  -3    1.97    1.06
   2  -3  -3    3.42    0.68
   2  -3  -3    4.33    1.00
  -2  -3   3    4.51    0.55
  -2  -3   3    4.14    1.06
  -2   3   3    3.65    0.78
   2   3  -3    5.69    1.04
   1  -3  -3  170.82   10.71
   1  -3  -3  197.87   10.79
  -1  -3   3  177.78   10.65
   1   3  -3  203.20   10.80
  -1   3   3  203.04   10.86
   0  -3  -3   85.77    4.89
   0   3   3   78.59    4.76
   0   3   3   75.72    4.86
   0   3  -3   81.66    4.77
   0   3  -3   89.03    4.90
  -1  -3  -3    3.76    0.98
   1  -3   3    3.67    0.78
  -1   3  -3    4.05    0.70
   1   3   3    4.54    0.71
   1   3   3    4.46    0.78
  -1   3  -3    3.97    0.69
  -2  -3  -3   31.02    2.55
   2  -3   3   32.20    2.36
   2   3   3   30.39    2.12
  -2   3  -3   31.49    2.17
   2   3   3   30.29    2.33
  -2   3  -3   31.61    2.36
   3  -3   3    6.70    1.20
  -3  -3  -3    5.46    1.21
  -3   3  -3    6.25    0.88
  -3   3  -3    5.70    1.12
   3   3   3    6.20    1.18
  -4  -3  -3   22.19    2.36
   4  -3   3   22.36    2.38
  -4   3  -3   19.32    1.83
  -4   3  -3   20.10    2.19
   4   3   3   21.44    2.33
   5  -3   3    7.61    1.82
  -5  -3  -3   10.84    1.70
  -5   3  -3    8.00    1.61
  -5   3  -3    9.57    1.30
   5   3   3   17.55    2.38
  -6  -3  -3    0.93    1.44
   6  -3   3    2.35    1.82
  -6   3  -3    1.09    1.10
   6   3   3    2.06    1.64
  -6   3  -3    4.60    1.63
   7  -3   3    2.10    2.11
  -7  -3  -3    3.50    1.99
   7   3   3    4.60    2.05
  -7   3  -3    4.62    1.83
  -7   3  -3    3.55    1.20
  -7  -4   3    3.55    1.96
  -7  -4   3    5.46    1.25
   7  -4  -3    2.83    2.32
   7   4  -3    5.30    2.19
  -7   4   3    5.37    1.78
  -7   4   3    6.56    1.08
  -6  -4   3   -0.46    0.98
   6  -4  -3    1.67    1.82
  -6  -4   3    0.50    1.45
   6   4  -3    0.04    1.65
  -6   4   3    0.62    1.38
   5  -4  -3    2.60    1.70
  -5  -4   3    2.66    1.46
  -5  -4   3    3.38    0.90
  -5   4   3    3.86    0.90
   5   4  -3    4.59    1.63
  -5   4   3    3.91    1.39
  -4  -4   3    4.76    0.68
  -4  -4   3    4.15    1.31
   4  -4  -3    4.01    1.43
  -4   4   3    3.80    1.23
   4   4  -3    4.71    1.37
  -4   4   3    5.53    0.81
  -3  -4   3    0.47    1.01
  -3  -4   3    0.23    0.42
   3  -4  -3   -0.57    0.99
   3   4  -3   -0.27    0.99
  -3   4   3   -0.03    0.52
  -3   4   3   -0.86    0.92
  -2  -4   3    9.66    0.77
   2  -4  -3    8.49    1.21
  -2  -4   3    6.97    1.24
   2  -4  -3    7.71    0.96
  -2   4   3    8.95    1.22
   2   4  -3    8.62    1.22
   1  -4  -3   13.59    1.20
  -1  -4   3   12.53    0.97
   1  -4  -3   11.87    1.41
   1   4  -3   12.88    1.56
  -1   4   3   10.62    1.29
   0  -4  -3  143.93    7.98
   0   4  -3  129.63    7.97
   0   4  -3  142.97    7.87
   0   4  -3  147.99    7.94
   0   4   3  134.94    7.90
   0   4   3  131.96    7.96
  -1  -4  -3   41.01    2.93
   1  -4   3   40.14    2.70
   1   4   3   38.77    2.64
  -1   4  -3   40.86    2.59
   1   4   3   39.96    2.62
  -1   4  -3   42.92    2.74
  -2  -4  -3    1.77    1.04
   2  -4   3    0.11    0.88
   2   4   3    0.25    0.82
  -2   4  -3    0.24    0.61
  -2   4  -3    0.20    0.86
   2   4   3   -0.02    0.57
  -3  -4  -3   16.60    2.05
   3  -4   3   17.92    1.99
  -3   4  -3   16.42    1.42
  -3   4  -3   16.23    1.90
   3   4   3   16.77    1.95
   3   4   3   15.08    1.42
  -4  -4  -3    4.66    1.32
   4  -4   3    2.57    1.30
  -4   4  -3    1.79    1.18
  -4   4  -3    2.04    0.72
   5  -4   3   29.65    3.06
  -5  -4  -3   25.15    2.90
  -5   4  -3   26.09    2.12
  -5   4  -3   28.49    2.79
   5   4   3   27.69    2.98
  -6  -4  -3    3.46    1.64
   6  -4   3    2.26    1.79
   6   4   3    1.82    1.65
  -6   4  -3    3.29    1.62
  -7  -4  -3    3.97    1.75
   7  -4   3    1.65    2.09
  -7   4  -3    1.41    1.11
  -7   4  -3    0.34    1.73
   7   4   3    3.83    2.44
   7  -5  -3   -4.52    1.95
  -7  -5   3    1.03    1.92
  -7  -5   3   -1.61    0.86
  -7   5   3   -0.33    1.67
   7   5  -3   -3.29    1.87
   6  -5  -3   11.80    2.33
  -6  -5   3    9.29    1.09
  -6  -5   3    8.09    1.95
   6   5  -3   10.14    2.14
  -6   5   3    8.24    1.81
  -6   5   3    9.88    1.27
  -5  -5   3   -0.80    1.38
  -5  -5   3   -0.34    0.62
   5  -5  -3    0.50    1.61
   5   5  -3    1.44    1.53
  -5   5   3    0.19    0.52
  -5   5   3    0.06    1.26
  -4  -5   3   17.06    1.30
   4  -5  -3   17.55    2.47
  -4  -5   3   15.59    2.36
   4   5  -3   20.07    2.38
  -4   5   3   17.19    2.21
  -4   5   3   17.21    1.37
  -3  -5   3    1.07    1.09
  -3  -5   3    1.00    0.31
   3  -5  -3   -0.70    1.03
  -3   5   3    1.10    1.02
   3   5  -3    0.97    1.01
  -3   5   3    0.25    0.45
  -2  -5   3   12.09    0.78
   2  -5  -3   12.00    1.08
  -2  -5   3    9.85    1.42
   2  -5  -3   11.85    1.70
  -2   5   3   10.70    1.39
   2   5  -3   13.21    1.72
  -1  -5   3   82.73    4.98
   1  -5  -3   91.83    4.97
  -1  -5   3   73.19    4.57
   1  -5  -3   84.33    4.76
   1   5  -3   74.83    4.90
  -1   5   3   77.03    4.92
   0  -5  -3   69.92    4.15
   0   5   3   67.87    4.14
   0   5  -3   59.93    4.09
   0   5  -3   70.17    3.98
   0   5   3   67.83    4.09
  -1  -5  -3   10.80    1.31
  -1   5  -3    9.87    1.38
  -1   5  -3    9.13    1.13
   1   5   3    9.49    1.32
   1   5   3   10.20    1.35
  -2  -5  -3   -1.05    0.98
   2  -5   3   -0.07    0.91
  -2   5  -3    0.41    0.53
   2   5   3   -0.46    0.66
   2   5   3    0.22    0.86
  -2   5  -3    0.93    0.91
   3  -5   3    4.57    1.21
  -3  -5  -3    3.96    1.20
   3   5   3    3.97    1.32
  -3   5  -3    3.67    0.72
   3   5   3    4.48    0.83
  -3   5  -3    2.57    1.09
  -4  -5  -3   51.94    4.03
   4  -5   3   56.21    4.05
   4   5   3   54.77    4.00
   4   5   3   53.03    3.51
  -4   5  -3   55.34    3.40
  -4   5  -3   56.17    3.93
   5  -5   3    7.98    1.80
  -5  -5  -3    5.19    1.60
  -5   5  -3    6.01    1.56
  -5   5  -3    6.32    0.98
   5   5   3    7.36    1.07
   5   5   3    6.52    1.73
  -6  -5  -3   -0.02    1.61
   6  -5   3   -0.66    1.79
  -6   5  -3   -0.18    0.84
  -6   5  -3    2.11    1.65
   6   5   3    2.27    1.75
   6   5   3    0.51    1.08
  -7  -5  -3    1.35    1.88
   7  -5   3    1.84    2.17
  -7   5  -3    0.53    0.92
   7   5   3    3.93    2.01
  -7   5  -3    3.05    1.93
   7   5   3    1.11    1.13
   7  -6  -3    1.08    2.17
  -7  -6   3    0.20    2.02
   7   6  -3    3.61    2.10
  -7   6   3   -1.42    1.70
   6  -6  -3   13.76    2.49
  -6  -6   3   12.15    2.19
   6   6  -3    8.83    2.12
  -6   6   3   13.80    2.13
  -5  -6   3    2.67    1.68
   5  -6  -3    4.38    1.82
   5   6  -3    4.58    1.67
  -5   6   3    6.37    1.60
  -5   6   3    5.90    0.63
  -4  -6   3    1.86    1.64
   4  -6  -3    1.37    1.36
  -4   6   3    2.37    0.35
   4   6  -3    1.41    1.24
  -4   6   3    0.44    1.24
  -3  -6   3    2.00    1.20
   3  -6  -3   -0.46    1.08
  -3   6   3    2.12    0.84
   3   6  -3    0.56    1.09
  -2  -6   3    7.53    1.33
   2  -6  -3    9.52    1.34
   2  -6  -3    7.56    0.92
   2   6  -3    7.13    1.26
  -2   6   3    6.18    1.19
   1  -6  -3   51.02    3.16
  -1  -6   3   51.46    3.49
   1   6  -3   55.29    3.45
  -1   6   3   47.37    3.38
   0  -6  -3   78.45    4.95
   0   6  -3   85.30    4.82
   0   6   3   80.14    4.92
   0   6  -3   88.03    5.00
   0   6   3   78.59    4.95
  -1  -6  -3   29.58    2.60
   1   6   3   33.23    2.21
   1   6   3   31.92    2.35
  -1   6  -3   33.32    2.35
  -2  -6  -3   10.93    1.47
   2  -6   3   11.08    1.44
  -2   6  -3   11.34    1.10
   2   6   3   10.23    1.24
  -2   6  -3   11.55    1.36
   2   6   3   10.48    1.34
  -3  -6  -3    9.85    1.59
   3  -6   3   14.17    2.00
  -3   6  -3   12.96    1.12
   3   6   3   13.34    1.32
   3   6   3   13.04    1.58
  -3   6  -3   10.61    1.48
  -4  -6  -3    0.61    1.23
   4  -6   3    2.03    1.37
   4   6   3   -0.60    0.58
  -4   6  -3   -0.52    0.53
  -4   6  -3   -1.12    1.13
   4   6   3   -1.49    1.11
  -5  -6  -3    2.37    1.51
   5  -6   3    1.67    1.60
  -5   6  -3    3.40    1.50
  -5   6  -3    1.92    0.71
   5   6   3    1.64    0.92
   5   6   3    1.31    1.51
  -6  -6  -3    1.76    1.76
   6  -6   3    0.05    1.80
  -6   6  -3   -1.51    0.67
  -6   6  -3   -2.17    1.40
   6   6   3    0.79    0.78
   6   6   3    2.79    2.15
  -7  -6  -3    2.53    2.07
   7  -6   3    1.40    2.19
  -7   6  -3    0.67    1.87
   7   6   3   -1.17    1.04
   7   6   3    2.08    1.99
   7  -7  -3    7.33    2.46
  -7  -7   3    0.98    2.10
  -7   7   3    2.73    1.92
   7   7  -3    3.71    1.99
   6  -7  -3    0.83    1.99
  -6  -7   3   -1.00    1.66
  -6   7   3    1.94    1.65
   6   7  -3   -1.93    1.52
   5  -7  -3   -1.36    1.67
  -5  -7   3    0.57    1.66
  -5   7   3    2.76    1.55
   5   7  -3    1.30    1.52
   4  -7  -3    1.99    1.48
  -4  -7   3    1.07    1.47
  -4   7   3    3.01    1.35
   4   7  -3    3.95    1.40
   3  -7  -3   31.97    3.00
  -3  -7   3   33.63    3.12
  -3   7   3   38.94    2.99
   3   7  -3   40.59    3.01
  -2  -7   3    2.49    1.13
   2  -7  -3    2.70    0.58
   2  -7  -3    1.12    1.09
   2   7  -3    2.02    1.20
  -2   7   3    1.55    1.01
  -1  -7   3    3.64    1.07
   1  -7  -3    4.65    0.86
  -1   7   3    5.64    1.10
   1   7  -3    4.41    1.14
   0  -7   3   11.88    1.51
   0  -7  -3   12.48    1.43
   0   7  -3   12.70    1.24
   0   7   3   14.65    1.73
   0   7  -3   11.28    1.40
   0   7   3   13.69    1.65
  -1  -7  -3   13.15    1.53
   1   7   3   13.65    1.54
  -1   7  -3   15.18    1.60
   1   7   3   14.08    1.61
  -2  -7  -3    0.37    1.06
   2  -7   3   -1.19    0.97
  -2   7  -3   -0.66    0.91
   2   7   3   -0.08    0.52
   2   7   3    1.37    1.06
  -3  -7  -3   10.27    1.62
   3  -7   3   11.36    1.65
  -3   7  -3   11.43    1.01
  -3   7  -3    9.92    1.48
   3   7   3   10.99    1.53
   3   7   3   10.39    1.21
  -4  -7  -3    1.73    1.38
   4  -7   3    1.86    1.45
   4   7   3    2.09    1.37
  -4   7  -3    1.17    0.92
  -4   7  -3    0.65    0.45
   4   7   3    1.20    0.72
  -5  -7  -3   -0.25    1.45
   5  -7   3   -1.58    1.55
  -5   7  -3    0.22    0.45
   5   7   3    0.75    0.80
   5   7   3   -0.60    1.42
  -5   7  -3   -1.90    1.31
   6  -7   3    3.62    1.99
  -6  -7  -3    4.41    1.82
   6   7   3    1.66    1.68
   6   7   3    4.07    0.98
  -6   7  -3    1.30    1.61
  -7  -7  -3   -1.12    2.00
   7  -7   3   -0.11    2.65
  -7   7  -3   -0.34    1.98
   7   7   3    1.55    1.83
  -7  -8   3    1.32    2.19
   7  -8  -3    2.42    2.31
   7   8  -3   -1.94    1.83
  -7   8   3   -1.13    1.82
  -6  -8   3    3.20    1.94
   6  -8  -3    4.59    2.15
   6   8  -3    3.23    1.85
  -6   8   3    1.23    1.71
  -5  -8   3   16.50    2.49
   5  -8  -3   18.51    2.54
   5   8  -3   16.72    2.32
  -5   8   3   22.69    2.86
  -4  -8   3    3.46    1.65
   4  -8  -3    4.99    1.65
   4   8  -3    4.85    1.52
  -4   8   3    2.81    1.45
  -3  -8   3   -1.18    1.19
   3  -8  -3   -1.05    1.18
   3   8  -3   -1.35    1.18
  -3   8   3    0.80    1.13
   2  -8  -3    0.87    0.57
   2  -8  -3    1.26    1.12
  -2  -8   3    1.03    1.12
  -2   8   3    1.03    1.00
   2   8  -3    2.59    1.26
  -1  -8   3   12.77    1.52
   1  -8  -3   11.61    1.48
   1   8  -3   13.71    1.07
  -1   8   3   12.42    1.69
   1   8  -3   13.43    1.80
   0  -8  -3    0.41    1.00
   0  -8   3   -0.89    0.71
   0   8   3   -0.44    0.79
   0   8  -3    0.24    0.61
   0   8   3    0.00    0.94
   0   8  -3    0.61    1.00
  -1  -8  -3    4.19    1.16
   1  -8   3    4.59    0.79
   1   8   3    5.13    0.80
   1   8   3    7.79    1.31
  -1   8  -3    4.56    0.98
   2  -8   3   19.70    2.12
  -2  -8  -3   18.52    2.26
   2   8   3   19.89    2.14
  -2   8  -3   19.82    2.00
   2   8   3   19.44    1.61
   3  -8   3   -0.25    0.86
  -3  -8  -3    0.14    1.21
  -3   8  -3   -0.47    1.09
   3   8   3   -0.13    1.19
   3   8   3   -0.07    0.59
  -4  -8  -3    6.22    1.61
   4  -8   3    5.64    1.69
  -4   8  -3    4.45    1.45
   4   8   3    6.09    0.87
   4   8   3    4.71    1.51
  -5  -8  -3    2.64    1.67
   5  -8   3    2.71    1.79
  -5   8  -3    3.81    1.61
   5   8   3    1.70    1.65
   5   8   3    3.20    0.83
  -6  -8  -3    0.89    1.76
   6  -8   3    2.20    1.94
   6   8   3    0.50    0.93
  -6   8  -3    2.01    1.72
   6   8   3   -0.39    1.70
   7  -8   3    3.67    2.28
   7   8   3   -2.75    1.79
  -6  -9   3    2.34    1.99
   6  -9  -3    2.45    2.20
  -6   9   3   -3.75    1.59
   6   9  -3   -0.30    1.78
  -5  -9   3    9.03    2.09
   5  -9  -3    8.48    2.12
  -5   9   3    8.90    1.94
   5   9  -3    9.73    1.98
  -4  -9   3    0.26    1.57
   4  -9  -3    0.57    1.54
   4   9  -3   -0.18    1.43
  -4   9   3    0.02    1.34
   3  -9  -3   -0.15    1.30
  -3  -9   3    3.62    1.46
  -3   9   3    0.02    1.17
   3   9  -3    3.59    1.53
  -2  -9   3   27.49    2.62
   2  -9  -3   26.52    1.89
   2  -9  -3   24.23    2.53
  -2   9   3   27.29    2.44
   2   9  -3   26.98    2.62
  -1  -9   3    1.73    1.07
   1  -9  -3    2.59    0.72
   1   9  -3    2.33    1.13
  -1   9   3    2.49    1.02
   1   9  -3    2.72    0.57
   0  -9  -3    1.89    0.91
   0  -9   3    2.66    0.88
   0   9  -3    1.86    1.10
   0   9   3    1.93    0.84
   0   9  -3    2.08    0.69
   0   9   3    1.61    1.06
  -1  -9  -3    0.39    0.98
   1  -9   3    0.03    0.61
   1   9   3   -1.01    0.59
  -1   9  -3    0.14    0.84
   1   9   3    0.70    0.97
   2  -9   3    0.80    1.12
   2  -9   3    1.14    0.63
  -2  -9  -3   -0.55    1.07
  -2   9  -3   -0.59    0.68
   2   9   3    0.66    1.09
   2   9   3    1.99    0.74
   3  -9   3    6.29    0.80
   3  -9   3    8.14    1.63
  -3  -9  -3    7.45    1.59
   3   9   3    6.77    1.62
  -3   9  -3    7.66    1.46
   3   9   3    7.75    0.89
   4  -9   3    4.16    1.71
  -4  -9  -3    1.83    1.48
   4   9   3    2.32    0.66
   4   9   3    1.93    1.82
  -4   9  -3    2.77    1.40
   5  -9   3    3.19    1.90
  -5  -9  -3    4.14    1.81
   5   9   3    2.61    0.79
   5   9   3    1.75    1.65
  -5   9  -3    2.03    1.59
   6  -9   3   -3.12    1.85
  -6  -9  -3    1.80    1.95
   6   9   3    5.68    1.98
   6   9   3    0.12    0.77
  -6   9  -3   -0.20    1.64
  -6 -10   3    2.17    2.09
   6 -10  -3   -0.53    2.12
  -6  10   3    0.67    1.82
   6  10  -3   -1.49    1.77
  -5 -10   3    1.80    1.85
   5 -10  -3    0.38    1.84
   5  10  -3    1.52    1.73
  -5  10   3   -0.83    1.62
   4 -10  -3   11.92    2.11
  -4 -10   3   11.72    2.19
   4  10  -3   13.66    2.12
  -4  10   3   12.36    1.67
   3 -10  -3   -3.12    1.30
  -3 -10   3    0.52    1.38
  -3  10   3   -1.21    1.20
   3  10  -3   -0.16    1.52
   2 -10  -3    6.15    1.42
  -2 -10   3    4.19    1.38
   2 -10  -3    4.28    0.79
   2  10  -3    4.09    1.43
  -2  10   3    4.88    1.02
   1 -10  -3    9.75    1.30
  -1 -10   3    7.92    1.40
  -1  10   3   10.77    1.38
   1  10  -3   10.73    1.55
   1  10  -3   10.50    1.08
   0 -10   3    2.15    0.87
   0 -10  -3    1.61    1.11
   0  10  -3    1.92    0.86
   0  10   3    1.55    0.86
   0  10   3    1.38    1.12
   0  10  -3    1.35    0.73
   1 -10   3    0.48    0.83
  -1 -10  -3    1.87    1.09
   1  10   3    1.87    0.74
   1  10   3    1.49    1.08
  -1  10  -3    0.79    0.88
   2 -10   3    1.28    1.18
  -2 -10  -3    0.34    1.19
   2 -10   3    1.59    0.65
   2  10   3    0.99    1.17
  -2  10  -3   -0.89    1.02
   2  10   3    1.66    0.62
   3 -10   3  103.04    6.31
   3 -10   3   91.84    5.43
  -3 -10  -3   97.83    6.31
   3  10   3   92.00    5.57
   3  10   3   91.74    6.20
  -3  10  -3   97.57    6.12
   4 -10   3    1.61    1.64
  -4 -10  -3    1.60    1.56
   4  10   3    2.72    0.71
   4  10   3    3.27    1.68
  -4  10  -3    2.00    1.46
   5 -10   3    9.83    2.31
  -5 -10  -3   10.04    2.14
  -5  10  -3    7.18    1.89
   5  10   3   10.48    1.16
   5  10   3   11.46    2.19
   6 -10   3    6.42    2.35
  -6 -10  -3    3.74    2.07
  -6  10  -3    4.11    1.92
   6  10   3    3.79    0.69
   6  10   3    2.78    2.06
   6 -11  -3    2.67    2.35
  -6 -11   3    1.70    2.14
   6  11  -3   -1.56    2.03
  -6  11   3    4.20    2.05
  -5 -11   3    0.96    1.83
   5 -11  -3    0.39    1.98
  -5  11   3    2.65    1.80
   5  11  -3    2.64    1.99
   4 -11  -3    0.76    1.68
  -4 -11   3    2.38    1.73
  -4  11   3    1.47    1.47
   4  11  -3    0.05    1.80
  -3 -11   3    1.03    1.12
   3 -11  -3    1.36    1.52
   3  11  -3    1.08    1.54
  -3  11   3    1.32    1.37
   2 -11  -3    7.63    1.07
   2 -11  -3    6.92    1.53
  -2 -11   3    6.41    1.53
  -2 -11   3    5.80    0.53
   2  11  -3    5.41    1.56
  -2  11   3    4.80    1.36
  -1 -11   3   14.18    2.06
   1 -11  -3   13.05    1.68
   1  11  -3   12.47    1.78
  -1  11   3   15.82    1.78
   1  11  -3   13.30    1.28
   0 -11  -3    4.48    1.26
   0 -11   3    1.40    0.90
   0  11   3    4.99    1.29
   0  11   3    4.33    1.17
   0  11  -3    1.39    1.24
   0  11  -3    2.16    0.94
  -1 -11  -3   13.98    2.06
   1 -11   3   11.88    1.41
  -1  11  -3   11.33    1.40
   1  11   3   11.94    1.37
   1  11   3   10.60    1.80
   2 -11   3    1.99    0.78
   2 -11   3    1.42    1.25
  -2 -11  -3    0.43    1.25
   2  11   3    3.20    1.32
  -2  11  -3    1.33    1.15
   2  11   3    2.47    0.77
  -3 -11  -3    3.95    1.55
   3 -11   3   -1.75    1.41
   3 -11   3    1.50    0.47
  -3  11  -3    0.01    1.30
   3  11   3    0.88    0.49
   3  11   3    0.54    1.44
  -4 -11  -3   59.67    4.61
   4 -11   3   53.13    4.55
   4  11   3   54.56    3.38
  -4  11  -3   54.37    4.32
   4  11   3   56.18    4.61
  -5 -11  -3    1.82    1.79
   5 -11   3    1.51    1.88
   5  11   3   -2.20    1.86
  -5  11  -3   -3.11    1.43
   5  11   3    0.38    0.52
  -6 -11  -3   12.02    2.42
   6 -11   3    9.41    2.52
  -6  11  -3    4.40    1.97
   6  11   3    2.63    2.24
  -6 -12   3   -1.81    2.10
   6 -12  -3    3.00    2.32
  -6  12   3    1.75    1.89
   6  12  -3    3.49    2.46
   5 -12  -3    4.42    2.20
  -5 -12   3    4.70    2.05
   5  12  -3    0.69    2.13
  -5  12   3    6.79    2.06
  -4 -12   3    5.37    1.97
   4 -12  -3    3.72    1.89
   4  12  -3    0.85    1.79
  -4  12   3    1.50    1.63
  -3 -12   3   -1.41    1.49
   3 -12  -3   -0.44    1.57
   3  12  -3    0.43    1.54
  -3  12   3   -1.49    1.32
   2 -12  -3   -1.68    1.25
  -2 -12   3    2.04    1.39
   2 -12  -3   -0.55    0.75
   2  12  -3    1.60    1.47
  -2  12   3    1.28    1.27
   1 -12  -3    2.08    0.80
  -1 -12   3    0.87    1.15
   1  12  -3    1.65    0.78
   1  12  -3    0.36    1.38
  -1  12   3    2.47    1.13
   0 -12  -3    7.32    1.48
   0 -12   3    7.89    1.44
   0  12  -3    7.89    1.21
   0  12   3    8.74    1.22
   0  12   3    7.50    1.57
   0  12  -3    8.13    1.61
   1 -12   3    1.97    0.98
  -1 -12  -3    1.21    1.20
  -1  12  -3    2.92    1.07
   1  12   3    1.75    0.94
   1  12   3    0.71    1.29
  -2 -12  -3    2.16    1.38
   2 -12   3    1.98    0.72
   2 -12   3    0.82    1.29
   2  12   3    0.37    0.61
   2  12   3   -0.07    1.30
  -2  12  -3    0.15    1.18
   3 -12   3   -0.97    1.50
   3 -12   3    0.94    0.47
  -3 -12  -3    0.50    1.46
   3  12   3    2.32    0.71
  -3  12  -3    3.98    1.46
   3  12   3    3.14    1.57
  -4 -12  -3    0.76    1.64
   4 -12   3   -0.11    1.70
  -4  12  -3    0.73    1.45
   4  12   3   -1.72    1.73
   4  12   3    0.16    0.51
  -5 -12  -3   -2.70    1.77
   5 -12   3    2.14    1.94
   5  12   3   -0.04    2.16
  -5  12  -3   -1.27    1.57
   6 -12   3   -0.57    2.02
  -6 -12  -3    1.24    1.87
  -6  12  -3   -0.63    1.72
   6  12   3    2.17    2.48
  -5 -13   3    2.63    2.10
   5 -13  -3    1.27    2.07
   5  13  -3   -2.22    2.12
  -5  13   3    4.19    2.01
   4 -13  -3    0.20    1.85
  -4 -13   3   -0.26    1.74
  -4  13   3    0.62    1.61
   4  13  -3    0.73    1.82
  -3 -13   3   13.83    2.31
   3 -13  -3   16.34    2.39
   3  13  -3   13.62    2.22
  -3  13   3   17.23    2.16
   2 -13  -3    3.88    0.96
   2 -13  -3    2.08    1.46
  -2 -13   3    3.64    1.56
   2  13  -3    3.18    1.63
  -2  13   3    2.51    1.34
   1 -13  -3    0.24    0.76
  -1 -13   3    2.93    1.33
  -1  13   3    0.48    1.11
   1  13  -3   -0.90    0.68
   1  13  -3   -0.74    1.47
   0 -13   3   11.20    1.48
   0 -13  -3    8.22    1.63
   0  13   3   11.95    1.42
   0  13  -3   10.80    1.39
   0  13  -3   10.70    1.84
   0  13   3   12.78    1.86
   1 -13   3   19.37    2.01
  -1 -13  -3   16.76    2.39
   1  13   3   17.15    1.87
  -1  13  -3   14.70    2.01
   1  13   3   17.12    2.43
   2 -13   3    3.80    0.98
   2 -13   3    3.14    1.44
  -2 -13  -3    0.43    1.38
  -2  13  -3    3.98    1.61
   2  13   3    2.64    1.49
   2  13   3    4.25    0.89
  -3 -13  -3    0.81    1.53
   3 -13   3    1.06    0.51
   3 -13   3   -1.00    1.54
   3  13   3    1.80    0.61
  -3  13  -3    0.89    1.43
   3  13   3    0.87    1.53
   4 -13   3    3.80    1.87
  -4 -13  -3    0.34    1.61
   4  13   3   -0.70    1.68
  -4  13  -3    2.80    1.67
   4  13   3    1.22    0.53
   5 -13   3    1.68    1.92
  -5 -13  -3    0.41    1.89
  -5  13  -3    0.24    1.65
   5  13   3    0.76    2.15
  -5 -14   3    3.43    2.23
   5 -14  -3   -1.55    2.03
   5  14  -3    0.67    2.18
  -5  14   3   -0.97    1.98
  -4 -14   3    4.69    1.95
   4 -14  -3    2.89    2.00
  -4  14   3    1.67    1.74
   4  14  -3   -1.88    1.74
   3 -14  -3    2.19    1.81
  -3 -14   3    5.42    1.99
   3  14  -3    2.68    1.83
  -3  14   3    3.01    1.58
  -2 -14   3    1.54    1.56
   2 -14  -3    0.70    1.47
   2 -14  -3   -0.45    0.78
  -2  14   3    2.19    1.40
   2  14  -3   -0.97    1.57
   1 -14  -3    5.35    1.05
  -1 -14   3    5.62    1.56
   1  14  -3    7.83    1.82
  -1  14   3    6.99    1.42
   1  14  -3    5.35    0.97
   0 -14  -3   18.90    2.25
   0 -14   3   18.03    2.01
   0  14   3   13.44    2.07
   0  14  -3   13.42    1.74
   0  14  -3   13.92    2.13
   0  14   3   14.78    1.91
  -1 -14  -3   18.08    2.52
   1 -14   3   18.56    1.95
   1  14   3   22.08    2.68
  -1  14  -3   16.36    2.15
   1  14   3   19.22    2.01
  -2 -14  -3    3.93    1.57
   2 -14   3    1.31    1.39
   2 -14   3    1.34    0.82
  -2  14  -3    2.19    1.32
   2  14   3    0.27    0.79
   2  14   3    2.29    1.54
   3 -14   3    1.95    1.69
  -3 -14  -3    3.68    1.70
   3 -14   3    2.29    0.49
   3  14   3    0.64    1.64
  -3  14  -3    6.41    1.68
   3  14   3    2.87    0.73
  -4 -14  -3    2.86    1.86
   4 -14   3   -0.47    1.72
   4  14   3   -0.59    0.43
  -4  14  -3    0.21    1.61
   4  14   3    0.62    1.79
  -5 -14  -3    1.22    1.99
   5 -14   3   -0.31    1.96
  -5  14  -3   -2.59    1.66
   5  14   3   -0.24    2.16
   5 -15  -3   18.46    3.03
  -5 -15   3   11.62    2.66
   5  15  -3   19.81    2.85
  -5  15   3   11.79    2.59
  -4 -15   3    4.28    2.07
   4 -15  -3    4.74    2.17
   4  15  -3    7.35    2.21
  -4  15   3    3.18    1.82
  -3 -15   3   22.79    3.28
   3 -15  -3   19.74    2.65
  -3  15   3   15.97    2.32
   3  15  -3   14.73    2.47
  -2 -15   3   32.55    3.61
   2 -15  -3   33.47    3.40
   2 -15  -3   32.62    2.57
   2  15  -3   36.04    3.63
  -2  15   3   36.58    3.32
  -1 -15   3    0.28    1.44
   1 -15  -3    1.48    0.90
   1  15  -3    1.96    0.89
   1  15  -3    6.15    1.86
  -1  15   3    3.96    1.32
   0 -15   3   23.51    2.49
   0 -15  -3   21.49    2.48
   0  15   3   23.23    2.32
   0  15  -3   24.30    3.04
   0  15  -3   21.98    2.14
   0  15   3   21.05    2.54
  -1 -15  -3    7.89    1.70
   1 -15   3    6.28    1.18
  -1  15  -3    8.82    1.64
   1  15   3    8.81    1.88
   1  15   3    5.32    1.29
  -2 -15  -3    0.02    1.45
   2 -15   3    0.08    0.79
   2 -15   3   -0.51    1.37
   2  15   3    0.66    0.85
  -2  15  -3   -1.14    1.23
   2  15   3    0.59    1.60
   3 -15   3   -0.54    1.66
  -3 -15  -3   -0.45    1.63
   3 -15   3    0.06    0.46
   3  15   3   -0.30    0.75
   3  15   3   -1.27    1.56
  -3  15  -3   -0.25    1.50
  -4 -15  -3   -0.57    1.73
   4 -15   3   -0.23    1.77
   4  15   3   -0.55    1.82
  -4  15  -3    1.25    1.69
   5 -15   3    2.61    2.06
  -5 -15  -3    1.17    1.88
   5  15   3    0.15    2.11
  -5  15  -3    0.35    1.83
  -4 -16   3    3.12    2.20
   4 -16  -3    6.93    2.37
   4  16  -3    2.65    2.12
  -4  16   3    7.03    2.10
  -3 -16   3   -0.63    1.71
   3 -16  -3    3.36    1.97
   3  16  -3   -2.24    1.77
  -3  16   3    1.42    1.67
   2 -16  -3    0.87    1.60
  -2 -16   3    2.30    1.67
   2 -16  -3    1.00    0.98
   2  16  -3    3.45    1.98
  -2  16   3    0.44    1.39
   1 -16  -3    2.52    1.18
  -1 -16   3   -0.05    1.41
   1  16  -3   -1.25    1.66
  -1  16   3    0.21    1.51
   1  16  -3   -0.35    0.91
   0 -16   3    3.39    1.54
   0 -16  -3   -0.17    1.42
   0  16   3    3.64    1.79
   0  16  -3    0.34    1.71
   0  16  -3    1.06    1.22
   0  16   3    0.14    1.09
  -1 -16  -3    1.87    1.71
   1 -16   3   -1.90    1.07
   1  16   3    0.19    1.14
   1  16   3    2.55    1.71
  -1  16  -3   -1.02    1.12
   2 -16   3    6.67    1.80
  -2 -16  -3    3.35    2.01
   2 -16   3    4.40    1.06
   2  16   3    2.90    1.84
  -2  16  -3    3.65    1.79
   2  16   3    5.74    1.05
   3 -16   3    0.09    0.55
   3 -16   3    3.47    1.87
  -3 -16  -3   -0.40    1.65
   3  16   3    1.83    1.83
  -3  16  -3   -2.92    1.40
   3  16   3    1.57    0.70
   4 -16   3   -2.64    1.76
  -4 -16  -3   -3.50    2.16
   4  16   3   -0.62    1.88
  -4  16  -3    0.01    1.79
   4 -17  -3   -3.85    1.84
  -4 -17   3    4.63    2.23
   4  17  -3    2.68    2.05
  -4  17   3    2.12    1.96
  -3 -17   3   -1.91    1.79
   3 -17  -3    3.58    2.12
  -3  17   3    3.59    1.79
   3  17  -3   -0.18    2.00
   2 -17  -3    2.63    1.09
  -2 -17   3    0.04    1.62
   2 -17  -3    1.64    1.70
   2  17  -3   -1.33    1.92
  -2  17   3    4.87    1.61
   1 -17  -3    2.25    1.28
  -1 -17   3    2.13    1.47
   1  17  -3    5.67    1.23
  -1  17   3    3.23    1.43
   1  17  -3    4.05    1.99
   0 -17  -3    4.18    1.42
   0 -17   3    6.31    1.45
   0  17   3    7.12    1.63
   0  17  -3    8.72    2.14
   0  17   3    4.43    1.90
   0  17  -3    6.81    1.29
   1 -17   3    0.71    1.07
  -1 -17  -3    1.60    1.49
   1  17   3    2.35    1.78
  -1  17  -3    2.57    1.57
   1  17   3    0.13    0.97
   2 -17   3   -0.90    0.87
   2 -17   3    0.70    1.51
  -2 -17  -3    4.03    1.74
  -2  17  -3   -0.16    1.42
   2  17   3   -0.48    1.77
   2  17   3   -0.10    0.92
   3 -17   3    6.87    2.08
  -3 -17  -3    3.13    1.92
   3  17   3    3.33    0.69
   3  17   3    3.51    2.05
  -3  17  -3    4.64    1.83
   4 -17   3    2.85    2.04
  -4 -17  -3    6.97    2.17
   4  17   3    7.88    2.30
  -4  17  -3    6.63    2.06
   3 -18  -3    0.14    2.05
  -3 -18   3   -3.74    1.83
   3  18  -3    2.92    2.14
  -3  18   3   -1.19    1.68
   2 -18  -3   -0.59    1.16
  -2 -18   3   -3.18    1.67
   2 -18  -3   -1.44    1.63
   2  18  -3    1.06    1.99
  -2  18   3    0.24    1.55
  -1 -18   3   -0.48    1.53
   1 -18  -3    1.37    1.32
   1  18  -3    2.48    1.07
  -1  18   3   -0.14    1.36
   1  18  -3   -2.15    1.84
   0 -18   3    2.96    1.41
   0 -18  -3   -1.39    1.54
   0  18  -3    0.87    1.89
   0  18  -3    1.61    1.09
   0  18   3    0.58    1.18
   1 -18   3    3.57    1.49
  -1 -18  -3   -0.13    1.81
   1  18   3   -0.93    1.85
  -1  18  -3    1.47    1.38
   1  18   3    0.15    1.23
   2 -18   3    4.95    1.85
  -2 -18  -3    2.90    2.17
   2 -18   3    7.04    1.11
   2  18   3    4.17    2.06
  -2  18  -3    6.08    2.02
   2  18   3    4.72    1.12
  -3 -18  -3   -0.81    1.87
   3 -18   3    1.11    1.80
   3  18   3   -1.69    2.44
  -3  18  -3    0.86    2.17
   2 -19  -3    2.48    1.81
  -2 -19   3   -1.53    1.84
   2 -19  -3   -0.71    1.23
  -2  19   3    1.84    1.70
   2  19  -3    3.83    2.14
  -1 -19   3   -3.19    1.52
   1 -19  -3    2.95    1.44
   1  19  -3    2.79    1.11
   1  19  -3    1.02    2.14
  -1  19   3   -0.31    1.44
   0 -19  -3    3.84    1.46
   0 -19   3    0.59    1.77
   0  19  -3    0.51    1.38
   0  19   3    0.49    1.53
   1 -19   3   -0.98    1.34
  -1 -19  -3    2.63    1.74
   1  19   3   -3.85    1.76
  -1  19  -3    2.30    1.37
   1  19   3    1.41    1.32
   2 -19   3    1.70    1.73
   2 -19   3    1.63    0.94
  -2 -19  -3    1.89    1.82
   2  19   3    1.36    1.95
  -2  19  -3    5.00    1.78
   2  19   3    3.73    1.08
  -1 -20   3    6.15    2.06
   1 -20  -3    4.28    1.54
  -1  20   3    5.71    1.75
   1  20  -3    3.49    1.12
   1  20  -3   -1.46    1.93
   0 -20   3   -0.40    1.56
   0 -20  -3    4.70    1.49
   0  20   3    1.45    1.30
   0  20  -3    0.72    1.41
   1 -20   3   -0.96    1.26
  -1 -20  -3    0.59    1.69
  -1  20  -3    4.33    1.84
   1  20   3    5.38    2.28
   1  20   3   -0.26    1.08
  -7   0   4    0.88    1.40
  -7   0   4   -0.29    1.56
   7   0  -4   -1.48    1.74
  -6   0   4   13.36    2.01
   6   0  -4   14.21    2.38
  -6   0   4   15.06    1.88
  -5   0   4    0.70    1.29
   5   0  -4    1.01    1.53
  -5   0   4    1.39    1.01
  -4   0   4   39.00    2.90
   4   0  -4   37.40    3.24
  -4   0   4   41.56    2.93
   3   0  -4    1.43    1.10
  -3   0   4   -0.04    0.78
  -3   0   4    0.09    0.69
   2   0  -4    3.77    1.13
   2   0  -4    4.28    0.93
  -2   0   4    4.55    0.84
   1   0  -4    0.32    0.50
   1   0  -4   -0.31    0.84
  -1   0   4   -0.16    0.73
   0   0  -4   48.42    3.09
   0   0   4   44.43    2.95
   1   0   4   -0.18    0.53
  -1   0  -4    0.44    0.86
   1   0   4    0.11    0.53
   2   0   4   10.75    1.41
  -2   0  -4   12.67    1.45
  -3   0  -4   -0.16    1.00
   3   0   4    0.25    1.14
  -4   0  -4    2.59    0.90
  -4   0  -4    1.51    0.98
   4   0   4    2.39    1.23
  -5   0  -4    0.97    0.93
  -5   0  -4    3.69    1.41
   5   0   4    0.53    1.42
   6   0   4    0.36    1.55
  -6   0  -4   -0.33    1.21
  -7   0  -4   -1.72    1.58
   7   0   4   -0.80    1.75
  -7  -1   4   -3.30    1.71
  -7  -1   4    1.76    1.27
   7  -1  -4    3.89    2.10
   7   1  -4    4.03    2.04
  -7   1   4    0.26    1.42
  -7   1   4   -2.85    1.54
  -6  -1   4    2.63    1.39
  -6  -1   4    1.97    1.24
   6  -1  -4    2.36    1.82
  -6   1   4    2.93    1.17
  -6   1   4    4.67    1.58
   6   1  -4    2.81    1.72
  -5  -1   4    3.13    1.46
  -5  -1   4   -0.21    0.87
   5  -1  -4   -0.19    1.54
   5   1  -4    1.03    1.43
  -5   1   4    0.44    1.14
  -5   1   4   -0.49    1.01
   4  -1  -4   41.63    3.28
  -4  -1   4   38.33    2.95
  -4  -1   4   37.84    2.79
  -4   1   4   37.02    2.84
   4   1  -4   40.66    3.22
  -4   1   4   38.11    2.91
   3  -1  -4   13.20    1.89
  -3  -1   4   13.11    1.28
  -3  -1   4   11.95    1.67
   3   1  -4   14.54    1.83
  -3   1   4   10.61    1.46
   2  -1  -4    1.80    1.08
   2  -1  -4    1.29    0.74
  -2  -1   4    1.44    0.63
   2   1  -4    1.04    0.97
  -2   1   4    0.71    0.81
  -1  -1   4  437.14   23.37
   1  -1  -4  387.94   23.41
   1  -1  -4  438.53   23.33
   1   1  -4  426.00   23.47
   1   1  -4  433.08   23.33
  -1   1   4  388.99   23.41
   0  -1   4  114.23    7.25
   0  -1  -4  129.41    7.31
   0   1   4  121.62    7.31
   0   1  -4  134.82    7.36
   0   1  -4  133.04    7.09
   1  -1   4    7.27    0.98
  -1  -1  -4    9.53    1.20
  -1   1  -4   10.63    1.46
   1   1   4   11.70    1.30
   1   1   4    7.92    0.97
   2  -1   4    2.35    0.81
  -2  -1  -4    3.81    1.20
   2   1   4    4.44    1.00
  -2   1  -4    3.24    0.88
   3  -1   4    6.28    1.18
  -3  -1  -4    4.47    1.11
  -3   1  -4    7.82    1.16
  -3   1  -4    6.31    1.03
   3   1   4    8.13    1.22
  -4  -1  -4    2.34    1.04
   4  -1   4    2.32    1.22
   4   1   4    3.72    1.23
  -4   1  -4    1.29    1.09
  -4   1  -4    1.51    1.07
  -5  -1  -4   -1.37    1.32
   5  -1   4   -0.08    1.35
  -5   1  -4   -0.65    1.10
   5   1   4   -0.68    1.30
  -5   1  -4    2.64    1.25
   6  -1   4    3.58    1.79
  -6  -1  -4    2.35    1.62
   6   1   4    3.31    1.69
  -6   1  -4    3.26    1.26
  -6   1  -4    4.93    1.59
  -7  -1  -4    4.21    1.60
   7  -1   4    2.58    1.89
  -7   1  -4   -0.79    1.54
   7   1   4    1.94    1.74
  -7   1  -4    5.08    1.17
   7  -2  -4    5.86    2.30
  -7  -2   4    6.58    1.88
  -7  -2   4    3.91    1.52
   7   2  -4    6.27    2.19
  -7   2   4    8.00    1.30
  -7   2   4    6.08    1.68
   6  -2  -4   -2.66    1.77
  -6  -2   4    1.65    1.41
  -6  -2   4   -0.59    1.06
  -6   2   4   -2.15    1.14
  -6   2   4    0.35    1.23
   6   2  -4    0.67    1.70
  -5  -2   4    5.08    1.14
  -5  -2   4    2.56    1.54
   5  -2  -4    1.09    1.62
  -5   2   4    5.42    1.19
  -5   2   4    1.93    1.16
   5   2  -4    5.29    1.59
   4  -2  -4   -0.58    1.25
  -4  -2   4   -0.34    0.79
  -4  -2   4   -1.24    0.96
  -4   2   4    0.14    0.93
  -4   2   4    2.08    0.92
   4   2  -4    0.49    1.17
   3  -2  -4   31.10    2.52
  -3  -2   4   29.28    1.92
  -3  -2   4   27.79    2.39
  -3   2   4   27.56    2.22
   3   2  -4   22.74    2.33
  -2  -2   4   -0.39    0.61
   2  -2  -4    0.93    1.04
   2  -2  -4    0.51    0.64
   2   2  -4    0.80    0.82
  -2   2   4   -0.32    0.85
  -1  -2   4  346.14   19.09
   1  -2  -4  344.60   19.07
   1  -2  -4  339.26   19.15
   1   2  -4  337.59   19.10
   1   2  -4  331.46   19.21
  -1   2   4  349.84   19.19
   0  -2   4    5.53    0.79
   0  -2  -4    3.96    0.48
   0  -2  -4    4.57    0.97
   0   2   4    4.38    0.94
   0   2  -4    5.40    0.96
   0   2  -4    4.81    0.63
  -1  -2  -4    4.58    1.03
   1  -2   4    3.37    0.61
  -1   2  -4    2.94    0.87
   1   2   4    3.88    0.64
   1   2   4    1.75    0.81
   2  -2   4  195.44   11.58
  -2  -2  -4  200.80   11.69
   2   2   4  206.69   11.58
  -2   2  -4  203.96   11.59
  -2   2  -4  199.94   11.63
   2   2   4  213.85   11.58
   3  -2   4    1.13    0.96
  -3  -2  -4    2.16    1.03
  -3   2  -4    0.84    0.72
  -3   2  -4    1.76    1.00
   3   2   4    1.37    0.95
   4  -2   4   25.16    2.58
  -4  -2  -4   24.76    2.45
  -4   2  -4   27.23    2.48
   4   2   4   28.27    2.54
  -4   2  -4   26.54    2.37
   5  -2   4    1.47    1.42
  -5  -2  -4   -0.44    1.15
  -5   2  -4    0.24    1.29
   5   2   4    0.24    1.32
  -5   2  -4    1.02    0.96
  -6  -2  -4    0.68    1.35
   6  -2   4    2.63    1.81
  -6   2  -4    0.60    1.47
   6   2   4    2.59    1.64
  -6   2  -4    1.51    1.35
  -7  -2  -4    3.75    1.70
   7  -2   4    1.42    2.00
   7   2   4    4.01    2.25
  -7   2  -4   -0.24    1.16
  -7   2  -4    0.18    1.30
   7  -3  -4    0.59    2.09
  -7  -3   4    1.66    1.20
  -7  -3   4   -1.07    2.01
  -7   3   4   -0.45    1.19
   7   3  -4   -1.81    1.85
  -7   3   4    0.09    1.50
  -6  -3   4    0.18    1.73
  -6  -3   4    1.76    1.08
   6  -3  -4   -3.12    1.71
  -6   3   4   -0.11    1.07
  -6   3   4   -1.48    1.28
   6   3  -4    1.66    1.74
  -5  -3   4    8.57    1.87
  -5  -3   4   11.18    1.23
   5  -3  -4   10.52    1.99
  -5   3   4    8.30    1.27
   5   3  -4    8.96    1.81
  -5   3   4    8.37    1.56
   4  -3  -4    2.57    1.37
  -4  -3   4    1.10    0.70
  -4  -3   4    1.31    1.15
   4   3  -4    2.54    1.25
  -4   3   4    2.69    1.09
  -4   3   4   -0.20    0.74
  -3  -3   4   28.65    2.46
  -3  -3   4   29.77    1.94
   3  -3  -4   27.33    2.50
   3   3  -4   28.49    2.43
  -3   3   4   26.77    2.32
  -2  -3   4    1.13    0.56
   2  -3  -4    0.50    0.73
   2  -3  -4    1.28    0.87
   2   3  -4    1.26    0.88
  -2   3   4    1.50    0.94
  -1  -3   4   55.07    3.24
   1  -3  -4   52.64    3.27
   1  -3  -4   55.95    3.39
   1   3  -4   56.86    3.36
  -1   3   4   46.46    3.50
   1   3  -4   54.48    3.57
   0  -3  -4   28.60    2.19
   0   3  -4   27.16    1.84
   0   3   4   26.67    1.82
   0   3   4   25.00    2.13
   0   3  -4   30.37    2.19
   1  -3   4   53.19    3.10
  -1  -3  -4   51.54    3.35
  -1   3  -4   47.24    3.13
   1   3   4   48.07    3.13
   1   3   4   46.07    3.00
  -1   3  -4   47.73    3.11
   2  -3   4   12.36    1.46
  -2  -3  -4   11.82    1.42
   2   3   4   12.39    1.44
  -2   3  -4   10.13    1.29
   2   3   4   10.27    1.32
  -2   3  -4   10.35    1.31
   3  -3   4   13.52    1.49
  -3  -3  -4   12.58    1.85
  -3   3  -4   11.18    1.40
   3   3   4   12.36    1.60
   3   3   4   12.56    1.60
  -3   3  -4   11.26    1.35
  -4  -3  -4    2.08    1.21
   4  -3   4    0.71    1.16
   4   3   4    1.31    1.39
  -4   3  -4    0.13    1.14
  -4   3  -4    1.51    0.89
   5  -3   4    6.66    1.71
  -5  -3  -4    8.93    1.61
  -5   3  -4    8.69    1.19
  -5   3  -4    8.35    1.65
   5   3   4    8.50    1.71
  -6  -3  -4   -0.01    1.30
   6   3   4    1.30    1.59
  -6   3  -4   -1.94    1.02
  -6   3  -4    3.02    1.60
   7  -3   4    0.15    2.00
  -7  -3  -4    1.77    2.00
  -7   3  -4    2.62    1.70
   7   3   4   -0.95    1.75
  -7   3  -4    2.27    1.24
  -7  -4   4    2.89    1.88
  -7  -4   4    2.04    1.09
   7  -4  -4    0.04    2.17
   7   4  -4    1.99    2.08
  -7   4   4    2.86    2.02
  -7   4   4    4.08    1.02
  -6  -4   4    2.22    0.99
   6  -4  -4    3.53    1.99
  -6  -4   4    6.66    2.02
   6   4  -4    4.66    1.90
  -6   4   4    3.69    1.54
  -6   4   4    5.82    1.10
  -5  -4   4    4.55    1.56
  -5  -4   4    3.78    0.95
   5  -4  -4    2.13    1.68
  -5   4   4    3.55    1.38
  -5   4   4    7.28    1.12
   5   4  -4    2.87    1.61
  -4  -4   4    8.93    1.56
  -4  -4   4    9.92    1.11
   4  -4  -4   10.27    1.70
  -4   4   4    9.49    1.23
   4   4  -4    9.22    1.56
  -4   4   4    8.73    1.44
   3  -4  -4    1.18    1.07
  -3  -4   4    1.45    0.48
  -3  -4   4    0.28    1.04
   3   4  -4   -0.18    0.97
  -3   4   4    1.32    0.97
  -2  -4   4    4.86    0.58
   2  -4  -4    5.11    1.19
   2  -4  -4    4.93    0.79
  -2  -4   4    3.88    0.90
   2   4  -4    5.09    1.04
  -2   4   4    2.93    1.05
  -1  -4   4    0.70    0.52
   1  -4  -4    0.21    0.68
   1  -4  -4   -0.37    0.67
  -1   4   4    0.31    0.87
   1   4  -4   -0.10    0.82
   0  -4  -4    0.72    0.88
   0   4  -4    0.22    0.81
   0   4  -4   -0.75    0.65
   0   4   4   -0.12    0.85
   0   4   4    0.45    0.60
  -1  -4  -4  141.09    8.36
   1  -4   4  146.60    8.20
   1   4   4  134.84    8.14
  -1   4  -4  144.72    8.22
  -1   4  -4  141.62    8.25
   1   4   4  148.86    8.24
  -2  -4  -4   13.07    1.54
   2  -4   4   14.17    1.60
   2   4   4   14.95    1.41
  -2   4  -4   12.85    1.52
   2   4   4   14.55    1.53
  -2   4  -4   11.45    1.42
   3  -4   4    8.86    1.46
  -3  -4  -4    3.06    1.22
   3   4   4    6.31    0.92
   3   4   4    5.51    1.17
  -3   4  -4    5.86    0.95
  -3   4  -4    7.42    1.29
  -4  -4  -4   53.32    4.02
   4  -4   4   51.45    3.92
   4   4   4   55.39    3.92
   4   4   4   52.68    3.52
  -4   4  -4   56.86    3.91
  -4   4  -4   53.35    3.48
  -5  -4  -4   25.14    2.91
   5  -4   4   26.06    2.99
   5   4   4   21.25    2.14
   5   4   4   25.52    2.88
  -5   4  -4   24.86    2.81
  -5   4  -4   26.22    2.19
   6  -4   4    4.37    1.87
  -6  -4  -4    3.67    1.59
   6   4   4    5.16    1.84
  -6   4  -4    4.41    1.11
  -6   4  -4    4.01    1.72
   6   4   4    5.32    1.39
  -7  -4  -4   -0.18    1.70
   7  -4   4    4.17    2.18
   7   4   4    3.04    1.95
  -7   4  -4    5.37    1.26
  -7   4  -4    3.48    1.96
   7   4   4   -0.42    1.28
  -7  -5   4    1.01    0.97
   7  -5  -4    1.81    2.23
  -7  -5   4   -1.13    1.80
   7   5  -4   -0.11    1.95
  -7   5   4    1.12    1.69
  -6  -5   4    0.57    0.70
  -6  -5   4   -3.21    1.43
   6  -5  -4    2.11    1.90
   6   5  -4    0.62    1.75
  -6   5   4    3.81    1.59
  -5  -5   4    9.86    1.16
  -5  -5   4    9.76    1.86
   5  -5  -4    9.16    1.99
   5   5  -4    8.49    1.81
  -5   5   4    9.05    1.29
  -5   5   4    9.20    1.69
  -4  -5   4    1.17    1.27
  -4  -5   4    2.09    0.57
   4  -5  -4    1.88    1.38
   4   5  -4    2.65    1.32
  -4   5   4    1.40    0.65
  -4   5   4    1.11    1.16
  -3  -5   4   16.26    1.84
   3  -5  -4   20.58    2.43
  -3  -5   4   19.70    1.27
   3   5  -4   14.45    1.96
  -3   5   4   17.60    1.99
   2  -5  -4   13.46    1.94
  -2  -5   4   13.67    0.98
  -2  -5   4   13.93    1.92
   2  -5  -4   11.39    1.23
   2   5  -4   12.54    1.71
  -2   5   4   12.97    1.77
  -1  -5   4   -0.08    0.48
   1  -5  -4   -0.47    0.65
   1  -5  -4   -0.62    0.72
   1   5  -4   -0.30    0.84
  -1   5   4    0.50    0.94
   0  -5  -4    1.20    0.87
   0   5  -4    0.60    0.77
   0   5  -4    0.91    0.86
   0   5   4    1.10    0.88
   0   5   4    1.07    0.86
  -1  -5  -4   34.14    2.76
   1   5   4   36.85    2.47
  -1   5  -4   36.39    2.45
   1   5   4   36.34    2.51
  -1   5  -4   35.66    2.56
  -2  -5  -4   14.14    1.63
   2  -5   4   14.80    1.73
  -2   5  -4   13.33    1.50
   2   5   4   14.52    1.39
   2   5   4   12.67    1.57
  -2   5  -4   13.33    1.27
   3  -5   4   -0.83    0.99
  -3  -5  -4   -0.59    1.09
   3   5   4   -0.11    0.64
   3   5   4   -0.71    0.93
  -3   5  -4    0.32    0.69
  -3   5  -4    0.92    1.07
   4  -5   4    2.34    1.31
  -4  -5  -4    3.62    1.42
   4   5   4    2.89    0.98
   4   5   4    4.26    1.38
  -4   5  -4    2.77    0.81
  -4   5  -4    1.18    1.26
  -5  -5  -4   17.07    2.26
   5  -5   4   19.59    2.40
  -5   5  -4   21.17    1.80
  -5   5  -4   18.47    2.25
   5   5   4   17.70    2.07
   5   5   4   15.03    2.19
   6  -5   4    2.19    1.87
  -6  -5  -4   -0.17    1.54
   6   5   4    0.32    1.67
  -6   5  -4   -0.29    0.96
  -6   5  -4    0.37    1.63
   6   5   4   -1.69    1.11
   7  -5   4    4.23    2.28
  -7  -5  -4   -2.87    1.62
  -7   5  -4   -0.75    0.95
   7   5   4    3.10    2.45
   7   5   4    1.20    1.27
  -7   5  -4    3.40    1.97
  -7  -6   4   -0.04    1.95
   7  -6  -4    1.34    2.20
  -7   6   4    0.96    1.73
   7   6  -4    1.84    1.98
  -6  -6   4    2.31    0.69
  -6  -6   4    2.59    1.76
   6  -6  -4    1.55    1.98
  -6   6   4    2.68    1.69
   6   6  -4    4.07    1.84
  -6   6   4    3.32    0.57
   5  -6  -4    1.06    1.67
  -5  -6   4    1.24    0.52
  -5  -6   4    1.32    1.93
  -5   6   4    2.91    1.46
  -5   6   4    1.51    0.58
   5   6  -4    1.33    1.51
  -4  -6   4   20.19    2.55
  -4  -6   4   18.55    1.22
   4  -6  -4   22.67    2.59
   4   6  -4   13.90    1.94
  -4   6   4   18.60    1.41
  -4   6   4   18.58    2.36
  -3  -6   4    5.05    0.48
  -3  -6   4    5.26    1.36
   3  -6  -4    3.38    1.25
  -3   6   4    2.46    1.17
   3   6  -4    4.86    1.23
   2  -6  -4    6.09    0.81
  -2  -6   4    5.50    1.25
  -2  -6   4    4.85    0.59
   2  -6  -4    4.52    1.13
   2   6  -4    6.48    1.27
  -2   6   4    4.68    1.18
   1  -6  -4    0.25    0.67
   1  -6  -4   -0.07    0.81
  -1  -6   4    0.08    0.47
  -1   6   4    0.23    0.69
   1   6  -4    0.82    0.93
   0  -6  -4   -0.39    0.84
   0   6  -4    0.31    0.63
   0   6  -4    0.17    0.81
   0   6   4    0.63    0.92
   0   6   4    0.66    0.97
  -1  -6  -4   10.52    1.38
  -1   6  -4   10.70    1.23
   1   6   4    9.07    1.12
   1   6   4   11.19    1.25
  -1   6  -4    9.71    1.26
  -2  -6  -4    4.40    1.22
   2  -6   4    4.29    1.10
  -2   6  -4    3.99    0.77
  -2   6  -4    4.32    1.05
   2   6   4    3.73    0.89
   2   6   4    2.32    1.00
  -3  -6  -4    0.56    1.16
   3  -6   4   -0.44    1.05
  -3   6  -4    0.90    0.61
   3   6   4    0.44    0.63
  -3   6  -4   -0.13    1.03
   3   6   4    2.09    1.07
  -4  -6  -4   -1.88    1.26
   4  -6   4    0.76    1.30
   4   6   4   -0.82    0.64
   4   6   4   -0.32    1.19
  -4   6  -4    0.15    0.71
  -4   6  -4    0.00    1.18
  -5  -6  -4    1.98    1.91
   5  -6   4    0.26    1.61
   5   6   4    4.36    1.59
  -5   6  -4    1.71    0.81
  -5   6  -4    1.28    1.52
   5   6   4   -0.37    0.81
   6  -6   4    2.46    1.94
  -6  -6  -4    2.20    1.74
  -6   6  -4    1.92    0.86
  -6   6  -4    3.66    1.80
   6   6   4    3.54    1.79
   6   6   4    3.66    1.18
  -7  -6  -4    1.65    1.79
   7  -6   4   -3.22    1.99
  -7   6  -4   -2.61    1.83
   7   6   4    1.69    1.16
   7   6   4    0.46    1.89
   7  -7  -4   29.23    4.14
  -7  -7   4   17.52    2.97
  -7   7   4   27.48    3.47
   7   7  -4   27.95    3.63
   6  -7  -4    7.99    2.29
  -6  -7   4   10.97    2.15
  -6   7   4    7.52    1.98
   6   7  -4   12.84    2.23
  -5  -7   4   70.43    5.55
   5  -7  -4   71.34    5.54
  -5   7   4   76.05    5.31
   5   7  -4   82.46    5.42
  -4  -7   4    5.02    1.60
   4  -7  -4    5.12    1.58
   4   7  -4    2.56    1.39
  -4   7   4    2.35    1.41
  -4   7   4    5.26    0.64
   3  -7  -4   77.43    5.27
   3  -7  -4   83.84    4.67
  -3  -7   4   80.36    5.35
   3   7  -4   76.09    5.20
  -3   7   4   83.65    5.11
  -2  -7   4   33.56    2.91
  -2  -7   4   31.71    2.07
   2  -7  -4   36.20    2.83
   2  -7  -4   37.28    2.43
   2   7  -4   39.73    2.96
  -2   7   4   39.03    2.85
   1  -7  -4   57.38    3.49
  -1  -7   4   50.52    3.67
  -1   7   4   53.15    3.63
   1   7  -4   52.87    3.58
   0  -7  -4   28.39    2.38
   0   7   4   27.97    2.33
   0   7  -4   29.38    2.23
   0   7   4   32.62    2.51
   0   7  -4   34.42    2.40
  -1  -7  -4   -0.09    0.98
   1   7   4    1.25    0.82
   1   7   4   -0.02    0.73
  -1   7  -4   -0.77    0.81
  -2  -7  -4    9.74    1.54
   2  -7   4   12.28    1.46
   2   7   4   11.72    1.42
  -2   7  -4   12.30    1.30
  -2   7  -4   10.36    1.37
   2   7   4   10.68    1.42
  -3  -7  -4    0.25    1.21
   3  -7   4    0.84    1.17
  -3   7  -4    0.53    0.65
  -3   7  -4    1.21    0.80
   3   7   4    1.70    1.35
   3   7   4    0.72    0.68
   4  -7   4    6.60    1.61
  -4  -7  -4    6.64    1.62
  -4   7  -4    4.21    1.39
   4   7   4    6.01    0.92
  -4   7  -4    5.69    0.83
   4   7   4    3.73    1.44
  -5  -7  -4    1.43    1.62
   5  -7   4   -1.35    1.55
  -5   7  -4   -2.17    1.33
  -5   7  -4    0.95    0.58
   5   7   4    0.62    0.94
   5   7   4    1.31    1.49
  -6  -7  -4    0.79    1.80
   6  -7   4    0.99    1.87
   6   7   4    0.71    1.67
  -6   7  -4    0.08    1.72
  -6   7  -4    2.51    0.63
   6   7   4   -0.57    0.96
  -7  -7  -4    0.39    1.93
   7  -7   4    0.98    2.14
   7   7   4    2.58    1.10
  -7   7  -4    1.38    1.98
   7   7   4    2.25    1.94
   7  -8  -4    5.61    2.52
  -7  -8   4   -1.08    2.14
   7   8  -4    6.47    2.13
  -6  -8   4    0.16    1.76
   6  -8  -4    1.23    2.05
   6   8  -4   -0.95    1.73
  -6   8   4    2.30    1.81
  -5  -8   4   13.87    2.36
   5  -8  -4   12.90    2.38
   5   8  -4   19.12    2.32
  -5   8   4   13.54    2.12
  -4  -8   4    1.33    1.54
   4  -8  -4    4.76    1.64
  -4   8   4    2.31    1.44
   4   8  -4    2.94    1.48
  -3  -8   4   12.18    1.60
   3  -8  -4   12.05    1.75
   3  -8  -4   12.71    1.03
  -3   8   4    9.32    1.61
   3   8  -4   11.11    1.74
   2  -8  -4    5.39    0.88
   2  -8  -4    5.97    1.33
  -2  -8   4    3.85    1.02
  -2  -8   4    5.45    0.51
   2   8  -4    6.10    1.40
  -2   8   4    3.60    1.23
   1  -8  -4    1.52    0.90
  -1  -8   4    1.44    1.02
  -1   8   4    2.09    1.01
   1   8  -4    2.45    1.08
   0  -8   4    1.14    0.82
   0  -8  -4    0.92    1.03
   0   8  -4    0.55    0.67
   0   8   4    0.35    0.92
   0   8   4    0.09    0.85
   0   8  -4    0.44    0.94
  -1  -8  -4   11.63    1.49
  -1   8  -4   10.58    1.50
   1   8   4   11.44    1.53
   1   8   4   10.77    1.40
  -2  -8  -4   -0.56    1.10
   2  -8   4   -1.82    0.93
   2   8   4    0.40    0.78
  -2   8  -4    1.45    0.99
   2   8   4   -0.44    0.99
   3  -8   4   20.25    2.40
  -3  -8  -4   23.38    2.64
  -3   8  -4   20.75    2.29
   3   8   4   19.47    1.61
  -3   8  -4   20.02    1.60
   3   8   4   17.32    2.39
   4  -8   4    2.14    1.54
  -4  -8  -4    7.13    1.69
  -4   8  -4    4.29    0.71
   4   8   4    4.47    0.85
   4   8   4    4.47    1.49
  -4   8  -4    3.46    1.11
   5  -8   4    7.03    2.28
  -5  -8  -4    3.75    1.81
  -5   8  -4    3.76    1.27
   5   8   4    6.85    1.09
  -5   8  -4    7.33    0.87
   5   8   4    5.30    1.74
  -6  -8  -4   -2.26    1.82
   6  -8   4    2.56    2.01
   6   8   4   -0.77    1.75
  -6   8  -4   -1.46    1.69
   6   8   4    2.33    0.96
   6  -9  -4    0.13    2.12
  -6  -9   4   -0.98    1.82
   6   9  -4   -0.51    1.75
  -6   9   4    3.74    1.98
  -5  -9   4   -0.94    1.65
   5  -9  -4    0.38    1.80
  -5   9   4   -1.92    1.50
   5   9  -4   -3.06    1.41
   4  -9  -4    2.54    1.66
  -4  -9   4    2.97    1.68
  -4   9   4   -0.47    1.39
   4   9  -4    3.75    1.63
   3  -9  -4    5.20    1.77
   3  -9  -4    5.74    0.74
  -3  -9   4    5.37    1.23
  -3   9   4    6.63    1.52
   3   9  -4    5.08    1.61
  -2  -9   4    2.50    1.27
   2  -9  -4    3.21    0.75
   2  -9  -4    1.88    1.22
  -2  -9   4    2.50    0.33
   2   9  -4    3.44    1.33
  -2   9   4    1.77    1.13
   1  -9  -4    0.58    0.71
  -1  -9   4    0.90    1.04
   1   9  -4    1.26    1.07
  -1   9   4    1.59    1.00
   0  -9  -4   -0.34    0.80
   0  -9   4    0.67    0.95
   0   9  -4   -0.26    0.99
   0   9  -4   -0.48    0.67
   0   9   4    1.30    1.03
   0   9   4   -0.44    0.86
  -1  -9  -4   -1.81    1.01
   1   9   4    0.94    0.73
  -1   9  -4    0.65    0.85
   1   9   4   -1.44    0.87
  -2  -9  -4   -0.57    1.14
   2  -9   4   -1.52    0.99
   2   9   4   -1.80    0.96
  -2   9  -4    0.34    0.98
   2   9   4    0.18    0.61
  -3  -9  -4   12.04    1.86
   3  -9   4   13.35    1.87
   3   9   4   11.57    1.44
   3   9   4   12.72    1.87
  -3   9  -4   12.84    1.71
   4  -9   4    1.58    1.55
  -4  -9  -4   -0.79    1.46
   4   9   4    1.01    1.52
  -4   9  -4   -0.14    1.32
   4   9   4    0.49    0.76
   5  -9   4   -0.23    1.75
  -5  -9  -4   -2.16    1.55
   5   9   4   -0.21    0.77
  -5   9  -4    6.28    1.73
   5   9   4   -1.44    1.50
   6  -9   4    0.81    2.02
  -6  -9  -4    2.36    2.07
   6   9   4    3.08    0.92
  -6   9  -4    0.71    1.72
   6   9   4    0.37    1.75
   6 -10  -4    1.46    2.23
  -6 -10   4    0.96    1.99
  -6  10   4    3.12    1.92
   6  10  -4   -0.11    1.92
  -5 -10   4    1.15    1.88
   5 -10  -4   -0.73    1.79
  -5  10   4    1.39    1.63
   5  10  -4    0.75    1.75
   4 -10  -4   17.86    2.37
  -4 -10   4   13.05    2.26
   4  10  -4   11.34    2.14
  -4  10   4   16.04    2.13
  -3 -10   4    0.50    1.39
   3 -10  -4   -0.55    0.39
   3 -10  -4    0.09    1.39
   3  10  -4    0.68    1.51
  -3  10   4   -0.57    0.86
   2 -10  -4   23.83    1.83
   2 -10  -4   22.37    2.50
  -2 -10   4   21.92    1.38
  -2 -10   4   21.33    2.55
   2  10  -4   23.14    2.59
  -2  10   4   22.69    2.36
   1 -10  -4   12.03    1.44
  -1 -10   4    7.49    1.44
   1  10  -4   12.11    1.59
  -1  10   4    9.43    1.43
   0 -10   4   47.03    3.32
   0 -10  -4   49.20    3.38
   0  10  -4   44.21    3.13
   0  10   4   55.47    3.54
   0  10   4   48.00    3.31
   1 -10   4   14.51    1.52
  -1 -10  -4   11.30    1.65
  -1  10  -4   14.86    1.72
   1  10   4   17.06    1.67
   1  10   4   12.54    1.63
  -2 -10  -4   18.33    2.39
   2 -10   4   14.70    1.52
   2 -10   4   18.55    2.13
   2  10   4   13.93    2.05
  -2  10  -4   12.84    1.64
   2  10   4   14.63    1.69
  -3 -10  -4   13.78    2.02
   3 -10   4   14.57    2.01
   3 -10   4   14.78    1.29
   3  10   4   14.80    1.51
   3  10   4   14.16    1.95
  -3  10  -4   13.57    1.85
   4 -10   4    8.77    0.74
  -4 -10  -4    5.53    1.46
   4 -10   4   11.07    2.01
   4  10   4    9.17    1.05
   4  10   4    7.02    1.96
  -4  10  -4    8.00    1.74
   5 -10   4   -0.70    1.79
  -5 -10  -4   -2.29    1.61
   5  10   4   -0.51    0.80
  -5  10  -4   -1.44    1.47
   5  10   4    1.18    1.83
   6 -10   4   -3.44    1.92
  -6 -10  -4   -1.48    1.96
   6  10   4    2.45    2.02
  -6  10  -4   -0.62    1.69
   6  10   4   -1.41    0.74
   6 -11  -4    0.04    2.26
  -6 -11   4    2.55    2.17
   6  11  -4    1.65    2.13
  -6  11   4    1.28    1.98
   5 -11  -4   12.30    2.47
  -5 -11   4    8.54    2.34
   5  11  -4   10.09    2.27
  -5  11   4    8.04    2.05
  -4 -11   4   -0.50    1.67
   4 -11  -4   -2.07    1.59
  -4  11   4    2.05    1.55
   4  11  -4    1.39    1.82
   3 -11  -4   -0.35    1.79
  -3 -11   4    2.70    1.55
   3 -11  -4   -0.15    0.38
   3  11  -4    0.68    1.54
  -3  11   4   -1.10    1.34
  -2 -11   4   -0.16    0.33
   2 -11  -4    0.11    1.28
  -2 -11   4   -1.64    1.19
   2 -11  -4    2.30    0.79
  -2  11   4   -2.05    1.10
   2  11  -4    0.02    1.37
   1 -11  -4    0.85    0.79
  -1 -11   4   -1.25    1.02
  -1  11   4   -0.72    1.06
   1  11  -4   -0.40    0.52
   1  11  -4    0.28    1.30
   0 -11   4    3.87    1.08
   0 -11  -4    3.23    1.09
   0  11  -4    1.99    0.84
   0  11  -4    3.73    1.33
   0  11   4    4.14    1.04
   0  11   4    4.22    1.30
  -1 -11  -4    7.86    1.48
   1 -11   4    6.35    1.17
   1  11   4    6.52    1.06
  -1  11  -4    7.39    1.22
   1  11   4    6.50    1.40
  -2 -11  -4    8.13    1.59
   2 -11   4    6.11    1.44
   2 -11   4    3.47    0.97
  -2  11  -4    4.87    1.28
   2  11   4    6.07    0.93
   2  11   4    4.73    1.38
  -3 -11  -4   29.49    3.25
   3 -11   4   28.11    3.10
   3 -11   4   28.76    2.04
   3  11   4   28.16    2.19
   3  11   4   30.01    2.97
  -3  11  -4   29.51    2.91
   4 -11   4    8.64    2.00
  -4 -11  -4    6.65    1.90
  -4  11  -4    7.07    1.75
   4  11   4    8.47    1.06
   4  11   4    8.13    2.07
   5 -11   4    4.00    2.01
  -5 -11  -4    1.12    1.81
  -5  11  -4    5.30    1.74
   5  11   4    3.96    2.13
   5  11   4    2.84    0.80
  -6 -11  -4   -0.56    2.01
   6 -11   4    0.62    2.13
  -6  11  -4    2.81    1.89
   6  11   4    0.94    2.32
   6 -12  -4    3.05    2.47
  -6 -12   4    1.52    2.24
  -6  12   4    5.33    2.17
   6  12  -4    2.71    2.43
  -5 -12   4   -2.59    1.78
   5 -12  -4    0.52    2.05
  -5  12   4   -0.24    1.79
   5  12  -4   -1.38    2.05
   4 -12  -4    4.93    1.96
  -4 -12   4    6.03    2.00
   4  12  -4    1.40    1.85
  -4  12   4    3.90    1.72
   3 -12  -4    2.24    1.66
   3 -12  -4    1.01    0.39
  -3 -12   4    1.81    1.58
  -3  12   4    1.02    1.46
   3  12  -4    2.42    1.64
   2 -12  -4    3.24    0.86
  -2 -12   4    3.06    1.44
   2 -12  -4    2.62    1.45
  -2 -12   4    1.96    0.41
   2  12  -4    2.85    1.56
  -2  12   4    3.55    1.37
  -1 -12   4    0.64    1.18
   1 -12  -4    1.19    1.04
  -1  12   4    0.20    1.11
   1  12  -4    2.67    0.76
   1  12  -4   -0.21    1.38
   0 -12   4   23.85    2.42
   0 -12  -4   23.58    2.28
   0  12  -4   25.10    2.15
   0  12  -4   19.03    2.53
   0  12   4   17.42    2.09
   0  12   4   24.81    2.54
   1 -12   4   27.26    2.24
  -1 -12  -4   24.90    2.78
  -1  12  -4   25.72    2.38
   1  12   4   30.49    2.37
   1  12   4   25.26    2.66
   2 -12   4   -0.67    0.86
  -2 -12  -4   -1.68    1.29
   2 -12   4   -0.46    1.22
   2  12   4    0.06    0.85
   2  12   4    0.46    1.27
  -2  12  -4    1.55    1.18
   3 -12   4    0.98    1.59
  -3 -12  -4   -2.29    1.39
   3 -12   4    1.31    0.64
   3  12   4   -0.85    0.55
   3  12   4    1.65    1.47
  -3  12  -4    0.18    1.32
   4 -12   4    4.62    1.85
  -4 -12  -4    2.12    1.28
   4  12   4    3.78    0.72
  -4  12  -4    3.22    1.55
   4  12   4    4.07    2.24
   5 -12   4   -1.53    1.80
  -5 -12  -4   -0.08    1.81
  -5  12  -4   -1.16    1.50
   5  12   4   -1.36    2.10
   5  12   4    2.27    0.68
   6 -12   4    3.77    2.73
   6  12   4    2.29    2.60
   5 -13  -4   -0.51    1.99
  -5 -13   4   -0.81    1.97
  -5  13   4   -0.21    1.81
   5  13  -4   -0.07    2.07
   4 -13  -4   -1.37    1.74
  -4 -13   4    2.60    1.90
  -4  13   4   -0.59    1.56
   4  13  -4   -1.99    1.62
  -3 -13   4    4.54    1.85
   3 -13  -4    5.21    0.57
   3 -13  -4    5.16    1.92
   3  13  -4    4.56    1.83
  -3  13   4    2.79    1.59
  -2 -13   4    2.80    1.50
  -2 -13   4    2.20    0.46
   2 -13  -4    2.14    0.87
   2 -13  -4   -0.50    1.35
  -2  13   4    2.55    1.38
   2  13  -4    0.22    1.54
  -1 -13   4    5.03    1.45
   1 -13  -4    6.19    1.15
   1  13  -4    5.40    1.68
  -1  13   4    6.92    1.39
   1  13  -4    5.44    0.94
   0 -13  -4    0.47    1.28
   0 -13   4    2.32    1.08
   0  13  -4    0.81    1.39
   0  13  -4    1.45    1.08
   0  13   4    0.49    1.41
   0  13   4    2.32    1.07
   1 -13   4   26.00    2.35
  -1 -13  -4   28.13    2.98
   1  13   4   30.94    2.91
  -1  13  -4   30.14    2.55
   1  13   4   30.50    2.50
  -2 -13  -4    2.22    1.52
   2 -13   4    2.53    0.91
   2 -13   4    0.28    1.31
   2  13   4    3.10    1.49
  -2  13  -4   -1.03    1.14
   2  13   4    2.08    0.92
  -3 -13  -4    4.00    1.75
   3 -13   4    7.78    1.92
   3 -13   4    4.05    0.78
   3  13   4    4.49    1.69
   3  13   4    4.41    0.88
  -3  13  -4    6.22    1.61
   4 -13   4   -2.97    1.53
  -4 -13  -4   -1.31    1.64
  -4  13  -4    1.02    1.51
   4  13   4    2.71    1.82
  -5 -13  -4    3.09    2.10
   5 -13   4    6.38    2.21
  -5  13  -4    5.17    1.91
   5  13   4    1.72    2.21
   5 -14  -4    8.08    2.60
  -5 -14   4    6.55    2.34
  -5  14   4   11.57    2.37
   5  14  -4    7.53    2.36
  -4 -14   4   -1.09    1.83
   4 -14  -4    1.72    1.94
  -4  14   4    0.93    1.75
   4  14  -4    2.54    1.93
   3 -14  -4   32.14    3.63
  -3 -14   4   27.68    3.67
   3 -14  -4   31.96    1.97
   3  14  -4   29.94    3.48
  -3  14   4   29.29    2.89
  -2 -14   4    3.63    1.63
   2 -14  -4    4.73    1.02
  -2 -14   4    2.97    0.52
   2 -14  -4    2.99    1.61
   2  14  -4    4.00    1.76
  -2  14   4    5.20    1.55
  -1 -14   4    2.70    1.41
   1 -14  -4    2.02    1.03
   1  14  -4    1.91    1.65
  -1  14   4    3.24    1.30
   1  14  -4    2.27    0.87
   0 -14  -4    8.27    1.43
   0 -14   4    7.92    1.46
   0  14  -4    7.59    1.81
   0  14  -4    7.70    1.39
   0  14   4    7.63    1.79
   0  14   4    8.84    1.37
   1 -14   4   18.68    1.94
  -1 -14  -4   14.26    2.03
  -1  14  -4   15.10    2.07
   1  14   4   16.44    2.04
   1  14   4   18.59    2.51
   2 -14   4    0.70    1.38
  -2 -14  -4   -0.23    1.43
   2 -14   4    0.81    0.90
   2  14   4    0.36    1.47
  -2  14  -4   -2.50    1.13
   2  14   4   -0.82    0.70
  -3 -14  -4    2.52    1.76
   3 -14   4   -0.84    1.63
   3 -14   4    2.05    0.73
   3  14   4    0.11    0.72
  -3  14  -4    1.89    1.53
   3  14   4    2.71    1.62
  -4 -14  -4   -2.32    1.70
   4 -14   4    1.06    1.80
   4  14   4    2.18    0.72
  -4  14  -4   -1.75    1.51
   4  14   4    2.67    1.86
   5 -14   4    3.11    2.15
  -5 -14  -4    0.23    2.09
  -5  14  -4    5.83    1.98
   5  14   4    3.62    2.16
  -5 -15   4    5.06    2.16
   5 -15  -4    7.22    2.53
  -5  15   4    1.30    1.99
   5  15  -4    2.12    2.01
  -4 -15   4    1.13    1.92
   4 -15  -4    1.70    2.03
  -4  15   4    0.03    1.75
   4  15  -4   -0.67    1.84
  -3 -15   4    0.34    1.83
   3 -15  -4    1.64    1.90
   3 -15  -4    0.40    0.51
  -3  15   4   -1.22    1.50
   3  15  -4   -1.63    1.67
   2 -15  -4    2.95    1.02
  -2 -15   4    3.51    1.73
  -2 -15   4    2.77    0.54
   2 -15  -4    2.34    1.61
   2  15  -4    1.71    1.83
  -2  15   4    2.29    1.49
   1 -15  -4    0.36    0.97
  -1 -15   4    5.29    1.56
   1  15  -4    0.28    1.66
   1  15  -4    2.76    0.91
  -1  15   4    0.99    1.29
   0 -15  -4   12.48    1.69
   0 -15   4    9.93    1.84
   0  15  -4   11.52    2.11
   0  15   4   13.11    2.08
   0  15  -4   15.49    2.05
   0  15   4   12.90    1.63
   1 -15   4    4.83    1.14
  -1 -15  -4    9.10    1.98
   1  15   4    2.01    1.63
   1  15   4    4.40    1.25
  -1  15  -4    2.69    1.47
  -2 -15  -4    4.11    1.71
   2 -15   4    0.23    1.45
   2 -15   4    3.50    1.09
   2  15   4    5.59    1.11
  -2  15  -4    1.09    1.61
   2  15   4    3.98    1.73
   3 -15   4   -0.55    0.70
   3 -15   4    2.02    1.76
  -3 -15  -4   -0.23    1.69
   3  15   4    0.91    1.66
   3  15   4    0.92    0.85
  -3  15  -4   -1.93    1.45
   4 -15   4   -0.13    1.83
  -4 -15  -4    0.90    1.91
   4  15   4   -1.17    0.56
   4  15   4   -1.21    1.79
  -4  15  -4   -0.31    1.66
   5 -15   4    5.26    2.14
   5  15   4    2.18    2.24
   4 -16  -4    1.78    2.06
  -4 -16   4   -1.84    1.82
  -4  16   4   -3.50    1.64
   4  16  -4    0.27    1.94
   3 -16  -4    8.07    2.30
   3 -16  -4    9.53    0.99
  -3 -16   4    3.37    2.03
  -3  16   4    7.30    2.00
   3  16  -4    5.45    2.11
   2 -16  -4    8.00    1.89
   2 -16  -4    7.14    1.42
  -2 -16   4    6.28    2.00
  -2 -16   4   10.09    0.93
  -2  16   4    5.12    1.72
   2  16  -4    8.51    2.21
   1 -16  -4    3.05    1.13
  -1 -16   4   -2.04    1.40
   1  16  -4    1.81    0.97
  -1  16   4   -0.69    1.28
   1  16  -4    1.03    1.81
   0 -16   4    2.13    1.28
   0 -16  -4    2.30    1.22
   0  16  -4    2.37    1.13
   0  16   4    3.18    1.76
   0  16  -4    1.86    1.79
   0  16   4    2.01    1.21
  -1 -16  -4    1.74    1.49
   1 -16   4    0.33    1.26
   1  16   4    1.76    1.21
   1  16   4    1.64    1.68
  -1  16  -4   -0.26    1.12
   2 -16   4    5.52    1.18
  -2 -16  -4    5.82    1.88
   2 -16   4    4.47    1.72
   2  16   4    2.67    1.77
   2  16   4    5.71    1.18
  -2  16  -4    6.90    1.64
  -3 -16  -4    0.59    1.76
   3 -16   4    1.16    0.68
   3 -16   4    0.23    1.73
   3  16   4    0.29    0.85
  -3  16  -4    1.81    1.60
   3  16   4   -1.94    1.61
  -4 -16  -4    0.59    1.96
   4 -16   4   -4.43    1.76
  -4  16  -4    1.87    1.81
   4  16   4    1.07    1.98
  -4 -17   4    2.35    2.03
   4 -17  -4   -0.99    2.04
  -4  17   4    4.25    2.02
   4  17  -4   -0.77    1.95
   3 -17  -4   17.11    2.71
  -3 -17   4   10.45    2.39
   3  17  -4   14.23    2.62
  -3  17   4   12.18    2.26
   2 -17  -4    5.88    1.37
  -2 -17   4    1.44    1.81
  -2 -17   4    3.59    0.59
   2 -17  -4    4.99    1.83
  -2  17   4    2.38    1.64
   2  17  -4    2.07    2.07
  -1 -17   4    0.68    1.54
   1 -17  -4   -0.63    1.31
  -1  17   4    0.01    1.31
   1  17  -4    0.26    1.84
   1  17  -4    2.19    1.02
   0 -17  -4    1.89    1.48
   0 -17   4    6.02    1.74
   0  17  -4    4.13    1.95
   0  17   4    0.05    1.23
   0  17  -4    0.72    1.33
   1 -17   4   -0.51    1.28
  -1 -17  -4    2.01    1.55
   1  17   4    1.86    1.77
   1  17   4    1.27    1.30
  -1  17  -4    0.42    1.24
   2 -17   4   -1.73    1.49
   2 -17   4   -1.10    0.92
  -2 -17  -4    1.46    1.72
  -2  17  -4   -2.32    1.32
   2  17   4    1.29    0.84
   2  17   4   -1.57    1.73
  -3 -17  -4   -0.40    1.86
   3 -17   4    0.05    0.66
   3 -17   4    1.81    1.82
   3  17   4    1.86    1.95
   3  17   4    2.50    0.88
  -3  17  -4   -0.07    1.62
   4 -17   4    4.27    2.08
   4  17   4    0.61    2.09
   3 -18  -4    5.10    2.32
  -3 -18   4   -1.14    1.93
   3  18  -4    4.04    2.30
  -3  18   4    4.35    1.96
   2 -18  -4   -3.65    1.58
   2 -18  -4    0.62    1.09
  -2 -18   4    0.25    1.73
   2  18  -4   -1.33    1.96
  -2  18   4    0.14    1.57
  -1 -18   4    0.95    1.60
   1 -18  -4    1.66    1.47
   1  18  -4    3.91    2.13
  -1  18   4    1.74    1.47
   1  18  -4    2.79    0.96
   0 -18   4   -0.52    1.29
   0 -18  -4    1.46    1.22
   0  18  -4   -0.70    1.87
   0  18  -4    0.14    1.38
   0  18   4    0.31    1.21
  -1 -18  -4    2.24    1.58
   1 -18   4    0.58    1.09
   1  18   4    1.11    1.75
   1  18   4   -1.80    0.98
  -1  18  -4   -3.98    1.48
  -2 -18  -4    2.68    2.22
   2 -18   4    1.42    1.16
   2 -18   4    2.24    1.70
  -2  18  -4   -1.58    1.42
   2  18   4   -0.13    1.86
   2  18   4    2.10    1.12
  -3 -18  -4    2.69    2.11
   3 -18   4    6.35    2.04
   3  18   4    0.56    2.04
  -3  18  -4    0.25    2.09
   2 -19  -4    2.41    1.27
  -2 -19   4   -1.62    2.19
   2 -19  -4   -0.99    1.73
  -2  19   4   -1.18    1.61
   2  19  -4    3.17    2.22
  -1 -19   4    3.40    1.73
   1 -19  -4    2.30    1.51
   1  19  -4    5.80    1.19
  -1  19   4   -0.25    1.42
   1  19  -4    3.90    2.14
   0 -19   4    5.53    1.89
   0 -19  -4    6.48    1.83
   0  19  -4    7.42    1.62
   0  19   4    3.81    1.41
  -1 -19  -4   -0.84    1.52
   1 -19   4   -0.47    1.44
   1  19   4    1.87    1.96
   1  19   4   -0.46    1.07
  -1  19  -4    0.48    1.36
   2 -19   4    0.03    1.09
   2 -19   4    1.40    1.70
  -2 -19  -4    2.48    2.01
  -2  19  -4    0.10    1.56
   2  19   4   -2.21    1.98
   2  19   4    0.69    1.08
   1  20  -4    0.51    2.08
   0 -20   4    7.34    1.77
   0 -20  -4    4.04    1.58
   0  20  -4    4.17    1.37
   0  20   4    3.96    1.81
  -7   0   5    2.76    1.78
  -7   0   5   -0.46    1.54
   6   0  -5    0.47    1.64
  -6   0   5   -1.76    1.49
  -6   0   5    0.19    1.08
  -5   0   5    1.57    1.04
   5   0  -5    3.47    1.58
  -5   0   5    1.34    1.32
  -4   0   5    0.14    1.09
  -4   0   5   -0.37    0.79
   4   0  -5    0.96    1.50
   3   0  -5   15.76    1.88
  -3   0   5   14.00    1.52
   2   0  -5    0.84    1.02
  -2   0   5    0.25    0.77
   2   0  -5   -1.16    0.73
   1   0  -5   36.69    2.67
   1   0  -5   35.69    2.26
  -1   0   5   36.08    2.52
   0   0   5    0.05    0.78
   0   0  -5    0.12    0.92
  -1   0  -5   37.61    2.69
   1   0   5   36.04    2.21
   1   0   5   34.22    2.52
  -2   0  -5    0.66    0.89
   2   0   5    0.17    0.68
  -3   0  -5   17.78    2.18
   3   0   5   16.28    1.85
   4   0   5   -0.04    1.15
  -4   0  -5    1.57    1.05
   5   0   5   20.42    2.71
  -5   0  -5   22.18    2.42
   6   0   5   -1.11    1.50
  -6   0  -5   -0.83    1.53
  -7   0  -5   -0.61    1.73
   7   0   5   -0.49    1.67
  -7  -1   5    5.53    1.71
  -7  -1   5    6.87    1.43
   7  -1  -5    4.18    2.14
   7   1  -5    7.04    2.17
  -7   1   5    3.16    1.67
  -7   1   5    4.40    1.50
  -6  -1   5    4.17    1.19
   6  -1  -5    0.90    1.83
  -6  -1   5    2.81    1.74
  -6   1   5    2.94    1.30
  -6   1   5    1.03    1.45
   6   1  -5    2.83    1.70
   5  -1  -5    1.35    1.60
  -5  -1   5    1.36    1.41
  -5  -1   5    2.65    0.99
  -5   1   5    1.18    1.23
   5   1  -5    2.57    1.51
  -5   1   5    1.45    1.07
   4  -1  -5    0.73    1.30
  -4  -1   5    0.75    1.01
  -4  -1   5    0.90    0.77
  -4   1   5   -0.94    0.87
  -4   1   5    1.02    0.86
   4   1  -5    2.15    1.22
  -3  -1   5    2.76    0.75
   3  -1  -5    1.70    1.30
   3   1  -5    2.60    1.01
  -3   1   5    2.24    1.05
  -2  -1   5   -0.68    0.86
   2  -1  -5   -0.13    0.77
   2  -1  -5   -0.41    0.79
   2   1  -5   -0.45    0.69
  -2   1   5    0.49    0.78
   2   1  -5    0.19    0.88
   1  -1  -5   58.28    3.49
   1  -1  -5   58.54    3.76
  -1  -1   5   60.87    3.64
  -1   1   5   59.50    3.75
   1   1  -5   58.01    3.52
   1   1  -5   58.22    3.84
   0  -1   5    1.88    0.80
   0  -1   5    1.38    0.33
   0  -1  -5    0.77    0.95
   0   1  -5    1.74    0.96
   0   1   5    1.65    0.89
   1  -1   5    1.11    0.82
   1  -1   5    1.40    0.48
  -1  -1  -5    1.42    0.97
  -1   1  -5    1.14    0.93
   1   1   5    1.50    0.85
   1   1   5    2.10    0.53
   2  -1   5   35.60    2.47
  -2  -1  -5   35.32    2.80
  -2   1  -5   38.42    2.69
   2   1   5   38.08    2.63
   2   1   5   36.20    2.59
   3  -1   5   27.02    2.45
  -3  -1  -5   25.87    2.40
   3   1   5   28.14    2.29
  -3   1  -5   27.79    2.28
   4  -1   5    5.31    1.36
  -4  -1  -5    5.20    1.27
  -4   1  -5    5.13    1.06
  -4   1  -5    3.97    1.32
   4   1   5    4.32    1.52
   5  -1   5    7.68    1.68
  -5  -1  -5    5.96    1.48
   5   1   5    6.75    1.87
  -5   1  -5    6.89    1.21
   6  -1   5    1.28    1.66
  -6  -1  -5   -2.14    1.26
   6   1   5   -2.17    1.39
  -6   1  -5   -0.09    1.51
  -7  -1  -5    2.12    1.59
   7  -1   5    0.50    1.77
  -7   1  -5    3.01    1.63
   7   1   5    2.40    1.80
  -7  -2   5    1.17    1.89
  -7  -2   5    0.02    1.37
  -7   2   5    0.49    1.41
  -7   2   5   -1.07    1.40
   7   2  -5   -2.84    1.73
  -6  -2   5   -1.45    1.70
   6  -2  -5    1.44    1.82
  -6  -2   5   -1.94    1.09
  -6   2   5   -0.26    1.19
  -6   2   5   -1.54    1.26
   6   2  -5   -0.95    1.58
  -5  -2   5    5.79    1.04
  -5  -2   5    4.74    1.36
   5  -2  -5    4.28    1.76
  -5   2   5    5.82    1.32
  -5   2   5    3.26    1.21
   5   2  -5    4.47    1.57
   4  -2  -5   13.96    1.84
  -4  -2   5   11.75    1.61
  -4  -2   5   16.19    1.64
  -4   2   5   14.46    1.82
   4   2  -5   10.93    1.64
  -4   2   5   12.24    1.73
  -3  -2   5    5.20    0.86
   3  -2  -5    3.83    1.17
  -3  -2   5    4.08    1.14
  -3   2   5    2.48    0.98
   3   2  -5    3.64    1.06
  -2  -2   5    0.38    0.63
   2  -2  -5    0.51    0.98
   2  -2  -5    0.33    0.91
  -2   2   5   -0.42    0.87
   2   2  -5   -0.27    0.74
   1  -2  -5  401.30   21.61
  -1  -2   5  402.73   21.68
   1  -2  -5  395.68   21.77
   1   2  -5  382.83   21.81
  -1   2   5  345.60   21.74
   1   2  -5  396.01   21.65
   0  -2   5    0.48    0.72
   0  -2  -5   -0.31    0.92
   0  -2  -5   -0.36    0.32
   0   2  -5    0.48    0.89
   0   2  -5    0.43    0.46
   0   2   5    0.95    0.88
  -1  -2  -5    5.11    1.14
   1  -2   5    5.31    0.63
   1   2   5    3.98    0.94
   1   2   5    5.41    0.63
  -1   2  -5    5.69    1.03
  -2  -2  -5   -0.55    0.97
   2  -2   5    0.87    0.68
   2   2   5   -0.40    0.65
   2   2   5    0.24    0.78
  -2   2  -5    0.27    1.00
   3  -2   5    0.68    0.89
  -3  -2  -5   -0.71    0.98
   3   2   5   -0.02    0.83
  -3   2  -5    0.03    0.97
  -3   2  -5    0.14    0.79
   3   2   5   -0.26    0.80
  -4  -2  -5    6.63    1.53
   4  -2   5    1.98    1.22
  -4   2  -5    2.86    1.21
   4   2   5    2.74    1.20
  -4   2  -5    2.71    0.95
   5  -2   5    1.60    1.52
   5   2   5    5.22    1.46
  -5   2  -5    2.10    1.25
  -5   2  -5    1.47    1.34
  -6  -2  -5    2.44    1.82
   6  -2   5    1.84    1.76
   6   2   5   -0.88    1.45
  -6   2  -5    0.88    1.10
  -6   2  -5    2.06    1.36
   7  -2   5    7.71    2.18
  -7  -2  -5   11.11    2.04
  -7   2  -5    3.60    1.54
   7   2   5    8.58    2.13
   7  -3  -5    3.82    2.27
  -7  -3   5   -0.88    1.20
  -7  -3   5   -0.56    1.99
  -7   3   5    0.86    1.50
   7   3  -5    1.04    2.00
  -7   3   5    1.50    1.21
  -6  -3   5    1.23    1.11
  -6  -3   5    2.98    1.90
   6  -3  -5    2.22    1.97
  -6   3   5    1.03    1.30
  -6   3   5    3.95    1.27
   6   3  -5    0.99    1.70
   5  -3  -5    1.21    1.59
  -5  -3   5    1.26    0.93
  -5  -3   5    0.27    1.29
  -5   3   5   -0.48    0.97
   5   3  -5   -0.47    1.39
  -5   3   5   -1.14    1.14
  -4  -3   5    0.43    1.17
  -4  -3   5    1.45    0.78
   4  -3  -5   -0.36    1.26
  -4   3   5    0.29    1.07
   4   3  -5    1.45    1.20
  -4   3   5    1.25    0.86
  -3  -3   5    2.53    0.69
  -3  -3   5    2.27    1.11
   3  -3  -5    2.73    1.13
   3   3  -5    3.71    1.07
  -3   3   5    4.40    1.08
   2  -3  -5    4.51    0.94
   2  -3  -5    3.90    0.99
  -2  -3   5    4.56    0.69
   2   3  -5    5.68    0.96
  -2   3   5    4.52    1.10
  -1  -3   5  133.92    7.38
   1  -3  -5  128.98    7.52
   1  -3  -5  128.80    7.37
   1   3  -5  126.31    7.60
   1   3  -5  132.18    7.42
  -1   3   5  121.71    7.56
   0  -3  -5   65.79    4.41
   0  -3   5   71.75    4.24
   0   3  -5   70.83    4.14
   0   3  -5   72.18    4.43
   0   3   5   71.10    4.37
   1  -3   5   27.74    1.89
  -1  -3  -5   24.95    2.33
  -1   3  -5   25.83    2.10
   1   3   5   26.77    2.09
   1   3   5   24.67    1.79
   2  -3   5   45.94    2.97
  -2  -3  -5   42.19    3.28
   2   3   5   46.39    2.95
  -2   3  -5   46.40    3.14
  -2   3  -5   43.36    3.04
   2   3   5   45.64    3.02
   3  -3   5   -0.21    0.88
  -3  -3  -5    1.05    1.11
   3   3   5    1.79    1.03
   3   3   5    1.60    0.95
  -3   3  -5    0.82    0.79
  -3   3  -5    0.04    1.04
   4  -3   5   31.53    2.86
  -4  -3  -5   32.99    2.98
   4   3   5   31.91    2.57
  -4   3  -5   33.33    2.66
   4   3   5   33.75    2.85
  -4   3  -5   34.29    2.95
   5  -3   5   47.32    3.98
  -5  -3  -5   54.21    3.99
   5   3   5   53.79    3.97
  -5   3  -5   49.32    3.96
  -5   3  -5   47.23    3.59
  -6  -3  -5   -1.50    1.40
   6  -3   5    0.24    1.72
   6   3   5   -2.80    1.48
  -6   3  -5   -2.12    1.43
  -6   3  -5   -0.80    1.19
   7  -3   5    2.56    2.05
  -7  -3  -5    1.79    1.79
  -7   3  -5   -1.14    1.22
   7   3   5    5.67    2.09
   7   3   5    2.32    1.23
  -7   3  -5    1.40    1.29
  -7  -4   5    9.92    2.43
  -7  -4   5    8.50    1.26
   7  -4  -5    5.94    2.49
  -7   4   5    4.96    1.05
  -7   4   5    3.78    1.74
   7   4  -5    5.78    2.19
   6  -4  -5    3.07    1.94
  -6  -4   5    1.94    1.92
  -6  -4   5    0.27    0.95
   6   4  -5    2.01    1.79
  -6   4   5    0.29    1.39
  -6   4   5    1.20    1.13
   5  -4  -5    1.85    1.63
  -5  -4   5    3.31    1.41
  -5  -4   5    1.38    0.82
   5   4  -5    6.83    1.68
  -5   4   5    2.78    1.37
  -5   4   5    1.15    0.90
  -4  -4   5    0.60    0.63
   4  -4  -5   -0.40    1.29
  -4  -4   5    0.48    1.26
  -4   4   5    2.07    0.79
   4   4  -5    2.52    1.28
  -4   4   5    2.66    1.19
   3  -4  -5    8.03    1.38
  -3  -4   5    9.31    1.07
   3  -4  -5    9.12    1.06
  -3  -4   5    8.37    1.39
  -3   4   5    7.74    1.35
   3   4  -5    7.57    1.27
   2  -4  -5    2.05    0.87
  -2  -4   5    2.33    0.61
   2  -4  -5    2.03    0.71
  -2   4   5    2.64    1.07
   2   4  -5    1.77    0.91
  -1  -4   5   15.83    1.37
   1  -4  -5   15.24    1.65
   1  -4  -5   16.17    1.55
   1   4  -5   15.35    1.90
  -1   4   5   15.98    1.93
   1   4  -5   14.29    1.56
   0  -4  -5    1.86    0.96
   0   4   5    0.40    0.91
   0   4  -5    0.86    0.89
   0   4  -5    0.02    0.73
   0   4   5    0.81    0.54
   1  -4   5   80.84    4.92
  -1  -4  -5   82.79    5.22
   1   4   5   82.13    4.87
  -1   4  -5   84.20    5.05
   1   4   5   88.31    5.07
   2  -4   5    1.83    1.00
  -2  -4  -5   -0.85    1.04
   2   4   5    1.95    0.80
   2   4   5    1.74    0.77
  -2   4  -5    1.35    0.78
  -2   4  -5    1.26    0.73
   3  -4   5   11.41    1.46
  -3  -4  -5   10.53    1.54
  -3   4  -5   12.08    1.54
   3   4   5   11.59    1.38
  -3   4  -5   11.09    1.41
   3   4   5   12.69    1.72
   4  -4   5   -0.63    1.44
  -4  -4  -5   -0.12    1.19
  -4   4  -5    0.85    0.95
   4   4   5    1.18    0.89
  -4   4  -5    0.87    1.25
   4   4   5    1.03    1.20
   5  -4   5   12.61    1.99
  -5  -4  -5    8.71    1.77
  -5   4  -5   13.79    1.95
   5   4   5   11.15    1.62
   5   4   5   13.40    1.98
  -6  -4  -5    4.15    1.65
   6  -4   5    0.41    1.71
   6   4   5    2.76    2.07
  -6   4  -5    0.22    1.08
  -6   4  -5    1.43    1.73
   6   4   5    1.48    1.13
  -7  -4  -5   -1.16    1.78
   7  -4   5    1.59    2.07
   7   4   5    3.24    2.00
  -7   4  -5   -0.40    1.95
   7   4   5    1.02    1.20
  -7   4  -5    2.96    1.26
  -7  -5   5    3.74    1.04
  -7  -5   5    0.30    1.81
   7  -5  -5    5.79    2.50
  -7   5   5    4.62    2.11
   7   5  -5    1.60    2.08
  -6  -5   5    1.02    0.84
   6  -5  -5   -1.01    1.87
  -6  -5   5    0.11    1.64
  -6   5   5    2.22    1.50
   6   5  -5   -0.70    1.72
  -6   5   5    0.13    0.89
  -5  -5   5    2.81    1.51
   5  -5  -5    1.83    1.64
  -5  -5   5    0.64    0.69
   5   5  -5    1.95    1.55
  -5   5   5    2.88    0.89
  -5   5   5    1.13    1.39
  -4  -5   5    4.20    1.50
  -4  -5   5    6.68    0.79
   4  -5  -5    7.71    1.62
   4   5  -5    7.00    1.44
  -4   5   5    5.95    0.85
  -4   5   5    5.02    1.40
   3  -5  -5    0.05    0.61
  -3  -5   5   -0.10    0.47
   3  -5  -5   -0.07    1.02
  -3  -5   5   -0.25    1.09
   3   5  -5   -1.35    1.18
  -3   5   5    2.03    1.12
   2  -5  -5   17.87    1.82
   2  -5  -5   16.27    1.49
  -2  -5   5   18.74    1.34
  -2   5   5   19.16    2.06
   2   5  -5   19.99    1.91
   1  -5  -5    0.39    0.69
   1  -5  -5    0.24    0.77
  -1  -5   5    0.29    0.59
  -1   5   5   -0.24    0.97
   1   5  -5    0.51    0.82
   0  -5  -5    7.10    1.19
   0   5   5    7.68    1.02
   0   5  -5    8.81    1.14
   0   5  -5    6.71    1.07
   0   5   5    7.23    1.19
  -1  -5  -5   44.91    3.13
  -1   5  -5   46.72    3.06
  -1   5  -5   47.99    3.08
   1   5   5   47.16    3.10
   1   5   5   44.57    2.90
  -2  -5  -5   -0.84    0.99
   2  -5   5    0.43    0.84
   2   5   5   -0.29    0.93
   2   5   5    0.62    0.76
  -2   5  -5    1.27    1.00
  -2   5  -5    0.67    0.60
   3  -5   5    1.86    1.23
  -3  -5  -5    1.06    1.15
   3   5   5    0.03    0.91
   3   5   5    0.14    0.75
  -3   5  -5    2.13    1.18
  -3   5  -5    2.54    0.90
  -4  -5  -5    7.17    1.53
   4  -5   5    5.41    1.44
   4   5   5    5.85    1.71
  -4   5  -5    5.85    1.08
   4   5   5    5.82    1.09
  -4   5  -5    6.61    1.49
   5  -5   5    6.98    1.75
  -5  -5  -5    5.19    1.89
  -5   5  -5    1.63    1.55
  -5   5  -5    6.47    1.16
   5   5   5    6.47    1.97
   6  -5   5   -0.45    1.71
  -6  -5  -5   -0.77    1.84
  -6   5  -5    2.19    1.03
   6   5   5    1.75    1.76
   6   5   5    0.28    1.24
  -6   5  -5   -0.13    1.66
   7  -5   5    1.72    2.13
  -7  -5  -5    0.53    1.87
   7   5   5    2.30    1.97
   7   5   5    2.28    1.20
  -7   5  -5    1.91    1.88
  -7   5  -5   -1.29    1.11
   7  -6  -5    3.69    2.36
  -7  -6   5    3.46    2.43
  -7   6   5    2.02    1.78
   7   6  -5    2.09    1.89
  -6  -6   5    0.14    0.68
  -6  -6   5   -1.12    1.71
   6  -6  -5   -1.39    1.85
  -6   6   5   -1.39    1.45
  -6   6   5    2.07    0.64
   6   6  -5    2.01    1.77
   5  -6  -5    4.70    1.83
  -5  -6   5    6.74    0.77
  -5  -6   5    2.99    1.98
   5   6  -5    3.18    1.58
  -5   6   5    5.56    0.91
  -5   6   5    5.75    1.66
   4  -6  -5   -0.36    1.36
  -4  -6   5    0.72    1.35
  -4  -6   5    1.52    0.44
  -4   6   5    0.48    1.24
  -4   6   5    0.02    0.62
   4   6  -5    0.49    1.23
  -3  -6   5   34.96    3.09
   3  -6  -5   36.46    2.47
   3  -6  -5   35.34    2.98
  -3  -6   5   40.55    2.24
  -3   6   5   33.84    2.95
   3   6  -5   36.02    2.91
   2  -6  -5   36.57    2.63
  -2  -6   5   30.83    2.83
  -2  -6   5   33.12    2.09
   2  -6  -5   33.93    2.43
   2   6  -5   37.66    2.78
  -2   6   5   29.66    2.68
   1  -6  -5    6.73    1.14
  -1  -6   5    5.71    0.76
   1  -6  -5    5.65    1.13
   1   6  -5    5.71    1.07
  -1   6   5    6.45    1.21
   0  -6  -5    6.53    1.17
   0   6  -5    7.93    1.05
   0   6  -5    7.54    1.16
   0   6   5    7.82    1.14
   0   6   5    7.62    1.19
  -1  -6  -5    5.95    1.24
  -1   6  -5    5.81    0.95
  -1   6  -5    6.14    1.09
   1   6   5    6.75    0.92
   1   6   5    6.20    1.04
   2  -6   5    3.41    1.05
  -2  -6  -5    5.06    1.23
   2   6   5    4.77    0.93
  -2   6  -5    4.98    0.96
   2   6   5    4.65    1.04
  -2   6  -5    6.21    1.18
   3  -6   5    1.00    1.10
  -3  -6  -5   -0.76    0.82
  -3   6  -5   -0.25    0.62
   3   6   5    1.05    0.76
  -3   6  -5   -0.02    1.13
   3   6   5   -0.56    0.94
  -4  -6  -5   11.22    1.77
   4  -6   5   10.80    1.71
   4   6   5   10.50    1.62
  -4   6  -5    8.46    1.70
   4   6   5    9.21    1.22
  -4   6  -5    9.90    1.28
  -5  -6  -5    9.91    1.84
   5  -6   5    6.11    1.84
  -5   6  -5    9.55    1.28
   5   6   5    7.94    1.22
  -5   6  -5    8.13    1.85
   5   6   5    5.12    1.60
   6  -6   5    4.24    1.97
  -6  -6  -5    1.36    1.63
  -6   6  -5    1.84    1.01
   6   6   5    0.13    1.18
   6   6   5    3.01    1.78
  -6   6  -5    1.49    1.76
   7  -6   5    1.80    2.20
  -7  -6  -5   -1.82    1.79
  -7   6  -5   -1.87    1.97
   7   6   5   -1.19    1.73
   7   6   5    0.19    1.29
  -7  -7   5   -3.73    2.26
   7  -7  -5    1.14    2.29
   7   7  -5    4.92    2.05
  -7   7   5    2.67    1.92
  -6  -7   5    6.50    2.09
   6  -7  -5    2.71    2.08
  -6   7   5    1.08    1.63
   6   7  -5    3.26    1.89
   5  -7  -5   47.48    4.22
  -5  -7   5   46.20    4.16
  -5   7   5   47.55    2.84
  -5   7   5   42.50    3.94
   5   7  -5   48.66    3.99
  -4  -7   5   12.01    1.93
   4  -7  -5   10.02    1.86
  -4   7   5   12.04    1.20
   4   7  -5   12.16    1.77
  -4   7   5   10.02    1.76
   3  -7  -5    0.68    1.17
  -3  -7   5    0.49    1.32
  -3  -7   5    0.23    0.26
   3  -7  -5   -0.51    0.59
   3   7  -5   -2.35    1.07
  -3   7   5    0.82    1.22
  -2  -7   5    1.49    0.41
  -2  -7   5    0.22    1.08
   2  -7  -5    0.44    0.78
   2  -7  -5    1.96    1.04
  -2   7   5   -0.76    1.01
   2   7  -5    1.53    1.21
  -1  -7   5    1.58    0.51
   1  -7  -5    1.94    0.98
   1  -7  -5    1.42    0.89
   1   7  -5    1.15    0.96
  -1   7   5    1.07    1.04
   0  -7  -5   -0.74    0.88
   0   7   5    0.87    0.99
   0   7  -5    0.56    0.86
   0   7   5    0.68    0.82
  -1  -7  -5    1.07    1.04
  -1   7  -5    0.17    0.85
   1   7   5   -0.08    0.82
   1   7   5   -0.36    0.72
  -1   7  -5   -0.31    0.88
  -2  -7  -5    3.39    1.22
   2  -7   5    0.07    0.96
   2   7   5   -0.04    1.14
  -2   7  -5    1.10    0.66
  -2   7  -5    0.49    1.00
   2   7   5    1.59    0.92
  -3  -7  -5   -0.46    1.23
   3  -7   5    1.57    1.21
   3   7   5   -0.23    0.75
  -3   7  -5    0.36    0.69
  -3   7  -5    0.05    1.13
   3   7   5    1.79    1.12
  -4  -7  -5    1.90    1.45
   4  -7   5   -0.05    1.36
   4   7   5   -1.34    0.95
   4   7   5    0.63    1.29
  -4   7  -5    0.84    0.80
  -4   7  -5    0.66    1.33
   5  -7   5    2.73    1.72
  -5  -7  -5    9.17    1.94
   5   7   5    3.67    1.69
   5   7   5    3.71    1.20
  -5   7  -5    6.96    1.81
  -5   7  -5    6.15    0.88
   6  -7   5    5.14    2.05
  -6  -7  -5    2.24    1.78
   6   7   5   -0.12    1.10
  -6   7  -5    1.46    1.76
   6   7   5    1.13    1.73
  -6  -8   5   19.96    2.80
   6  -8  -5   20.67    3.00
   6   8  -5   18.20    2.62
  -6   8   5   19.70    2.57
  -5  -8   5    2.71    1.77
   5  -8  -5    6.31    2.38
  -5   8   5    5.57    1.82
   5   8  -5    5.08    1.72
  -4  -8   5    2.06    1.18
   4  -8  -5    2.78    1.57
  -4   8   5    1.77    1.45
   4   8  -5    5.45    1.53
  -4   8   5    1.42    0.54
  -3  -8   5    3.72    1.47
   3  -8  -5    2.86    0.68
   3  -8  -5    4.01    1.38
  -3   8   5    6.39    1.39
   3   8  -5    4.83    1.47
  -2  -8   5   33.59    3.07
  -2  -8   5   35.66    2.27
   2  -8  -5   37.46    2.98
   2  -8  -5   39.18    2.65
   2   8  -5   47.68    3.17
  -2   8   5   35.97    3.02
  -1  -8   5    0.04    1.00
   1  -8  -5   -0.25    0.92
  -1  -8   5    0.95    0.60
  -1   8   5    2.82    1.10
   1   8  -5    0.87    1.02
   0  -8  -5   -0.24    0.90
   0   8   5    0.74    0.91
   0   8  -5    0.69    0.57
   0   8   5   -0.26    0.87
   0   8  -5   -0.30    0.91
  -1  -8  -5    0.24    1.02
  -1   8  -5    1.72    0.93
   1   8   5    0.86    1.03
   1   8   5    1.13    0.84
  -2  -8  -5    9.76    1.61
   2  -8   5   10.24    1.44
   2   8   5    9.66    1.18
   2   8   5   10.49    1.36
  -2   8  -5   13.12    1.48
  -2   8  -5   10.63    1.46
   3  -8   5    1.85    1.25
  -3  -8  -5    0.74    1.33
   3   8   5   -1.18    1.21
  -3   8  -5    0.11    0.65
  -3   8  -5   -0.05    1.22
   3   8   5   -0.01    0.88
  -4  -8  -5   11.84    2.02
   4  -8   5   16.19    2.07
   4   8   5   13.55    2.11
   4   8   5   11.90    1.56
  -4   8  -5   10.49    1.40
  -4   8  -5   12.86    1.90
  -5  -8  -5   -0.46    1.61
   5  -8   5    1.53    1.67
  -5   8  -5    1.69    1.63
  -5   8  -5    0.41    0.73
   5   8   5    1.14    1.54
   5   8   5   -0.46    1.04
  -6  -8  -5    5.95    1.96
   6  -8   5   -1.30    1.81
   6   8   5    1.48    1.09
   6   8   5   -1.51    1.69
  -6   8  -5   -1.09    1.72
  -6  -9   5    3.44    2.20
   6  -9  -5   -0.81    2.04
   6   9  -5    1.75    1.85
  -6   9   5    1.32    1.82
   5  -9  -5    1.07    1.81
  -5  -9   5    0.56    1.77
   5   9  -5    1.11    1.65
  -5   9   5    0.79    1.56
  -4  -9   5    3.47    1.69
   4  -9  -5    3.65    1.66
   4   9  -5    2.07    1.57
  -4   9   5    2.25    0.40
  -4   9   5    0.67    1.50
   3  -9  -5   -0.77    0.51
  -3  -9   5    0.69    1.36
   3  -9  -5   -0.86    1.30
  -3   9   5    0.28    1.25
   3   9  -5    1.23    1.51
  -2  -9   5   29.37    1.93
   2  -9  -5   30.26    2.76
   2  -9  -5   34.35    2.38
  -2  -9   5   30.86    2.93
   2   9  -5   31.82    2.86
  -2   9   5   31.53    2.78
  -1  -9   5   55.84    3.81
   1  -9  -5   53.26    3.55
  -1   9   5   45.46    3.67
   1   9  -5   60.09    3.81
   0  -9  -5    2.55    1.06
   0   9   5    3.18    1.06
   0   9   5    3.85    1.02
   0   9  -5    3.35    0.83
   0   9  -5    3.71    1.12
  -1  -9  -5    2.38    1.14
  -1   9  -5    1.41    0.97
   1   9   5    1.74    0.98
   1   9   5    1.77    0.93
   2  -9   5    1.46    1.11
  -2  -9  -5   -0.26    1.19
  -2   9  -5    2.12    1.13
   2   9   5   -0.89    0.97
   2   9   5   -0.65    0.75
   3  -9   5   18.93    2.40
  -3  -9  -5   15.76    2.10
   3   9   5   14.97    1.55
   3   9   5   15.20    1.97
  -3   9  -5   13.13    1.85
  -3   9  -5   16.68    1.67
   4  -9   5    3.43    1.68
  -4  -9  -5    2.86    1.70
   4   9   5    3.10    1.01
   4   9   5    1.77    1.59
  -4   9  -5    4.07    0.75
  -4   9  -5    4.19    1.55
  -5  -9  -5    1.08    1.78
   5  -9   5    0.80    1.67
   5   9   5   -0.33    0.94
  -5   9  -5    0.69    1.61
   5   9   5   -0.48    1.64
   6  -9   5    4.26    2.56
  -6  -9  -5   -0.18    1.98
   6   9   5    1.10    1.03
   6   9   5    2.26    1.89
  -6   9  -5    2.65    1.98
  -6 -10   5    2.09    2.04
   6 -10  -5    0.86    2.15
   6  10  -5   -0.75    1.91
  -6  10   5    0.97    1.92
  -5 -10   5    6.74    2.20
   5 -10  -5   10.86    2.31
  -5  10   5    6.20    1.97
   5  10  -5   12.68    2.24
   4 -10  -5    5.00    1.81
  -4 -10   5    2.39    1.75
  -4  10   5    2.65    1.56
   4  10  -5    4.93    1.88
   3 -10  -5   15.42    2.08
   3 -10  -5   15.24    1.29
  -3 -10   5   14.82    2.06
   3  10  -5   20.10    2.68
  -3  10   5   11.69    1.89
   2 -10  -5    5.40    1.43
  -2 -10   5    5.75    0.73
  -2 -10   5    4.83    1.51
   2 -10  -5    6.39    1.03
  -2  10   5    6.32    1.45
   2  10  -5    4.61    1.45
   1 -10  -5   -0.54    0.80
  -1 -10   5    0.15    1.04
  -1  10   5   -0.50    1.04
   1  10  -5    0.95    1.23
   0 -10   5    1.83    0.93
   0 -10  -5   -0.21    1.19
   0  10  -5   -0.19    0.77
   0  10  -5    1.53    1.12
   0  10   5   -0.01    0.95
   0  10   5    0.40    1.08
  -1 -10  -5   48.04    3.64
  -1  10  -5   48.16    3.41
   1  10   5   47.93    3.48
   1  10   5   51.93    3.31
  -2 -10  -5   13.54    1.88
   2 -10   5   13.65    1.74
  -2  10  -5    9.86    1.59
   2  10   5   13.76    1.52
   2  10   5   16.81    2.32
  -3 -10  -5    0.87    1.51
   3 -10   5    5.49    1.55
   3  10   5    4.67    1.05
  -3  10  -5    2.23    1.35
   3  10   5    2.70    1.43
   4 -10   5    1.28    1.61
  -4 -10  -5    2.07    1.72
   4  10   5    0.78    0.90
   4  10   5    1.72    2.03
  -4  10  -5   -0.26    1.42
   5 -10   5    0.67    1.78
  -5 -10  -5    1.98    1.91
  -5  10  -5    1.59    1.67
   5  10   5    1.63    1.06
   5  10   5    2.04    2.29
   6 -10   5    2.27    2.67
  -6 -10  -5   -1.98    1.97
   6  10   5    1.02    1.02
   6  10   5   -2.21    1.83
  -6  10  -5   -0.79    1.87
   6 -11  -5    1.33    2.29
  -6 -11   5    2.19    2.11
   6  11  -5    0.36    2.18
  -6  11   5    1.47    2.01
  -5 -11   5   -1.32    1.85
   5 -11  -5   -0.89    1.82
   5  11  -5   -2.90    1.87
  -5  11   5    1.27    1.26
  -4 -11   5   -1.75    1.56
   4 -11  -5   -0.46    1.66
  -4  11   5    1.48    1.58
   4  11  -5    1.01    1.85
  -3 -11   5    3.81    1.64
   3 -11  -5    4.90    1.68
   3 -11  -5    4.66    0.69
   3  11  -5    5.96    1.69
  -3  11   5    3.39    1.54
  -2 -11   5    8.93    1.73
   2 -11  -5   11.12    1.73
   2 -11  -5   10.00    1.34
  -2 -11   5    9.81    0.93
  -2  11   5   10.66    1.66
   2  11  -5   10.39    1.77
  -1 -11   5   12.45    1.72
   1 -11  -5   12.63    1.71
   1  11  -5   13.64    1.83
  -1  11   5   12.78    1.67
   0 -11  -5   77.11    4.78
   0 -11   5   74.88    4.70
   0  11  -5   76.40    4.86
   0  11   5   65.29    4.80
   0  11   5   69.06    4.66
   0  11  -5   71.35    4.59
  -1 -11  -5   13.02    1.73
   1 -11   5   12.30    1.48
   1  11   5   12.23    1.65
   1  11   5   11.92    1.57
  -1  11  -5   12.29    1.52
  -2 -11  -5    5.53    1.61
   2 -11   5    6.65    1.04
   2 -11   5    5.14    1.40
   2  11   5    6.08    1.41
   2  11   5    4.39    1.03
  -2  11  -5    6.73    1.38
  -3 -11  -5   18.38    2.41
   3 -11   5   20.21    2.74
   3 -11   5   21.03    1.79
  -3  11  -5   19.89    2.53
   3  11   5   20.87    1.95
   3  11   5   19.73    2.59
   4 -11   5    2.89    0.58
  -4 -11  -5    3.07    1.82
   4 -11   5    5.75    1.83
  -4  11  -5    3.88    1.60
   4  11   5    4.27    1.11
   4  11   5    3.24    1.88
  -5 -11  -5   -0.83    1.78
   5 -11   5    0.23    1.90
  -5  11  -5    0.34    1.66
   5  11   5   -0.01    1.99
   5  11   5    0.60    0.96
  -6 -11  -5    2.53    2.11
   6 -11   5    1.18    2.16
  -6  11  -5    4.50    2.09
   6  11   5    3.59    2.40
  -6 -12   5    5.13    2.24
   6 -12  -5    3.80    2.51
   6  12  -5   -0.71    2.32
   5 -12  -5    5.20    2.27
  -5 -12   5    3.19    2.20
   5  12  -5    4.49    2.24
  -5  12   5    4.98    1.95
   4 -12  -5    0.27    1.74
  -4 -12   5   -1.06    1.67
  -4  12   5    0.62    1.63
   4  12  -5   -0.36    1.67
  -3 -12   5    4.10    1.71
   3 -12  -5   -0.46    1.53
   3  12  -5    1.01    1.64
  -3  12   5    1.43    1.51
   2 -12  -5    6.05    1.12
   2 -12  -5    5.12    1.59
  -2 -12   5    6.76    1.60
  -2 -12   5    6.59    0.83
  -2  12   5    4.96    1.46
   2  12  -5    5.27    1.70
  -1 -12   5    0.29    1.20
   1 -12  -5   -1.28    1.08
   1  12  -5    0.81    1.39
  -1  12   5    0.92    1.23
   0 -12   5    9.47    1.43
   0 -12  -5   10.62    1.68
   0  12   5    9.66    1.86
   0  12  -5    8.05    1.65
   0  12  -5    8.37    1.22
   0  12   5   10.35    1.44
  -1 -12  -5    3.28    1.31
   1 -12   5    4.86    1.06
   1  12   5    2.08    1.32
   1  12   5    3.75    1.06
  -1  12  -5    2.94    1.17
   2 -12   5    1.85    0.90
   2 -12   5   -1.98    1.13
  -2 -12  -5    3.46    1.54
   2  12   5    1.89    0.76
  -2  12  -5    1.73    1.22
   2  12   5    1.71    1.28
  -3 -12  -5   62.96    4.98
   3 -12   5   64.00    3.97
   3 -12   5   60.43    4.74
  -3  12  -5   67.34    4.42
   3  12   5   64.24    4.06
   3  12   5   62.52    4.66
   4 -12   5    0.35    0.49
  -4 -12  -5   -1.27    1.65
   4 -12   5   -0.14    1.64
   4  12   5    0.27    1.71
   4  12   5   -0.57    0.81
  -4  12  -5    1.20    1.60
   5 -12   5    5.14    2.15
  -5 -12  -5    3.68    2.08
  -5  12  -5    0.22    1.73
   5  12   5    1.11    0.72
   5  12   5   -1.10    2.11
   5 -13  -5   -0.65    2.14
  -5 -13   5    0.55    2.12
  -5  13   5    4.29    1.91
   5  13  -5    1.25    2.19
  -4 -13   5   -0.61    1.79
   4 -13  -5   -0.56    1.76
  -4  13   5   -3.71    1.49
   4  13  -5   -1.07    1.71
   3 -13  -5   -0.69    1.62
   3 -13  -5    0.92    0.59
  -3 -13   5    1.49    1.65
  -3  13   5   -1.90    1.46
   3  13  -5   -0.86    1.59
   2 -13  -5   10.75    1.33
   2 -13  -5    9.99    1.79
  -2 -13   5    4.68    1.69
  -2 -13   5    7.39    0.90
  -2  13   5    8.28    1.69
   2  13  -5    7.81    1.87
   1 -13  -5   -2.01    0.89
  -1 -13   5    0.84    1.26
   1  13  -5    0.56    1.47
  -1  13   5   -0.18    1.17
   0 -13   5    1.44    1.08
   0  13   5    0.26    1.05
   0  13   5    1.79    1.41
   0  13  -5    0.98    0.93
   0  13  -5   -0.39    1.33
  -1 -13  -5   10.01    1.73
   1 -13   5   13.11    1.76
  -1  13  -5   10.60    1.57
   1  13   5   11.51    1.78
   1  13   5   12.21    1.67
   2 -13   5    3.32    1.05
   2 -13   5    1.82    1.38
  -2 -13  -5    2.95    1.62
  -2  13  -5    3.01    1.29
   2  13   5    1.21    1.04
   2  13   5    0.19    1.38
  -3 -13  -5    0.60    1.66
   3 -13   5    1.39    1.60
   3 -13   5    0.87    0.76
  -3  13  -5   -0.36    1.39
   3  13   5    1.78    1.50
   3  13   5   -0.29    0.75
   4 -13   5    2.33    0.42
   4 -13   5    0.72    1.72
  -4 -13  -5    3.24    1.87
   4  13   5   -0.13    1.70
   4  13   5    1.81    0.73
  -4  13  -5    0.98    1.60
  -5 -13  -5   -1.34    1.94
   5 -13   5   -0.72    1.92
  -5  13  -5    1.28    1.35
   5  13   5    0.87    2.03
   5  13   5    1.32    0.69
  -5 -14   5   -1.28    1.93
   5 -14  -5   -0.09    2.22
  -5  14   5   -0.21    1.92
   5  14  -5   -1.27    2.06
  -4 -14   5    0.32    1.90
   4 -14  -5   -0.01    1.87
  -4  14   5    1.91    1.83
   4  14  -5   -1.27    1.74
   3 -14  -5    6.28    2.02
  -3 -14   5    2.81    1.84
   3  14  -5    3.43    1.90
  -3  14   5    4.38    1.78
  -2 -14   5    1.25    1.54
   2 -14  -5    0.79    1.01
   2 -14  -5   -0.75    1.34
  -2 -14   5   -0.93    0.48
  -2  14   5   -2.32    1.30
   2  14  -5   -1.28    1.59
   1 -14  -5    0.27    0.97
  -1 -14   5    2.37    1.38
   1  14  -5   -0.74    1.58
  -1  14   5    0.93    1.24
   0 -14   5    1.21    1.35
   0 -14  -5    7.37    1.64
   0  14  -5    4.12    1.12
   0  14   5    5.28    1.50
   0  14  -5    5.49    1.70
   0  14   5    2.50    1.57
   1 -14   5    2.72    1.05
  -1 -14  -5    1.03    1.35
   1  14   5   -0.18    1.41
  -1  14  -5    1.28    1.20
   1  14   5    3.48    1.06
   2 -14   5    2.26    1.42
   2 -14   5   -0.28    0.96
  -2 -14  -5    0.94    1.60
  -2  14  -5    2.84    1.36
   2  14   5    1.45    1.52
  -3 -14  -5    0.71    1.74
   3 -14   5    0.83    0.79
   3 -14   5    3.35    1.69
  -3  14  -5   -1.72    1.34
   3  14   5   -0.02    0.89
   3  14   5    0.52    1.57
  -4 -14  -5   -0.67    1.82
   4 -14   5    0.58    1.72
   4  14   5    1.21    1.76
  -4  14  -5    1.41    1.64
   4  14   5   -0.66    0.71
   5 -14   5    9.49    2.40
  -5 -14  -5    6.32    2.30
  -5  14  -5    6.33    1.67
   5  14   5   10.39    2.39
   5 -15  -5    7.07    2.99
   5  15  -5   -0.68    1.89
  -4 -15   5   -0.09    1.94
   4 -15  -5    0.30    2.03
   4  15  -5   -1.22    1.81
  -4  15   5    1.51    1.84
  -3 -15   5    4.28    2.04
   3 -15  -5    6.86    2.10
   3 -15  -5    7.11    0.90
  -3  15   5    7.91    1.92
   3  15  -5    6.07    2.06
  -2 -15   5    0.51    0.54
  -2 -15   5    0.86    1.58
   2 -15  -5    0.46    1.07
   2 -15  -5   -0.42    1.47
  -2  15   5    1.45    1.48
   2  15  -5    1.32    1.88
  -1 -15   5   -2.25    1.23
   1 -15  -5   -1.79    1.17
  -1  15   5    0.26    1.24
   1  15  -5    0.42    1.65
   0 -15   5    1.89    1.24
   0 -15  -5    1.97    1.52
   0  15   5    5.32    1.71
   0  15  -5    2.07    1.68
   0  15  -5    2.89    1.12
   0  15   5    3.96    1.24
  -1 -15  -5    1.21    1.35
   1 -15   5   -0.74    0.92
   1  15   5    0.49    1.04
   1  15   5    1.20    1.54
  -1  15  -5    2.03    1.27
   2 -15   5    1.71    1.44
   2 -15   5    2.34    1.08
  -2 -15  -5   -2.30    1.92
   2  15   5    3.07    1.14
   2  15   5    2.22    1.57
  -2  15  -5    0.66    1.30
   3 -15   5    9.19    2.07
  -3 -15  -5    7.31    2.17
   3 -15   5   10.19    1.52
   3  15   5   10.99    1.51
  -3  15  -5    9.58    1.91
   3  15   5   10.20    2.05
   4 -15   5    2.60    1.89
  -4 -15  -5    0.75    1.98
   4  15   5   -1.89    1.71
  -4  15  -5   -2.15    1.61
   4  15   5    1.34    0.78
   4 -16  -5   -1.59    2.04
  -4 -16   5    2.97    2.16
   4  16  -5    1.68    2.06
  -4  16   5   -1.52    1.83
  -3 -16   5    2.20    1.96
   3 -16  -5    3.32    0.79
   3 -16  -5    1.95    2.00
  -3  16   5    2.64    1.82
   3  16  -5    3.16    2.03
   2 -16  -5   28.77    3.17
  -2 -16   5   24.22    1.74
  -2 -16   5   25.63    3.39
   2 -16  -5   25.72    2.49
  -2  16   5   27.97    3.14
   2  16  -5   24.83    3.55
   1 -16  -5    5.33    1.46
  -1 -16   5    2.34    1.52
   1  16  -5    1.91    1.80
  -1  16   5   -1.91    1.55
   0 -16  -5   -1.84    1.43
   0 -16   5    2.00    1.26
   0  16   5    2.70    1.27
   0  16  -5    2.38    1.15
   0  16  -5    2.38    1.78
   1 -16   5    1.34    1.07
  -1 -16  -5    2.18    1.44
   1  16   5    4.18    1.76
  -1  16  -5    3.47    1.63
   1  16   5    3.15    1.14
  -2 -16  -5    2.00    1.70
   2 -16   5    0.42    1.45
   2 -16   5   -0.94    1.05
   2  16   5   -1.68    1.54
   2  16   5    1.08    0.94
  -2  16  -5    3.24    1.52
  -3 -16  -5    0.80    1.91
   3 -16   5   -1.60    0.87
   3 -16   5    1.34    1.79
  -3  16  -5    1.90    1.61
   3  16   5   -0.50    1.77
   3  16   5   -0.87    0.90
  -4 -16  -5    1.48    2.02
   4 -16   5    3.08    1.97
   4  16   5    0.26    2.00
   4  16   5   -0.72    0.90
  -4  16  -5    3.71    1.93
  -3 -17   5    2.08    2.03
   3 -17  -5   -0.60    2.00
  -3  17   5   -1.56    1.74
   3  17  -5   -1.76    1.94
   2 -17  -5    3.66    1.28
  -2 -17   5    5.94    0.64
   2 -17  -5    4.78    1.82
  -2 -17   5    5.05    1.98
  -2  17   5    3.71    1.70
   2  17  -5   -1.13    1.98
   1 -17  -5    5.48    1.37
  -1 -17   5    4.03    1.69
  -1  17   5    5.64    1.66
   1  17  -5    4.45    2.03
   0 -17  -5   -0.55    1.30
   0 -17   5   -0.55    1.55
   0  17  -5    1.29    1.41
   0  17  -5    0.94    1.86
   0  17   5    1.14    1.26
   1 -17   5    5.79    1.37
  -1 -17  -5    7.29    2.05
   1  17   5    6.72    1.30
   1  17   5    5.33    1.92
  -1  17  -5    5.93    1.59
  -2 -17  -5   -0.37    1.62
   2 -17   5    0.75    1.14
   2 -17   5   -1.17    1.46
  -2  17  -5    1.55    1.84
   2  17   5   -2.19    1.65
   2  17   5   -0.89    1.01
   3 -17   5    2.55    0.84
  -3 -17  -5    4.93    2.15
   3 -17   5    2.67    2.00
   3  17   5    0.64    1.92
   3  17   5    5.43    1.00
  -3  17  -5    1.47    1.75
  -3 -18   5    4.24    2.05
   3 -18  -5    5.43    2.26
  -3  18   5    0.47    1.86
   3  18  -5    3.44    2.24
  -2 -18   5    2.58    1.95
   2 -18  -5    1.61    1.82
   2 -18  -5    3.11    1.30
  -2  18   5    4.15    1.81
   2  18  -5   -0.35    2.14
  -1 -18   5   -0.10    1.57
   1 -18  -5   -0.50    1.14
   1  18  -5   -2.02    1.89
  -1  18   5    1.88    1.48
   0 -18   5   12.23    2.01
   0 -18  -5   14.04    2.00
   0  18  -5   15.36    1.96
   0  18   5   11.96    1.87
   1 -18   5    0.68    1.49
  -1 -18  -5    2.31    1.56
  -1  18  -5    5.62    1.57
   1  18   5    3.18    2.31
   1  18   5    2.73    1.46
   2 -18   5   -0.10    1.15
  -2 -18  -5    1.82    2.16
   2 -18   5    2.98    1.76
   2  18   5   -1.72    1.15
   2  18   5    0.86    1.94
  -2  18  -5    1.51    1.65
   3 -18   5   -0.19    1.87
   3  18   5    3.36    2.45
   2 -19  -5   -0.52    2.19
  -2 -19   5    3.20    1.99
   2 -19  -5   -0.43    1.39
   2  19  -5    0.88    2.03
  -2  19   5    1.13    1.70
  -1 -19   5    2.76    2.08
   1 -19  -5    2.77    1.53
  -1  19   5    0.79    1.53
   1  19  -5    1.85    2.16
   0 -19   5    2.25    1.77
   0 -19  -5   -0.63    1.72
   0  19  -5    3.21    1.30
   0  19   5   -2.38    1.23
  -1 -19  -5   -0.56    1.51
   1 -19   5   -2.15    1.41
   1  19   5   -1.62    1.94
  -1  19  -5    0.62    1.84
   1  19   5   -1.77    1.37
   2 -19   5    4.45    1.82
   2  19   5    2.46    2.01
  -7   0   6    0.80    1.71
   7   0  -6    0.93    1.93
  -7   0   6    1.29    1.32
  -6   0   6   10.99    1.97
  -6   0   6   13.42    1.68
   6   0  -6   12.34    2.22
  -5   0   6   -1.01    1.05
   5   0  -6   -1.07    1.42
  -5   0   6    0.85    1.00
  -4   0   6    2.77    1.06
  -4   0   6    3.51    1.12
   4   0  -6    2.60    1.53
   3   0  -6   -1.01    0.89
  -3   0   6    0.86    0.81
  -2   0   6    1.28    0.89
   2   0  -6   -0.77    0.81
   2   0  -6   -0.21    1.07
   1   0  -6    0.03    0.47
   1   0  -6    0.03    0.94
  -1   0   6   -0.57    0.83
   0   0   6   37.39    2.64
   0   0  -6   36.71    2.61
   1   0   6    0.14    0.45
   1   0   6   -0.25    0.84
  -1   0  -6    1.08    1.00
  -2   0  -6   11.48    1.43
   2   0   6   11.39    1.28
   2   0   6   11.01    1.35
  -3   0  -6    0.38    1.02
   3   0   6    0.63    0.89
  -4   0  -6    2.18    1.20
   4   0   6    1.55    1.18
  -5   0  -6   -0.09    1.25
   5   0   6    1.26    1.36
  -6   0  -6    1.21    1.73
   6   0   6    2.26    1.92
  -7   0  -6   -0.25    1.81
   7   0   6   -1.99    1.63
  -7  -1   6    0.96    1.23
  -7  -1   6   -2.75    1.37
  -7   1   6    0.73    1.38
  -7   1   6   -0.28    1.22
  -6  -1   6   -0.09    1.05
   6  -1  -6    2.46    1.77
  -6  -1   6    2.08    1.37
  -6   1   6   -2.76    1.05
   6   1  -6   -0.67    1.57
  -6   1   6    0.30    1.48
  -5  -1   6    7.54    1.38
   5  -1  -6    7.21    1.81
  -5  -1   6    6.95    1.44
  -5   1   6    7.44    1.50
  -5   1   6    4.51    1.28
   5   1  -6    6.02    1.67
   4  -1  -6    0.37    1.29
  -4  -1   6    3.70    1.13
  -4  -1   6    1.13    0.80
  -4   1   6    2.64    0.96
  -4   1   6    1.30    0.93
   4   1  -6    1.15    1.19
  -3  -1   6    0.92    0.89
   3  -1  -6    2.55    1.06
   3   1  -6    2.36    1.16
  -3   1   6    1.49    0.89
  -2  -1   6  120.94    7.00
   2  -1  -6  122.09    7.12
   2  -1  -6  117.57    7.02
   2   1  -6  114.76    6.94
   2   1  -6  119.45    7.17
  -2   1   6  124.20    7.12
   1  -1  -6    0.64    0.88
  -1  -1   6    0.95    0.80
   1  -1  -6    1.16    0.58
   1   1  -6    1.06    0.56
  -1   1   6    1.35    0.94
   1   1  -6    1.25    1.00
   0  -1   6   24.01    1.58
   0  -1  -6   28.69    2.36
   0  -1   6   25.58    1.91
   0   1   6   27.67    2.20
   0   1  -6   29.32    2.35
   1  -1   6    1.43    0.87
  -1  -1  -6    1.44    1.02
   1  -1   6    0.07    0.45
   1   1   6    0.44    0.45
  -1   1  -6    1.89    0.99
   1   1   6    0.29    0.86
   2  -1   6    2.59    0.85
  -2  -1  -6    3.54    1.11
  -2   1  -6    4.31    1.07
   2   1   6    3.44    0.73
   2   1   6    4.25    0.79
   3  -1   6   -0.18    0.82
  -3  -1  -6   -1.16    1.01
   3   1   6   -0.64    0.87
  -3   1  -6    0.34    0.92
   3   1   6    0.24    0.82
  -4  -1  -6    5.86    1.37
   4  -1   6    2.07    1.44
   4   1   6    4.36    1.23
  -4   1  -6    1.96    1.10
   5  -1   6    0.02    1.42
  -5  -1  -6    0.46    1.57
   5   1   6    1.71    1.38
  -5   1  -6    0.33    1.14
   6  -1   6    1.67    1.61
  -6  -1  -6    2.92    1.53
  -6   1  -6    0.81    1.55
   6   1   6    2.32    1.55
   7  -1   6    1.77    1.89
  -7  -1  -6    0.36    1.63
   7   1   6    6.94    2.02
  -7   1  -6    5.21    1.77
   7  -2  -6   11.21    2.45
  -7  -2   6    4.76    1.51
  -7  -2   6    3.75    1.69
  -7   2   6    1.58    1.50
  -7   2   6    3.54    1.60
   7   2  -6    3.12    2.16
  -6  -2   6   -1.22    0.95
   6  -2  -6   -1.79    1.71
  -6  -2   6    0.00    1.34
  -6   2   6   -0.32    1.37
  -6   2   6    1.69    1.28
   6   2  -6    0.50    1.63
  -5  -2   6    1.51    0.90
  -5  -2   6   -0.55    1.50
   5  -2  -6    2.10    1.69
  -5   2   6    0.94    1.19
   5   2  -6    0.99    1.41
  -5   2   6   -0.16    1.13
  -4  -2   6   -0.04    1.31
  -4  -2   6    0.36    0.70
   4  -2  -6    1.72    1.62
  -4   2   6    0.34    0.98
   4   2  -6    0.67    1.15
  -4   2   6   -0.78    1.00
   3  -2  -6    0.31    0.78
   3  -2  -6    2.15    1.27
  -3  -2   6   -0.10    0.63
  -3   2   6   -0.01    1.10
   3   2  -6    0.83    0.93
   2  -2  -6   98.36    5.93
   2  -2  -6   93.23    5.97
  -2  -2   6  102.98    5.85
  -2   2   6  100.72    6.02
   2   2  -6  102.55    6.13
   2   2  -6   98.18    5.92
   1  -2  -6    0.69    0.95
  -1  -2   6    1.63    0.77
   1  -2  -6    1.45    0.57
   1   2  -6    0.73    0.69
  -1   2   6    0.48    0.99
   1   2  -6    0.51    0.97
   0  -2  -6  181.28   11.01
   0  -2  -6  199.85   11.43
   0  -2   6  214.01   11.32
   0   2  -6  211.99   11.44
   0   2  -6  204.52   11.11
   0   2   6  179.49   11.35
  -1  -2  -6    4.40    0.94
   1  -2   6    3.93    0.98
   1  -2   6    4.75    0.64
   1   2   6    5.08    0.58
   1   2   6    5.06    1.00
  -1   2  -6    3.89    1.07
   2  -2   6    6.17    0.98
  -2  -2  -6    6.81    1.32
   2   2   6    6.68    0.96
   2   2   6    5.87    1.08
  -2   2  -6    7.46    1.17
   3  -2   6    0.23    0.85
  -3  -2  -6   -0.93    1.03
  -3   2  -6    0.09    1.08
   3   2   6    0.30    0.89
   3   2   6    0.31    0.98
  -4  -2  -6   12.94    1.78
   4  -2   6   11.92    1.69
  -4   2  -6   14.35    1.74
   4   2   6   14.40    1.70
   4   2   6   15.89    1.91
  -5  -2  -6    3.39    1.41
   5  -2   6    4.34    1.83
   5   2   6    1.03    1.30
  -5   2  -6    2.82    1.36
  -6  -2  -6   -0.79    1.73
   6  -2   6    1.18    1.66
   6   2   6   -0.29    1.46
  -6   2  -6   -0.22    1.38
  -7  -2  -6    2.79    1.78
   7  -2   6    1.58    1.95
  -7   2  -6   -1.12    1.41
   7   2   6    2.89    1.77
   7   2   6   -1.12    1.70
   7  -3  -6    1.61    2.20
  -7  -3   6    1.78    2.10
  -7  -3   6    0.89    1.26
   7   3  -6    0.58    2.05
  -7   3   6   -0.56    1.42
  -7   3   6    1.82    1.39
  -6  -3   6    2.35    1.18
  -6  -3   6    6.85    2.00
   6  -3  -6    2.00    2.39
   6   3  -6    1.98    1.80
  -6   3   6    3.13    1.35
  -6   3   6    3.01    1.73
   5  -3  -6    1.45    1.64
  -5  -3   6   -0.57    0.90
  -5  -3   6    0.63    1.28
  -5   3   6   -1.14    1.05
   5   3  -6    0.95    1.46
  -5   3   6   -0.67    1.15
   4  -3  -6   27.63    2.77
  -4  -3   6   30.05    2.67
  -4  -3   6   23.83    2.04
   4   3  -6   28.07    2.63
  -4   3   6   23.86    2.40
  -3  -3   6   21.96    1.79
   3  -3  -6   24.01    2.49
   3  -3  -6   22.96    2.07
   3   3  -6   24.65    2.17
  -3   3   6   20.97    2.14
  -2  -3   6    9.78    1.34
   2  -3  -6   13.72    1.77
   2  -3  -6   10.18    1.38
  -2   3   6    7.76    1.30
   2   3  -6    9.70    1.37
  -1  -3   6  145.71    8.32
   1  -3  -6  143.15    8.47
   1  -3  -6  144.35    8.23
  -1   3   6  150.40    8.51
   1   3  -6  146.26    8.29
   1   3  -6  138.87    8.52
   0  -3  -6   13.91    1.88
   0  -3   6   16.48    1.54
   0   3   6   14.36    1.76
   0   3  -6   18.12    1.89
   0   3  -6   13.16    1.25
  -1  -3  -6   31.68    2.68
   1  -3   6   30.39    2.08
   1   3   6   29.74    2.04
  -1   3  -6   36.10    2.53
   1   3   6   34.74    2.30
   2  -3   6    6.58    0.90
  -2  -3  -6    5.78    1.27
  -2   3  -6    6.03    1.23
   2   3   6    3.99    1.01
   2   3   6    5.74    0.94
   3  -3   6    0.29    1.04
  -3  -3  -6    0.97    1.15
   3   3   6    1.58    0.93
  -3   3  -6   -0.06    0.84
   3   3   6   -0.25    0.85
  -4  -3  -6    0.97    1.28
   4  -3   6   -1.75    1.35
   4   3   6    1.21    1.12
   4   3   6   -0.34    0.97
  -4   3  -6   -0.78    0.90
  -4   3  -6    3.26    1.20
  -5  -3  -6   -0.23    1.36
   5  -3   6   -1.08    1.70
   5   3   6   -1.20    1.05
  -5   3  -6    0.42    1.23
   5   3   6    0.23    1.33
  -5   3  -6   -1.77    1.02
   6  -3   6   -0.09    1.65
  -6  -3  -6    1.13    1.86
  -6   3  -6    1.82    1.36
   6   3   6    1.79    1.67
   6   3   6   -0.10    1.43
   7  -3   6    0.84    2.02
  -7  -3  -6    1.30    2.28
   7   3   6    3.55    1.50
   7   3   6    2.28    1.95
  -7   3  -6    3.29    1.40
  -7  -4   6    0.55    1.06
  -7  -4   6   -1.44    2.11
  -7   4   6    1.17    1.12
   7   4  -6   -0.91    1.91
  -7   4   6   -1.87    1.57
   6  -4  -6    2.14    1.99
  -6  -4   6    4.87    1.10
  -6  -4   6    2.44    1.65
  -6   4   6    2.66    1.49
   6   4  -6    3.16    1.80
  -6   4   6    3.59    1.20
  -5  -4   6    1.42    1.66
   5  -4  -6    2.05    2.04
  -5  -4   6    1.01    0.94
  -5   4   6   -0.35    0.92
  -5   4   6    0.19    1.25
   5   4  -6    1.60    1.48
  -4  -4   6   11.26    1.71
  -4  -4   6   10.20    1.27
   4  -4  -6    9.94    1.72
   4   4  -6   10.44    1.61
  -4   4   6    9.03    1.49
  -3  -4   6   -0.20    1.06
  -3  -4   6   -0.14    0.59
   3  -4  -6    0.63    1.24
   3  -4  -6    0.42    0.67
  -3   4   6    0.46    1.02
   3   4  -6   -0.12    0.90
   2  -4  -6   24.21    2.13
   2  -4  -6   29.83    2.19
  -2  -4   6   29.84    1.94
  -2   4   6   27.39    2.44
   2   4  -6   28.44    2.40
   1  -4  -6   87.34    5.25
   1  -4  -6   86.55    5.47
  -1  -4   6   91.83    5.31
  -1   4   6   96.50    5.58
   1   4  -6   88.16    5.57
   1   4  -6   88.42    5.31
   0  -4  -6   10.09    1.41
   0  -4   6   13.59    1.38
   0   4  -6   13.88    1.73
   0   4  -6   11.49    1.17
   0   4   6   10.99    1.38
  -1  -4  -6   10.84    1.50
   1  -4   6   10.55    1.27
   1   4   6   10.28    1.10
  -1   4  -6   10.34    1.52
   1   4   6   11.94    1.60
   2  -4   6    7.82    1.11
  -2  -4  -6    4.63    1.31
  -2   4  -6    7.22    1.10
   2   4   6    7.02    1.11
   2   4   6    6.27    1.01
  -3  -4  -6    9.19    1.62
   3  -4   6   12.28    1.66
  -3   4  -6   13.21    1.64
   3   4   6   12.59    1.65
  -3   4  -6   10.46    1.31
   3   4   6   11.01    1.34
  -4  -4  -6    8.63    1.71
   4  -4   6   13.70    1.72
   4   4   6    8.83    1.57
  -4   4  -6    7.23    1.60
  -4   4  -6   10.24    1.47
   4   4   6   11.48    1.40
  -5  -4  -6    1.64    1.51
   5  -4   6    1.82    1.50
  -5   4  -6   -1.60    1.32
   5   4   6    2.36    1.12
  -5   4  -6    0.91    1.19
   5   4   6    0.50    1.41
   6  -4   6   12.57    2.51
  -6  -4  -6   11.21    2.14
   6   4   6   17.55    2.08
  -6   4  -6    9.71    1.62
   6   4   6   10.54    2.08
  -6   4  -6   10.70    1.64
  -7  -4  -6    0.95    2.30
   7  -4   6    3.96    2.15
   7   4   6    1.27    1.27
  -7   4  -6    0.17    1.27
   7   4   6   -0.47    1.82
  -7  -5   6    2.26    1.92
  -7  -5   6   -0.20    0.84
   7   5  -6   -0.91    1.95
  -7   5   6    3.23    1.84
  -7   5   6    1.05    1.09
  -6  -5   6   -0.12    0.76
   6  -5  -6   -0.03    2.28
  -6  -5   6   -2.39    1.57
  -6   5   6   -1.73    1.35
   6   5  -6    0.83    1.76
  -6   5   6    1.29    1.04
  -5  -5   6   -0.62    0.64
  -5  -5   6   -1.20    1.37
   5  -5  -6    1.03    1.68
   5   5  -6    0.60    1.45
  -5   5   6   -0.08    1.33
  -4  -5   6    2.38    0.73
  -4  -5   6    2.05    1.40
   4  -5  -6    1.20    1.38
   4   5  -6    1.88    1.22
  -4   5   6    0.88    1.21
  -3  -5   6    1.85    1.21
   3  -5  -6    0.02    1.06
  -3  -5   6    1.40    0.55
   3  -5  -6    0.64    0.76
  -3   5   6    0.47    1.09
   3   5  -6    0.18    1.22
  -2  -5   6   15.32    1.28
   2  -5  -6   12.93    1.45
   2  -5  -6   12.87    1.61
  -2   5   6   14.11    1.91
   2   5  -6   14.65    1.77
  -1  -5   6   63.63    3.71
   1  -5  -6   57.92    3.79
   1  -5  -6   57.88    3.94
   1   5  -6   60.12    4.08
   1   5  -6   62.31    3.84
  -1   5   6   64.89    4.13
   0  -5   6   -0.07    0.67
   0  -5  -6   -0.33    1.14
   0   5  -6    0.71    0.80
   0   5   6   -1.10    0.94
   0   5  -6    1.09    0.90
  -1  -5  -6   11.99    1.54
   1  -5   6   10.65    1.23
  -1   5  -6   11.20    1.59
   1   5   6   10.60    1.12
   1   5   6   12.02    1.59
   2  -5   6    0.05    0.94
  -2  -5  -6   -1.51    1.09
  -2   5  -6    1.39    0.71
  -2   5  -6    0.47    0.82
   2   5   6   -0.01    0.89
   2   5   6    0.27    0.86
   3  -5   6   18.03    2.01
  -3  -5  -6   14.08    1.88
   3   5   6   17.60    1.89
  -3   5  -6   16.54    1.75
  -3   5  -6   16.08    2.08
   3   5   6   16.45    1.80
   4  -5   6   15.07    1.86
  -4  -5  -6   12.21    1.90
   4   5   6   17.74    2.20
  -4   5  -6   11.52    1.53
  -4   5  -6   12.17    1.89
   4   5   6   14.21    1.79
  -5  -5  -6    1.82    1.57
   5  -5   6    0.16    1.44
   5   5   6    2.48    1.51
  -5   5  -6   -0.23    1.08
  -5   5  -6    1.40    1.13
   5   5   6   -1.62    1.19
   6  -5   6    4.17    1.90
  -6  -5  -6    1.38    2.09
   6   5   6    2.54    1.17
  -6   5  -6    0.04    1.65
   6   5   6    0.36    1.70
  -6   5  -6   -1.14    1.09
   7  -6  -6   10.42    2.69
   7   6  -6    6.10    2.14
  -7   6   6    6.44    2.09
  -6  -6   6    5.81    0.78
  -6  -6   6    5.55    1.96
   6  -6  -6    3.09    2.09
  -6   6   6    6.33    0.97
   6   6  -6    4.87    1.84
  -6   6   6    8.83    1.85
  -5  -6   6   13.36    1.24
  -5  -6   6    9.83    2.02
   5  -6  -6   14.20    2.20
  -5   6   6   12.58    1.53
   5   6  -6    7.70    1.82
  -5   6   6   10.51    1.89
  -4  -6   6    7.10    0.91
  -4  -6   6    7.51    1.71
   4  -6  -6    3.67    1.57
   4   6  -6    7.43    1.51
  -4   6   6    6.16    1.48
   3  -6  -6    2.41    0.80
  -3  -6   6    2.65    1.29
   3  -6  -6    0.92    1.12
   3   6  -6    3.64    1.17
  -3   6   6    1.10    0.88
   2  -6  -6   21.81    2.00
   2  -6  -6   18.86    2.06
  -2  -6   6   22.46    1.55
   2   6  -6   22.48    2.25
   1  -6  -6    0.08    0.84
  -1  -6   6    0.73    0.54
   1  -6  -6    0.90    0.88
  -1   6   6   -0.02    1.01
   1   6  -6    1.63    0.86
   0  -6  -6   17.68    2.02
   0   6  -6   20.83    1.96
   0   6  -6   16.67    1.67
   0   6   6   19.32    2.01
   0   6   6   20.08    1.76
  -1  -6  -6    7.25    1.35
  -1   6  -6    9.39    1.18
   1   6   6    8.00    0.95
   1   6   6    9.40    1.23
  -2  -6  -6   17.69    2.25
   2  -6   6   16.33    1.81
   2   6   6   17.30    1.78
   2   6   6   18.31    1.77
  -2   6  -6   14.10    1.96
  -2   6  -6   18.94    1.72
  -3  -6  -6    6.09    1.49
   3  -6   6    4.41    1.23
  -3   6  -6    3.83    0.80
   3   6   6    3.91    1.00
  -3   6  -6    3.27    1.35
   3   6   6    4.14    1.29
   4  -6   6    0.60    1.27
  -4  -6  -6    3.22    1.52
   4   6   6    1.04    1.25
  -4   6  -6    3.88    1.49
  -4   6  -6    0.84    0.97
   4   6   6    0.57    0.95
   5  -6   6    2.58    1.64
  -5  -6  -6    0.91    1.60
   5   6   6    1.47    1.41
   5   6   6    2.24    1.08
  -5   6  -6    3.70    1.71
  -5   6  -6    3.06    1.10
  -6  -6  -6    1.47    1.78
   6  -6   6   -0.13    1.80
   6   6   6   -2.09    1.17
   6   6   6    0.97    1.60
  -6   6  -6    0.31    1.03
  -6   6  -6    1.77    1.70
   6  -7  -6   10.36    2.43
  -6  -7   6    7.90    2.19
  -6   7   6    9.25    1.03
  -6   7   6    7.94    1.99
   6   7  -6   11.03    2.17
   5  -7  -6    0.72    1.70
  -5  -7   6    0.32    0.36
  -5  -7   6    1.81    1.69
   5   7  -6    1.09    1.87
  -5   7   6    0.21    0.70
  -5   7   6    2.47    1.58
  -4  -7   6    7.97    1.82
   4  -7  -6    8.95    1.82
  -4  -7   6    8.56    0.80
  -4   7   6   10.25    1.73
   4   7  -6    9.14    1.65
  -3  -7   6    6.50    1.53
   3  -7  -6    6.61    1.46
  -3  -7   6    7.14    0.81
   3  -7  -6    9.76    1.30
  -3   7   6    6.16    1.48
   3   7  -6    7.45    1.49
  -2  -7   6    1.16    0.49
   2  -7  -6    1.09    0.99
  -2  -7   6    0.83    0.84
   2  -7  -6    1.17    0.94
  -2   7   6    1.02    1.15
   2   7  -6    2.85    1.22
   1  -7  -6   17.16    1.74
   1  -7  -6   17.28    1.89
  -1  -7   6   20.96    1.61
   1   7  -6   22.41    2.16
  -1   7   6   16.23    2.04
   0  -7  -6   14.17    2.03
   0   7   6   20.13    2.04
   0   7  -6   18.27    1.78
   0   7  -6   21.65    2.23
   0   7   6   18.43    1.72
  -1  -7  -6    5.41    1.32
  -1   7  -6    6.00    1.02
   1   7   6    7.75    1.17
  -1   7  -6    6.24    1.19
   1   7   6    6.02    1.07
   2  -7   6   15.90    2.11
  -2  -7  -6   15.71    2.26
   2   7   6   15.05    1.70
   2   7   6   15.41    1.71
  -2   7  -6   15.53    1.81
  -2   7  -6   15.56    2.03
  -3  -7  -6    0.05    1.29
   3  -7   6    2.80    1.23
  -3   7  -6    2.26    0.92
   3   7   6    1.77    1.14
  -3   7  -6    1.11    1.26
   3   7   6    1.71    0.94
  -4  -7  -6    2.45    1.58
   4  -7   6    0.17    1.37
   4   7   6    1.94    1.00
   4   7   6    1.52    1.33
  -4   7  -6    4.42    0.95
  -4   7  -6    2.26    1.44
  -5  -7  -6   -2.56    1.44
   5  -7   6    0.03    1.56
  -5   7  -6    1.61    0.91
   5   7   6   -1.75    1.41
  -5   7  -6   -0.82    1.52
   5   7   6   -1.22    0.91
   6  -7   6    4.37    2.01
  -6  -7  -6    0.98    1.80
  -6   7  -6    2.41    1.95
   6   7   6    5.15    1.91
  -6   7  -6    3.58    0.91
   6   7   6    2.26    1.11
   6  -8  -6   -1.39    1.97
  -6  -8   6   -0.77    1.85
  -6   8   6   -1.72    1.70
   6   8  -6    0.14    1.81
   5  -8  -6    4.94    1.97
  -5  -8   6    6.39    1.93
   5   8  -6    3.51    1.65
  -5   8   6    6.06    1.80
  -5   8   6    2.76    0.65
  -4  -8   6    0.72    1.54
   4  -8  -6   -0.45    1.75
   4   8  -6    2.78    1.46
  -4   8   6    4.86    1.57
   3  -8  -6    8.68    1.56
   3  -8  -6    6.94    1.02
  -3  -8   6    6.83    0.67
  -3  -8   6    3.45    1.49
   3   8  -6    7.11    1.63
  -3   8   6    4.23    1.52
  -2  -8   6   -0.11    0.42
  -2  -8   6    0.29    1.14
   2  -8  -6    0.48    0.92
   2  -8  -6    1.08    1.07
   2   8  -6   -0.54    1.13
  -2   8   6   -1.22    1.10
  -1  -8   6    1.89    0.70
   1  -8  -6    2.23    0.95
   1  -8  -6    2.15    1.11
   1   8  -6    2.21    1.04
  -1   8   6    0.38    1.05
   0  -8  -6    0.97    1.03
   0   8  -6   -0.28    0.89
   0   8   6    2.72    0.93
   0   8   6    0.49    1.06
  -1  -8  -6    0.81    1.17
   1   8   6   -0.39    0.78
  -1   8  -6   -0.71    0.95
   1   8   6   -0.86    1.08
  -1   8  -6    1.26    0.95
  -2  -8  -6    1.05    1.25
   2  -8   6    0.76    1.03
   2   8   6    0.66    0.91
  -2   8  -6    0.49    0.73
   2   8   6    0.16    0.86
  -2   8  -6    1.37    1.13
  -3  -8  -6    1.26    1.35
   3  -8   6    1.46    1.24
  -3   8  -6    1.65    1.31
  -3   8  -6    0.15    0.84
   3   8   6    2.35    1.58
   3   8   6    3.25    0.95
   4  -8   6   14.57    2.00
  -4  -8  -6   10.18    1.91
  -4   8  -6   10.22    1.52
  -4   8  -6    8.74    1.80
   4   8   6   11.10    1.78
   4   8   6    9.79    1.35
   5  -8   6    3.43    1.82
  -5  -8  -6    0.43    1.63
  -5   8  -6    4.12    0.98
   5   8   6    5.20    1.68
  -5   8  -6    4.74    1.80
   5   8   6    5.60    1.16
  -6  -8  -6    2.25    1.98
   6   8   6    4.79    2.22
  -6   8  -6    3.02    1.99
  -6  -9   6   11.03    2.50
   6  -9  -6   13.32    2.59
  -6   9   6    7.73    2.15
   6   9  -6    9.91    2.24
   5  -9  -6    0.69    1.80
  -5  -9   6    0.67    1.75
  -5   9   6    0.99    1.63
   5   9  -6   -3.25    1.51
   4  -9  -6    0.00    1.56
  -4  -9   6    3.95    1.71
  -4   9   6    4.84    1.64
   4   9  -6    2.10    1.61
   3  -9  -6    0.70    0.66
   3  -9  -6   -1.61    1.53
  -3  -9   6    1.33    1.46
  -3   9   6   -0.48    1.29
   3   9  -6    0.40    1.52
  -2  -9   6   -0.10    0.50
   2  -9  -6    1.94    0.99
  -2  -9   6    0.98    1.24
   2  -9  -6   -0.39    1.11
  -2   9   6   -0.45    1.19
   2   9  -6    0.44    1.26
   1  -9  -6   16.59    1.94
  -1  -9   6   19.48    2.26
  -1  -9   6   18.01    1.56
   1  -9  -6   17.05    1.89
  -1   9   6   16.29    2.17
   1   9  -6   17.76    2.12
   0  -9  -6   10.65    1.56
   0   9   6   12.41    1.48
   0   9  -6   13.05    1.79
   0   9   6   13.76    1.68
  -1  -9  -6    8.06    1.52
  -1   9  -6    9.89    1.31
   1   9   6    8.13    1.24
   1   9   6    8.13    1.28
   2  -9   6    8.49    1.38
  -2  -9  -6    4.52    1.45
  -2   9  -6    6.84    1.17
  -2   9  -6    6.06    1.36
   2   9   6    8.19    1.18
   2   9   6    5.00    1.20
   3  -9   6    4.22    1.69
  -3  -9  -6    3.45    1.53
   3   9   6    4.25    1.42
  -3   9  -6    6.25    1.52
   3   9   6    4.63    1.03
  -3   9  -6    4.95    1.00
  -4  -9  -6    5.46    1.72
   4  -9   6    3.04    1.61
   4   9   6    2.68    0.98
  -4   9  -6    4.13    0.96
   4   9   6    6.87    1.77
  -4   9  -6    3.52    1.62
   5  -9   6   -1.42    1.59
  -5  -9  -6    0.44    1.62
   5   9   6    2.40    1.18
  -5   9  -6    0.57    0.74
   5   9   6   -0.83    1.58
  -5   9  -6    0.69    1.67
  -6  -9  -6    2.40    1.98
   6  -9   6   10.30    2.33
   6   9   6    4.60    1.26
   6   9   6    4.79    1.97
  -6   9  -6    3.00    2.01
  -6 -10   6   -0.74    2.07
   6 -10  -6    1.56    2.23
  -6  10   6    0.53    1.90
   6  10  -6    0.58    2.02
  -5 -10   6    2.78    1.90
   5 -10  -6    0.82    1.86
   5  10  -6   -0.42    1.81
  -5  10   6    0.76    1.69
  -4 -10   6    2.22    1.69
   4 -10  -6    1.21    1.64
   4  10  -6    2.93    1.85
  -4  10   6    2.86    1.64
   3 -10  -6   -0.32    1.35
  -3 -10   6    0.16    1.41
   3 -10  -6    0.54    0.69
   3  10  -6    0.29    1.48
  -3  10   6    0.21    1.39
   2 -10  -6    8.55    1.26
   2 -10  -6    7.94    1.73
  -2 -10   6    6.16    1.55
  -2 -10   6    5.26    0.72
  -2  10   6    6.65    1.53
   2  10  -6    5.50    1.55
  -1 -10   6    1.71    0.77
  -1 -10   6   -0.35    1.07
   1 -10  -6    0.98    0.92
   1  10  -6    0.68    1.26
   0 -10  -6    1.54    1.12
   0  10   6    1.01    1.21
   0  10  -6   -0.02    1.08
   0  10   6    0.65    1.04
  -1 -10  -6   -0.02    1.19
   1  10   6    0.80    1.04
  -1  10  -6    1.23    1.06
   1  10   6    0.02    1.24
   2 -10   6   12.66    1.66
  -2 -10  -6   10.36    1.77
   2  10   6   11.01    1.72
  -2  10  -6   10.73    1.62
   2  10   6   10.14    1.47
  -3 -10  -6   22.26    2.92
   3 -10   6   21.51    2.74
   3  10   6   24.83    2.10
  -3  10  -6   25.16    2.77
   3  10   6   22.22    2.58
   4 -10   6    2.89    1.67
  -4 -10  -6    4.59    1.81
   4  10   6    6.57    1.89
  -4  10  -6    4.42    1.68
   4  10   6    2.45    1.15
  -5 -10  -6   -0.25    1.68
   5 -10   6   -0.20    1.74
  -5  10  -6    0.53    1.68
   5  10   6   -0.84    1.89
   5  10   6    2.05    1.08
  -6 -10  -6    6.81    2.18
   6 -10   6    5.06    2.32
   6  10   6    4.09    1.17
  -6  10  -6    9.43    2.20
   6  10   6    2.95    2.16
   6 -11  -6    2.79    2.86
  -6  11   6    0.66    1.92
   6  11  -6   -1.79    2.11
   5 -11  -6   10.06    2.33
  -5 -11   6    5.83    2.20
  -5  11   6    6.57    2.02
   5  11  -6    9.43    2.38
   4 -11  -6    0.83    1.71
  -4 -11   6    1.35    1.69
  -4  11   6   -0.12    1.57
   4  11  -6    0.44    1.82
   3 -11  -6    0.03    1.43
  -3 -11   6   -0.59    1.37
   3 -11  -6    0.38    0.54
  -3  11   6    0.18    1.40
   3  11  -6    1.24    1.88
  -2 -11   6   -0.68    0.54
   2 -11  -6   -1.10    1.24
   2 -11  -6   -0.23    0.97
  -2 -11   6   -1.14    1.33
  -2  11   6    1.17    1.32
   2  11  -6   -0.21    1.37
  -1 -11   6    4.66    1.37
   1 -11  -6    4.68    1.15
  -1  11   6    4.91    1.38
   1  11  -6    6.93    1.55
   0 -11  -6   22.87    2.44
   0 -11   6   23.29    2.28
   0  11   6   22.37    2.27
   0  11   6   18.44    2.35
   0  11  -6   25.86    2.77
  -1 -11  -6    9.77    1.64
  -1  11  -6   10.41    1.49
   1  11   6   10.14    1.30
   1  11   6   11.12    1.55
   2 -11   6   25.19    2.58
  -2 -11  -6   26.17    2.90
  -2  11  -6   23.98    2.64
   2  11   6   24.17    2.46
   2  11   6   28.75    2.58
  -3 -11  -6   13.16    2.15
   3 -11   6   16.82    2.15
   3  11   6   16.26    2.25
   3  11   6   15.43    1.95
  -3  11  -6   15.28    2.05
  -4 -11  -6   -0.75    1.62
   4 -11   6    1.42    1.63
   4  11   6    0.32    1.08
  -4  11  -6   -0.35    1.51
   4  11   6    0.82    1.69
  -5 -11  -6    1.16    1.76
   5 -11   6    1.92    1.92
   5  11   6    1.98    2.14
  -5  11  -6    0.73    1.76
   5  11   6   -0.65    1.17
  -5 -12   6    2.87    2.15
   5 -12  -6    1.70    2.09
  -5  12   6    4.33    1.96
   5  12  -6    2.99    2.23
  -4 -12   6    1.47    1.76
   4 -12  -6    4.11    1.94
  -4  12   6    2.54    1.73
   4  12  -6    0.52    1.77
   3 -12  -6    1.44    1.60
   3 -12  -6    1.92    0.72
  -3 -12   6    2.27    1.64
   3  12  -6    0.76    1.60
  -3  12   6   -1.37    1.47
  -2 -12   6    0.88    0.52
   2 -12  -6    1.41    1.41
  -2 -12   6   -0.48    1.36
   2 -12  -6    1.78    1.10
  -2  12   6    0.75    1.03
   2  12  -6    0.74    1.54
  -1 -12   6   11.16    1.73
   1 -12  -6    9.42    1.48
  -1  12   6   11.76    1.71
   1  12  -6    9.80    1.78
   0 -12   6    0.70    1.05
   0 -12  -6    0.30    1.17
   0  12  -6   -0.67    1.26
   0  12  -6   -0.58    0.82
   0  12   6    1.60    1.60
   0  12   6    0.27    1.12
  -1 -12  -6    0.83    1.29
   1 -12   6    1.39    0.94
   1  12   6    2.29    1.28
   1  12   6    3.08    1.04
  -1  12  -6    1.47    1.17
  -2 -12  -6    2.43    1.48
   2 -12   6    4.30    1.09
   2 -12   6    3.18    1.38
  -2  12  -6   -0.13    1.34
   2  12   6    2.58    1.58
   2  12   6    3.91    0.98
   3 -12   6   29.98    2.35
  -3 -12  -6   30.16    3.46
   3 -12   6   31.34    3.22
  -3  12  -6   33.45    3.16
   3  12   6   29.62    2.61
   3  12   6   31.86    3.07
   4 -12   6    8.64    2.04
   4 -12   6    8.75    1.23
  -4 -12  -6    7.56    2.00
   4  12   6    9.32    1.97
  -4  12  -6    9.42    2.03
   4  12   6    8.22    1.24
   5 -12   6   -3.37    1.81
  -5 -12  -6    0.36    1.88
   5  12   6    0.58    2.02
   5  12   6   -0.70    0.93
  -5  12  -6   -0.74    1.81
  -5 -13   6    5.87    2.35
   5 -13  -6    2.07    2.23
  -5  13   6   -1.12    1.78
   5  13  -6    0.99    2.18
   4 -13  -6    8.73    2.17
  -4 -13   6    5.02    2.00
   4  13  -6    3.75    1.93
  -4  13   6    5.18    1.93
   3 -13  -6   -1.14    1.59
   3 -13  -6    1.13    0.76
  -3 -13   6    1.61    1.67
  -3  13   6    0.87    1.60
   3  13  -6    2.41    1.80
   2 -13  -6   21.29    2.21
  -2 -13   6   16.48    2.30
  -2 -13   6   18.36    1.44
   2 -13  -6   15.03    2.18
   2  13  -6   21.13    2.90
  -2  13   6   18.98    2.58
  -1 -13   6   16.99    2.50
   1  13  -6   16.98    2.25
  -1  13   6   15.85    2.00
   0 -13   6   15.20    1.82
   0 -13  -6   13.74    1.83
   0  13   6   14.99    1.77
   0  13  -6   12.14    1.45
   0  13   6   19.34    2.43
   0  13  -6   15.55    2.05
   1 -13   6    2.02    1.21
  -1 -13  -6   -1.21    1.25
  -1  13  -6    0.87    1.17
   1  13   6   -0.77    0.99
   1  13   6    0.87    1.34
   2 -13   6    0.93    1.33
  -2 -13  -6    1.41    1.83
   2 -13   6   -1.51    0.94
   2  13   6    1.53    1.40
   2  13   6    1.45    1.04
  -2  13  -6    1.55    1.36
  -3 -13  -6    0.15    1.61
   3 -13   6    1.97    0.99
   3 -13   6    0.75    1.60
  -3  13  -6    1.07    1.56
   3  13   6    2.50    0.94
   3  13   6    0.43    1.45
   4 -13   6    1.35    0.61
   4 -13   6    2.35    1.78
  -4 -13  -6   -3.02    1.54
  -4  13  -6   -0.65    1.65
   4  13   6    0.64    2.04
   4  13   6   -0.83    0.97
   5 -13   6    0.75    2.02
  -5 -13  -6    1.83    1.87
  -5  13  -6   -0.32    1.87
   5  13   6    3.47    2.14
   5  13   6    2.02    0.87
  -5 -14   6    1.66    2.18
   5 -14  -6    0.78    2.20
  -5  14   6    1.45    1.94
   5  14  -6    0.06    2.00
  -4 -14   6    4.92    2.09
   4 -14  -6    3.53    2.06
   4  14  -6    2.68    1.99
  -4  14   6    6.76    2.02
   3 -14  -6    1.82    1.76
  -3 -14   6    0.59    1.72
   3 -14  -6    2.05    0.87
  -3  14   6   -0.42    1.61
   3  14  -6    0.50    1.73
  -2 -14   6    9.02    1.09
  -2 -14   6   12.75    2.02
   2 -14  -6    9.85    1.91
   2 -14  -6   10.86    1.53
   2  14  -6    9.30    2.13
  -2  14   6   12.23    1.93
   1 -14  -6   -0.88    1.29
  -1 -14   6    1.39    1.33
   1  14  -6   -2.08    1.51
  -1  14   6   -0.19    1.27
   0 -14   6    1.93    1.47
   0 -14  -6    1.99    1.33
   0  14  -6    1.30    0.81
   0  14  -6    0.17    1.56
   0  14   6    0.73    1.19
  -1 -14  -6   10.59    1.81
   1 -14   6    9.66    1.42
   1  14   6    6.97    1.70
   1  14   6    6.53    1.32
  -1  14  -6    8.23    1.52
   2 -14   6   -0.47    1.06
   2 -14   6    1.91    1.41
  -2 -14  -6    0.63    1.82
   2  14   6    2.55    1.02
   2  14   6    1.62    1.44
  -2  14  -6    1.50    1.40
   3 -14   6    1.02    0.98
   3 -14   6    3.49    1.72
  -3 -14  -6    1.48    1.66
   3  14   6   -0.71    1.50
  -3  14  -6    0.83    1.58
   3  14   6    1.24    0.92
   4 -14   6    0.92    1.72
  -4 -14  -6    2.94    1.87
   4  14   6    0.76    0.77
   4  14   6   -1.65    1.64
  -4  14  -6   -0.11    1.74
   5 -14   6    2.25    2.02
   5  14   6   -1.18    2.04
  -4 -15   6    2.60    2.12
   4 -15  -6   -0.82    1.97
  -4  15   6   -2.61    1.78
   4  15  -6   -1.38    1.93
  -3 -15   6   15.43    2.48
   3 -15  -6   13.34    2.43
   3 -15  -6   16.05    1.61
  -3  15   6   12.57    2.27
   3  15  -6   13.08    2.49
   2 -15  -6   -0.45    1.33
  -2 -15   6    1.07    1.57
   2 -15  -6    0.12    1.51
  -2 -15   6    1.28    0.64
   2  15  -6   -2.71    1.66
  -2  15   6   -3.09    1.30
  -1 -15   6    8.57    1.75
   1 -15  -6    8.78    1.49
   1  15  -6    7.65    2.04
  -1  15   6    8.28    1.88
   0 -15   6   -2.66    1.02
   0 -15  -6   -2.31    1.18
   0  15  -6    2.24    1.72
   0  15   6    2.68    1.26
   0  15  -6   -0.69    0.80
   1 -15   6    1.33    1.02
  -1 -15  -6    1.28    1.45
  -1  15  -6    0.57    1.27
   1  15   6   -1.71    1.40
   1  15   6    0.70    1.09
  -2 -15  -6    0.84    1.47
   2 -15   6   -1.60    1.33
   2 -15   6    1.58    1.12
   2  15   6    5.03    1.66
   2  15   6   -0.10    1.13
  -2  15  -6   -0.63    1.42
   3 -15   6    2.16    1.76
  -3 -15  -6    0.32    1.61
   3 -15   6    1.62    1.02
  -3  15  -6    2.65    1.66
   3  15   6    1.76    1.03
   3  15   6    0.32    1.58
   4 -15   6    1.71    1.83
  -4 -15  -6    0.06    1.81
   4  15   6    1.51    0.88
   4  15   6    0.70    2.21
  -4  15  -6    2.22    2.00
  -4 -16   6   -0.40    1.99
   4 -16  -6   -0.24    2.07
  -4  16   6    1.14    1.38
   4  16  -6    1.24    2.01
   3 -16  -6    4.07    2.10
  -3 -16   6    6.69    2.15
  -3  16   6    5.36    1.97
   3  16  -6    9.41    2.39
  -2 -16   6    1.85    0.63
   2 -16  -6   -0.30    1.22
   2 -16  -6    0.44    1.62
  -2 -16   6   -0.58    1.57
   2  16  -6   -0.04    1.98
  -2  16   6   -0.95    1.53
   1 -16  -6    0.54    1.23
  -1 -16   6   -0.56    1.40
   1  16  -6   -2.16    1.74
  -1  16   6    2.92    1.43
   0 -16  -6    1.79    1.34
   0 -16   6    1.36    1.26
   0  16  -6    0.29    1.73
   0  16  -6    2.42    0.89
   0  16   6    4.40    1.33
  -1 -16  -6    1.53    1.50
   1 -16   6   -0.05    1.04
  -1  16  -6    3.95    1.42
   1  16   6    0.22    1.58
   1  16   6   -0.29    1.07
   2 -16   6   -0.14    1.47
   2 -16   6    1.41    1.20
  -2 -16  -6    1.08    1.61
   2  16   6    0.28    1.20
   2  16   6   -2.03    1.56
  -2  16  -6    1.19    1.85
  -3 -16  -6    3.73    1.90
   3 -16   6    1.54    1.04
   3 -16   6    0.96    2.16
   3  16   6    2.09    1.83
   3  16   6    0.99    0.98
  -3  16  -6    1.44    1.78
   4 -16   6    0.26    1.84
  -4 -16  -6    2.36    1.86
  -4  16  -6   -1.53    1.81
   4  16   6    0.02    1.89
  -3 -17   6    1.94    2.07
   3 -17  -6    2.84    2.15
   3  17  -6    4.30    2.24
  -3  17   6    1.19    1.82
   2 -17  -6    2.68    1.31
  -2 -17   6   -0.13    0.86
   2 -17  -6   -2.16    1.57
  -2 -17   6    4.06    1.94
  -2  17   6    1.39    1.72
   2  17  -6   -2.40    1.96
  -1 -17   6    3.14    1.61
   1 -17  -6    0.03    1.22
   1  17  -6    0.42    1.92
  -1  17   6    2.14    1.44
   0 -17  -6    0.38    1.39
   0 -17   6    1.36    1.61
   0  17  -6   -3.42    1.78
   0  17   6    0.65    1.25
   0  17  -6    0.37    0.84
   1 -17   6   -1.10    1.34
  -1 -17  -6   -1.25    1.81
  -1  17  -6    0.76    1.38
   1  17   6    0.91    1.12
   1  17   6    3.10    1.76
   2 -17   6   -0.84    1.20
   2 -17   6   -0.42    1.50
  -2 -17  -6   -0.43    1.60
  -2  17  -6    1.50    1.59
   2  17   6   -0.56    0.97
   2  17   6    1.04    1.72
  -3 -17  -6    5.02    2.02
   3 -17   6    5.08    1.09
   3 -17   6    2.77    1.93
   3  17   6    4.32    1.19
  -3  17  -6    3.43    1.97
   3  17   6    4.33    2.02
   2 -18  -6    3.12    1.38
  -2 -18   6   -0.59    1.88
   2 -18  -6   -0.87    1.75
   2  18  -6    1.84    2.15
  -2  18   6    0.07    1.67
   1 -18  -6   -0.20    1.54
  -1 -18   6    2.31    2.06
   1  18  -6   -0.64    2.13
  -1  18   6    0.33    1.47
   0 -18   6    1.55    1.46
   0 -18  -6    0.97    1.77
   0  18  -6   -0.34    1.06
   0  18   6    1.18    1.36
  -1 -18  -6    1.07    1.67
   1 -18   6    2.23    1.50
   1  18   6    3.51    1.87
  -1  18  -6    2.79    1.85
   1  18   6    1.82    1.19
   2 -18   6    2.46    1.72
  -2 -18  -6   -0.61    1.73
   2 -18   6    1.31    1.31
   2  18   6   -0.06    0.98
  -2  18  -6    1.94    1.68
   2  18   6    1.26    1.94
   1 -19  -6    6.95    2.02
   1 -19  -6    6.41    1.91
  -1 -19   6    7.51    2.10
  -1  19   6    8.64    1.87
   1  19  -6    4.89    2.37
   0 -19   6    1.14    1.55
   0 -19  -6    3.18    1.59
   0  19   6    2.39    1.78
  -1 -19  -6    2.70    1.77
   1 -19   6   -1.68    1.54
   1  19   6   -0.75    1.48
   1  19   6    4.42    2.05
  -1  19  -6    3.65    1.68
  -7   0   7    7.62    1.55
  -7   0   7    4.17    1.94
  -6   0   7    0.22    1.26
  -6   0   7   -0.19    1.06
   6   0  -7    4.76    1.81
   5   0  -7    4.09    1.59
  -5   0   7    2.92    1.35
  -5   0   7    0.16    1.40
  -4   0   7    1.21    0.93
   4   0  -7    0.39    1.18
  -3   0   7    3.53    0.94
   3   0  -7    3.76    1.02
  -2   0   7   -0.73    0.84
   2   0  -7   -0.59    0.70
   2   0  -7   -0.63    0.94
  -1   0   7   23.79    2.05
   1   0  -7   22.31    1.56
   1   0  -7   22.99    2.26
   0   0  -7   -0.33    1.03
   0   0   7   -0.04    0.87
   1   0   7   66.39    3.78
  -1   0  -7   65.96    4.35
   1   0   7   64.80    4.20
   2   0   7   -0.43    0.71
   2   0   7    0.69    0.92
  -2   0  -7    0.53    1.01
   3   0   7    6.07    1.27
   3   0   7    6.25    1.09
  -3   0  -7    7.11    1.36
  -4   0  -7    4.40    1.34
   4   0   7    2.14    1.18
   5   0   7    7.95    1.57
  -5   0  -7    4.20    1.69
  -6   0  -7    1.04    1.70
   6   0   7   -0.74    1.43
   7   0   7    4.22    1.94
  -7   0  -7    2.69    1.89
  -7  -1   7   -1.43    1.16
  -7  -1   7   -0.04    1.56
  -7   1   7    4.33    1.76
  -7   1   7   -0.41    1.42
   6  -1  -7    2.13    1.72
  -6  -1   7    2.50    1.35
  -6  -1   7    0.36    1.33
  -6   1   7   -0.15    1.43
  -6   1   7    3.01    1.27
   6   1  -7    0.96    1.67
   5  -1  -7   24.85    3.05
  -5  -1   7   26.19    2.71
  -5  -1   7   25.42    2.31
  -5   1   7   23.33    2.45
   5   1  -7   26.39    2.86
  -5   1   7   25.44    2.45
  -4  -1   7    0.66    1.38
  -4  -1   7    2.74    0.93
   4  -1  -7    0.40    1.26
  -4   1   7    1.07    1.00
   4   1  -7    1.45    1.15
   3  -1  -7    2.46    1.03
   3  -1  -7    3.85    1.26
  -3  -1   7    4.05    0.89
   3   1  -7    4.48    1.02
  -3   1   7    6.08    1.10
   2  -1  -7   36.35    2.88
  -2  -1   7   41.47    2.71
   2  -1  -7   36.98    2.62
   2   1  -7   37.05    2.91
   2   1  -7   36.36    2.51
  -2   1   7   38.19    2.84
  -1  -1   7    0.74    0.85
   1  -1  -7    1.70    0.96
   1  -1  -7    1.12    0.47
   1   1  -7    0.88    0.51
  -1   1   7    0.37    0.96
   1   1  -7    0.58    1.05
   0  -1  -7    7.41    1.32
   0  -1   7    7.59    0.63
   0  -1   7    8.40    1.16
   0   1  -7    6.89    1.28
   0   1   7   10.46    1.29
  -1  -1  -7   18.47    2.13
   1  -1   7   16.95    1.25
   1  -1   7   19.35    1.84
  -1   1  -7   16.20    2.03
   1   1   7   18.34    1.88
   1   1   7   18.00    1.17
   2  -1   7    0.15    0.57
  -2  -1  -7   -1.25    1.01
   2  -1   7   -0.83    0.89
   2   1   7   -0.21    0.90
  -2   1  -7    0.12    0.99
   2   1   7    0.26    0.66
  -3  -1  -7   16.30    2.24
   3  -1   7   18.26    2.00
   3   1   7   18.61    2.06
  -3   1  -7   17.25    2.11
   3   1   7   18.80    1.79
   4  -1   7   17.96    2.47
  -4  -1  -7   13.57    1.90
  -4   1  -7   17.39    2.17
   4   1   7   15.22    2.04
   4   1   7   16.02    2.14
  -5  -1  -7   -0.59    1.35
   5  -1   7    1.40    1.42
  -5   1  -7    1.75    1.49
   5   1   7   -0.74    1.19
  -6  -1  -7    1.13    1.51
   6  -1   7    1.39    1.59
  -6   1  -7    0.30    1.57
   6   1   7   -0.35    1.43
   7  -1   7   -0.64    1.70
  -7  -1  -7   -0.23    1.61
   7   1   7   -0.66    1.69
  -7   1  -7    1.45    1.76
   7   1   7   -0.54    1.49
  -7  -2   7   -2.63    1.54
  -7  -2   7    1.40    1.42
  -7   2   7    1.04    1.83
  -7   2   7    4.10    1.57
   7   2  -7    0.00    2.03
   6  -2  -7   -0.29    1.77
  -6  -2   7   -2.17    1.62
  -6  -2   7    2.90    1.32
  -6   2   7    0.16    1.34
  -6   2   7    0.91    1.27
   6   2  -7   -0.41    1.63
  -5  -2   7   10.53    1.49
   5  -2  -7    9.44    1.99
  -5  -2   7   12.60    2.05
   5   2  -7   11.75    1.88
  -5   2   7   13.04    1.71
  -5   2   7   10.87    1.46
   4  -2  -7   -1.20    1.28
  -4  -2   7    0.10    0.77
  -4  -2   7    1.24    1.44
  -4   2   7   -0.71    1.01
   4   2  -7    0.65    1.17
  -3  -2   7    0.19    0.77
   3  -2  -7    0.73    0.99
   3   2  -7    1.02    0.92
  -3   2   7   -0.11    0.97
  -2  -2   7   48.70    3.24
   2  -2  -7   51.65    3.46
   2  -2  -7   51.50    3.19
  -2   2   7   46.88    3.47
   2   2  -7   51.11    3.55
   2   2  -7   46.85    3.24
   1  -2  -7   14.28    1.93
   1  -2  -7   14.26    1.24
  -1  -2   7   14.26    1.61
   1   2  -7   13.36    1.96
   1   2  -7   16.19    1.49
  -1   2   7   15.83    1.89
   0  -2   7   34.65    2.40
   0  -2  -7   27.09    2.62
   0   2  -7   34.75    2.63
   0   2   7   28.32    2.49
   1  -2   7    0.52    0.89
  -1  -2  -7    0.65    1.04
   1  -2   7    0.84    0.51
   1   2   7    0.85    0.43
  -1   2  -7    0.38    1.02
   1   2   7    0.75    0.66
  -2  -2  -7   26.56    2.61
   2  -2   7   29.12    2.15
   2   2   7   26.69    2.39
   2   2   7   31.31    2.12
  -2   2  -7   32.18    2.54
  -3  -2  -7    2.89    1.32
   3  -2   7    4.73    1.01
  -3   2  -7    8.68    1.51
   3   2   7    4.43    0.98
   3   2   7    5.18    1.16
  -4  -2  -7    3.28    1.75
   4  -2   7    1.95    1.19
   4   2   7    3.21    1.16
  -4   2  -7    7.87    1.58
   4   2   7    2.18    1.18
  -5  -2  -7    0.33    1.40
   5  -2   7    0.02    1.41
  -5   2  -7    0.00    1.40
   5   2   7    0.78    1.28
   5   2   7    1.27    1.50
   6  -2   7    1.84    2.06
  -6  -2  -7    1.47    1.61
  -6   2  -7   -1.70    1.45
   6   2   7    1.91    1.34
   6   2   7    0.89    1.54
   7  -2   7   -2.73    1.69
   7   2   7    2.89    1.95
  -7  -3   7    2.29    1.78
  -7  -3   7    0.45    1.34
   7   3  -7    2.92    2.16
  -7   3   7    2.59    1.41
  -7   3   7    3.83    1.64
  -6  -3   7    3.52    1.87
  -6  -3   7    3.15    1.06
   6  -3  -7    5.74    2.10
  -6   3   7    3.35    1.46
   6   3  -7    3.01    1.87
  -6   3   7    3.24    1.36
  -5  -3   7    7.43    1.27
  -5  -3   7   10.05    1.76
   5  -3  -7    9.64    1.99
   5   3  -7   10.25    2.11
  -5   3   7    8.89    1.45
  -5   3   7    6.72    1.58
  -4  -3   7    2.36    0.90
   4  -3  -7    0.75    1.32
  -4  -3   7    2.02    1.28
   4   3  -7    3.63    1.28
  -4   3   7    1.80    1.21
   3  -3  -7    5.67    1.24
   3  -3  -7    5.30    1.17
  -3  -3   7    5.84    0.81
   3   3  -7    6.21    1.17
  -3   3   7    3.45    1.19
   2  -3  -7   98.29    6.27
  -2  -3   7  103.45    6.10
   2  -3  -7  107.45    6.16
   2   3  -7  103.81    6.43
   2   3  -7  104.18    6.13
  -2   3   7  103.15    6.33
   1  -3  -7    1.10    0.62
   1  -3  -7    1.86    1.05
  -1  -3   7    2.14    0.81
   1   3  -7    1.36    0.72
   1   3  -7    0.51    1.02
  -1   3   7    1.39    1.08
   0  -3   7   61.54    3.78
   0  -3  -7   58.74    3.36
   0  -3  -7   54.14    3.98
   0   3   7   59.05    3.89
   0   3  -7   56.72    3.96
   0   3  -7   61.56    3.52
   1  -3   7   21.56    1.62
  -1  -3  -7   20.00    2.32
   1  -3   7   23.29    2.04
  -1   3  -7   23.76    2.14
   1   3   7   21.92    1.49
   1   3   7   22.74    2.12
   2  -3   7    7.87    1.06
  -2  -3  -7    9.96    1.52
   2   3   7    9.07    1.23
   2   3   7    6.92    1.18
  -2   3  -7    7.01    1.41
  -3  -3  -7    2.07    1.29
   3  -3   7   -0.45    1.04
  -3   3  -7    1.37    1.02
   3   3   7    0.90    1.01
   3   3   7    0.75    1.01
   4  -3   7   10.80    1.62
  -4   3  -7   10.94    1.53
   4   3   7   10.19    1.68
   5  -3   7    0.07    1.38
  -5  -3  -7    0.45    1.44
   5   3   7    1.43    1.18
  -5   3  -7    3.43    1.23
   5   3   7    2.22    1.71
   6  -3   7    4.06    1.74
  -6  -3  -7    2.53    2.16
   6   3   7    0.51    1.63
  -6   3  -7    1.72    1.21
   6   3   7    3.31    1.38
  -7  -4   7    2.83    1.33
  -7  -4   7   -1.09    1.73
  -7   4   7   -2.85    1.50
  -7   4   7    1.25    1.15
   7   4  -7    0.88    2.06
  -6  -4   7    6.13    1.78
   6  -4  -7    6.86    2.18
  -6  -4   7    4.27    1.16
   6   4  -7    2.68    1.84
  -6   4   7    1.93    1.19
  -6   4   7    4.58    1.60
   5  -4  -7    3.76    2.13
  -5  -4   7    5.53    1.67
  -5  -4   7    5.64    1.10
  -5   4   7    8.06    1.59
  -5   4   7    6.83    1.25
   5   4  -7    3.65    1.86
   4  -4  -7   -0.69    1.29
  -4  -4   7   -0.74    0.58
  -4  -4   7   -1.09    1.22
  -4   4   7   -0.49    1.18
   4   4  -7    0.59    1.18
   3  -4  -7   10.70    1.41
   3  -4  -7    8.62    1.17
  -3  -4   7    8.26    1.12
   3   4  -7   10.24    1.34
  -3   4   7    6.66    1.42
  -2  -4   7   32.11    2.28
   2  -4  -7   26.33    2.39
   2  -4  -7   29.52    2.28
  -2   4   7   32.75    2.58
   2   4  -7   34.57    2.40
   1  -4  -7   54.19    3.30
  -1  -4   7   59.23    3.50
   1  -4  -7   51.60    3.83
   1   4  -7   51.17    3.57
  -1   4   7   49.92    3.70
   1   4  -7   55.78    3.43
   0  -4  -7   20.74    2.20
   0  -4   7   23.40    1.84
   0   4  -7   19.14    1.60
   0   4  -7   21.51    2.16
   0   4   7   19.20    1.81
   1  -4   7    9.98    1.07
  -1  -4  -7    8.96    1.45
   1   4   7    9.46    0.97
  -1   4  -7    8.65    1.28
   1   4   7   11.21    1.36
   2  -4   7   40.53    2.83
  -2  -4  -7   36.77    3.27
  -2   4  -7   44.23    3.04
   2   4   7   41.92    2.97
   2   4   7   40.85    2.74
   3  -4   7   58.90    3.82
  -3  -4  -7   60.16    4.14
   3   4   7   44.70    3.67
   3   4   7   53.95    3.63
  -3   4  -7   57.41    3.77
   4  -4   7   48.80    3.68
  -4  -4  -7   46.47    3.94
   4   4   7   46.21    3.55
   4   4   7   50.30    3.86
  -4   4  -7   52.27    3.54
  -5  -4  -7    1.71    1.57
   5  -4   7    5.70    1.65
  -5   4  -7    3.15    1.20
   5   4   7    5.59    1.55
   5   4   7    3.23    1.50
  -6  -4  -7   -0.95    1.64
   6  -4   7    0.31    1.67
   6   4   7    1.63    1.28
   6   4   7    0.54    1.62
  -6   4  -7   -2.23    1.34
  -7  -5   7    2.73    2.01
   7  -5  -7   -1.99    2.19
   7   5  -7    3.35    2.09
  -7   5   7   -2.18    1.23
   6  -5  -7   -0.58    1.92
  -6  -5   7    2.57    1.01
  -6  -5   7   -0.61    1.58
   6   5  -7   -0.40    1.65
  -6   5   7    0.68    1.17
  -6   5   7    3.52    1.60
   5  -5  -7   16.32    2.24
  -5  -5   7   11.40    2.00
  -5  -5   7   12.60    1.44
  -5   5   7   12.07    1.71
  -5   5   7    8.22    1.82
   5   5  -7   11.36    2.15
  -4  -5   7    4.41    1.50
   4  -5  -7    5.77    1.57
  -4  -5   7    5.16    0.90
  -4   5   7    2.75    1.36
   4   5  -7    4.47    1.35
   3  -5  -7    1.12    0.95
  -3  -5   7    0.89    1.28
  -3  -5   7    1.02    0.43
   3  -5  -7    1.22    1.30
  -3   5   7    2.33    1.24
   3   5  -7    1.87    1.08
  -2  -5   7    2.87    0.66
   2  -5  -7    2.59    0.86
   2  -5  -7    0.82    0.98
   2   5  -7    2.95    1.09
  -2   5   7    2.95    0.92
   1  -5  -7    6.53    0.89
  -1  -5   7    4.14    0.89
   1  -5  -7    3.38    1.31
  -1   5   7    5.67    1.27
   1   5  -7    5.39    1.02
   1   5  -7    5.40    1.26
   0  -5   7   12.26    1.43
   0  -5  -7   11.69    1.52
   0   5  -7   10.06    1.37
   0   5  -7   14.78    1.81
   0   5   7   12.14    1.49
  -1  -5  -7    1.13    1.14
   1  -5   7    0.74    0.61
   1   5   7   -0.81    0.57
  -1   5  -7    0.18    0.91
   1   5   7    0.25    0.93
  -2  -5  -7   14.29    1.86
   2  -5   7   16.34    1.76
  -2   5  -7   15.13    1.68
   2   5   7   15.76    1.56
   2   5   7   18.22    1.88
   3  -5   7    0.38    0.95
  -3  -5  -7   -0.69    1.26
   3   5   7    0.81    0.92
  -3   5  -7    1.68    1.16
   3   5   7    1.15    0.96
   4  -5   7    0.60    1.22
  -4  -5  -7   -0.16    1.43
   4   5   7    1.49    1.08
   4   5   7    0.91    1.14
  -4   5  -7    1.40    1.03
   5  -5   7    3.40    1.90
  -5  -5  -7    5.43    1.82
   5   5   7    2.57    1.46
  -5   5  -7    2.42    0.76
   5   5   7    4.29    1.26
  -5   5  -7    5.59    1.24
   6  -5   7    1.29    1.81
  -6  -5  -7    1.54    2.19
  -6   5  -7   -0.43    1.25
   6   5   7    1.44    1.23
   6   5   7   -0.36    1.55
  -6  -6   7   15.72    2.47
  -6  -6   7   16.62    1.55
   6  -6  -7   21.01    2.81
   6   6  -7   12.19    2.27
  -6   6   7   12.61    2.22
  -6   6   7   20.32    2.01
   5  -6  -7    3.01    1.77
  -5  -6   7    1.04    0.72
  -5  -6   7    1.65    1.60
  -5   6   7    2.93    1.53
   5   6  -7    1.40    1.50
  -5   6   7    0.32    0.94
   4  -6  -7    0.39    1.37
  -4  -6   7   -0.17    0.60
  -4  -6   7    1.30    1.44
   4   6  -7    1.09    1.27
  -4   6   7    0.26    1.27
   3  -6  -7    2.83    0.85
  -3  -6   7    4.12    0.62
  -3  -6   7    3.90    1.42
   3  -6  -7    2.66    1.19
   3   6  -7    3.46    1.23
  -3   6   7    3.14    1.36
  -2  -6   7    1.50    0.66
   2  -6  -7    2.09    0.95
   2  -6  -7    2.76    0.94
   2   6  -7    1.79    1.16
  -2   6   7    1.77    1.20
   1  -6  -7   29.07    2.14
  -1  -6   7   32.15    2.21
   1  -6  -7   25.43    2.69
   1   6  -7   31.81    2.65
  -1   6   7   28.56    2.41
   1   6  -7   31.52    2.30
   0  -6  -7    2.00    1.11
   0  -6   7    1.48    0.90
   0   6  -7    0.92    0.73
   0   6  -7    1.12    0.98
   0   6   7    0.92    1.05
   1  -6   7    0.61    0.78
  -1  -6  -7    0.35    1.16
   1   6   7    0.63    0.73
   1   6   7    0.38    0.96
  -1   6  -7    1.20    0.92
  -2  -6  -7    4.14    1.36
   2  -6   7    4.27    1.01
   2   6   7    5.43    1.16
  -2   6  -7    3.56    1.02
   2   6   7    4.39    0.93
  -3  -6  -7    2.86    1.48
   3  -6   7    2.07    1.12
   3   6   7    3.26    1.07
  -3   6  -7    2.05    0.80
  -3   6  -7    4.37    1.08
   3   6   7    4.54    1.12
  -4  -6  -7   11.84    2.00
   4  -6   7   11.60    1.76
  -4   6  -7    9.79    1.52
   4   6   7    8.96    1.59
   4   6   7   11.80    1.50
  -4   6  -7   12.21    1.56
  -5  -6  -7   12.75    2.23
   5  -6   7   14.75    2.19
   5   6   7   16.15    2.07
  -5   6  -7   14.12    1.77
  -5   6  -7   16.31    2.20
   5   6   7   13.82    1.97
  -6  -6  -7   -2.81    1.70
   6  -6   7   -1.54    1.69
   6   6   7    0.08    1.37
  -6   6  -7   -0.80    1.16
   6   6   7    0.06    1.91
  -6  -7   7    9.41    2.21
   6  -7  -7   10.76    2.49
  -6   7   7   10.43    1.42
  -6   7   7    7.27    1.97
   6   7  -7   11.18    2.22
  -5  -7   7    3.81    0.60
  -5  -7   7    2.27    1.69
   5  -7  -7    4.15    1.84
  -5   7   7    3.25    0.92
   5   7  -7    2.12    1.56
  -5   7   7    2.91    1.64
   4  -7  -7    6.78    1.71
  -4  -7   7    8.44    1.01
  -4  -7   7    5.20    1.76
  -4   7   7    6.42    1.68
   4   7  -7    7.43    1.60
  -3  -7   7   20.99    2.22
  -3  -7   7   22.14    1.51
   3  -7  -7   20.26    2.00
   3  -7  -7   18.49    2.33
   3   7  -7   22.98    2.52
  -3   7   7   21.24    2.53
   2  -7  -7   -0.33    0.85
  -2  -7   7   -0.14    0.56
   2  -7  -7    1.07    1.13
   2   7  -7    1.53    1.16
  -2   7   7    1.33    1.24
   1  -7  -7   -0.12    0.92
   1  -7  -7   -0.44    0.73
  -1  -7   7   -1.27    0.51
  -1   7   7    0.87    1.11
   1   7  -7    0.17    1.07
   0  -7  -7    6.46    1.30
   0   7  -7    7.47    1.06
   0   7  -7    6.53    1.24
   0   7   7    3.68    1.21
  -1  -7  -7    0.16    1.19
   1   7   7    2.04    1.05
  -1   7  -7    2.87    0.96
   1   7   7    0.76    0.85
   2  -7   7    7.64    1.38
  -2  -7  -7    6.51    1.52
  -2   7  -7    7.31    1.21
  -2   7  -7    7.04    1.31
   2   7   7    8.25    1.24
   2   7   7    7.68    1.25
   3  -7   7    2.33    1.20
  -3  -7  -7    1.45    1.44
   3   7   7    3.11    1.09
  -3   7  -7    1.61    1.32
   3   7   7    1.98    1.43
  -3   7  -7    1.03    1.03
  -4  -7  -7   -1.40    1.45
   4  -7   7    0.36    1.34
   4   7   7   -0.61    1.26
  -4   7  -7    3.11    1.46
  -4   7  -7    1.36    1.02
   4   7   7    2.22    1.28
   5  -7   7    9.87    1.99
  -5  -7  -7    5.78    1.99
  -5   7  -7    7.43    1.85
   5   7   7    6.59    1.58
  -5   7  -7    8.79    1.17
   5   7   7    6.47    1.74
  -6  -7  -7    3.86    2.06
   6  -7   7   -1.39    1.80
  -6   7  -7   -0.69    1.25
   6   7   7    0.97    1.13
   6   7   7    0.56    2.07
  -6   7  -7   -0.03    1.07
  -6  -8   7   -1.24    1.96
   6  -8  -7    0.38    2.05
   6   8  -7   -3.02    1.64
  -6   8   7    1.85    1.75
  -5  -8   7    2.80    1.79
   5  -8  -7    1.75    1.77
  -5   8   7    1.07    0.80
   5   8  -7   -0.04    1.52
  -5   8   7    1.52    1.63
   4  -8  -7   51.62    4.50
  -4  -8   7   53.79    3.13
  -4  -8   7   50.07    4.42
  -4   8   7   58.47    4.02
   4   8  -7   55.63    4.21
  -3  -8   7    3.37    0.50
   3  -8  -7    3.31    1.35
   3  -8  -7    1.27    0.89
  -3  -8   7    2.33    1.46
  -3   8   7    3.61    1.16
   3   8  -7    2.21    1.53
   2  -8  -7   -0.48    1.20
   2  -8  -7    0.35    1.09
  -2  -8   7   -0.49    1.21
  -2  -8   7   -0.31    0.54
  -2   8   7    0.69    1.26
   2   8  -7   -0.20    1.13
  -1  -8   7    7.48    0.96
   1  -8  -7    9.52    1.21
   1  -8  -7    9.58    1.51
   1   8  -7    7.22    1.29
  -1   8   7    7.55    1.40
   0  -8  -7   17.55    2.17
   0   8  -7   18.45    1.85
   0   8   7   16.12    2.11
  -1  -8  -7    1.42    1.26
   1   8   7    2.00    1.01
   1   8   7    2.65    1.32
  -1   8  -7    1.53    0.95
  -2  -8  -7    5.30    1.23
   2  -8   7    7.14    1.27
  -2   8  -7    5.20    1.06
   2   8   7    5.09    1.17
   2   8   7    6.48    1.27
  -2   8  -7    4.51    1.13
  -3  -8  -7   -2.62    1.31
   3  -8   7   -1.00    1.40
  -3   8  -7   -1.84    0.93
  -3   8  -7   -1.52    1.20
   3   8   7    0.16    0.96
   3   8   7    0.01    1.21
   4  -8   7   -1.35    1.34
  -4  -8  -7   -0.74    1.56
   4   8   7   -0.97    1.34
  -4   8  -7    0.85    1.01
  -4   8  -7   -0.29    1.54
   4   8   7   -1.55    1.00
   5  -8   7   -0.22    1.60
  -5  -8  -7    2.36    1.82
   5   8   7   -1.16    1.43
  -5   8  -7    0.17    0.92
   5   8   7   -1.87    1.28
  -5   8  -7   -1.05    1.17
   6  -8   7    2.92    2.40
  -6  -8  -7    0.85    2.03
   6   8   7    5.39    1.49
   6   8   7    4.33    1.88
  -6   8  -7    4.56    1.99
  -6  -9   7   -0.11    2.03
   6  -9  -7    0.87    2.13
  -6   9   7    4.88    2.01
   6   9  -7    1.36    1.93
   5  -9  -7   -3.71    1.62
  -5  -9   7   -0.45    1.70
   5   9  -7    1.01    1.72
  -5   9   7    1.39    0.66
  -5   9   7   -0.58    1.61
  -4  -9   7   -1.31    1.53
   4  -9  -7   -0.05    1.51
   4   9  -7    0.76    1.70
  -4   9   7   -1.89    1.41
   3  -9  -7   16.63    1.76
  -3  -9   7   14.98    2.14
  -3  -9   7   17.34    1.18
   3  -9  -7   16.60    2.06
   3   9  -7   20.48    2.66
  -3   9   7   14.51    2.10
  -2  -9   7    2.91    1.39
   2  -9  -7    0.96    1.12
  -2  -9   7    1.06    0.68
   2  -9  -7    1.73    0.95
   2   9  -7    2.30    1.30
  -2   9   7    0.17    0.92
   1  -9  -7    9.70    1.34
  -1  -9   7    8.55    1.10
   1  -9  -7    8.46    1.38
   1   9  -7   10.40    1.49
  -1   9   7   10.09    1.54
   0  -9  -7    2.08    1.23
   0   9   7    0.45    1.20
   0   9  -7    2.07    1.25
  -1  -9  -7    0.44    1.25
  -1   9  -7    3.99    1.06
   1   9   7    1.29    1.12
   1   9   7    1.47    1.05
  -2  -9  -7    1.29    1.39
   2  -9   7   -0.87    1.00
   2   9   7   -0.82    0.94
  -2   9  -7   -0.18    1.16
  -2   9  -7    0.25    0.88
   2   9   7    0.48    0.96
  -3  -9  -7    9.71    1.88
   3  -9   7   10.36    1.72
  -3   9  -7   11.03    1.81
  -3   9  -7    6.91    1.32
   3   9   7   11.78    1.56
   3   9   7   11.23    1.62
  -4  -9  -7    4.31    1.83
   4  -9   7    6.57    1.78
  -4   9  -7    6.87    1.83
   4   9   7    8.73    1.33
  -4   9  -7    9.29    1.24
   4   9   7    6.23    1.76
  -5  -9  -7    0.18    1.78
   5  -9   7    0.06    1.69
  -5   9  -7    2.99    1.79
   5   9   7    2.88    1.79
  -5   9  -7    0.80    0.99
   5   9   7    1.22    1.32
   6  -9   7   -0.45    2.01
  -6  -9  -7    4.09    2.15
   6   9   7   -0.49    1.26
  -6   9  -7    1.40    1.77
   6   9   7    2.14    1.96
   6 -10  -7   -0.04    2.24
  -6 -10   7    2.99    2.28
  -6  10   7    4.99    2.03
   6  10  -7    0.75    2.12
  -5 -10   7   -3.46    1.64
   5 -10  -7   -1.18    1.74
  -5  10   7   -0.88    1.61
   5  10  -7    2.09    1.94
  -4 -10   7    5.04    1.83
   4 -10  -7    7.28    1.87
   4  10  -7    4.35    1.98
  -4  10   7    4.91    1.79
   3 -10  -7    5.83    0.96
  -3 -10   7    3.70    0.50
   3 -10  -7    5.24    1.57
  -3 -10   7    4.15    1.68
  -3  10   7    4.77    1.68
   3  10  -7    3.52    1.56
  -2 -10   7    1.42    1.35
   2 -10  -7    3.15    1.32
  -2 -10   7    3.57    0.68
   2 -10  -7    1.72    1.20
   2  10  -7    1.81    1.40
  -2  10   7    3.14    1.43
  -1 -10   7    2.12    1.48
   1 -10  -7    3.68    1.21
  -1 -10   7    5.61    0.98
   1 -10  -7    6.89    1.24
   1  10  -7    6.30    1.43
  -1  10   7    6.29    1.46
   0 -10  -7   23.32    2.60
   0  10   7   25.41    2.31
   0  10  -7   25.24    2.42
  -1 -10  -7    0.50    1.59
   1  10   7    1.43    1.23
  -1  10  -7    0.86    0.82
   1  10   7    0.76    1.11
   2 -10   7   -0.66    1.06
  -2 -10  -7   -0.90    1.37
   2  10   7   -1.85    0.97
   2  10   7   -0.94    1.21
  -2  10  -7    0.32    1.18
   3 -10   7    1.30    1.42
  -3 -10  -7   -1.06    1.46
  -3  10  -7    2.31    1.52
  -3  10  -7    2.45    1.09
   3  10   7    2.59    1.29
   3  10   7    1.57    1.23
  -4 -10  -7    2.87    1.78
   4 -10   7    5.41    1.78
   4  10   7    4.37    1.16
  -4  10  -7    1.45    1.62
   4  10   7    5.08    1.79
  -4  10  -7    4.97    1.06
  -5 -10  -7    4.14    1.99
   5 -10   7    0.93    2.15
   5  10   7    2.14    2.03
   5  10   7   -1.68    1.13
  -5  10  -7    2.67    1.88
  -5  10  -7    0.76    0.85
   5 -11  -7   -0.17    1.84
  -5 -11   7    0.40    1.95
   5  11  -7   -0.40    2.11
  -5  11   7    0.69    1.72
   4 -11  -7    2.63    1.74
  -4 -11   7    3.73    1.86
  -4  11   7    2.40    1.23
   4  11  -7    1.58    1.84
  -3 -11   7    1.33    1.60
   3 -11  -7    2.42    1.53
   3 -11  -7    0.35    0.69
  -3  11   7    1.53    1.55
   3  11  -7   -1.32    1.47
  -2 -11   7    1.08    0.58
   2 -11  -7    0.75    1.18
  -2 -11   7   -0.33    1.36
   2 -11  -7    0.76    1.35
  -2  11   7    0.77    1.42
   2  11  -7   -1.25    1.70
  -1 -11   7   19.83    2.52
   1 -11  -7   18.78    2.58
  -1 -11   7   22.73    1.93
   1 -11  -7   22.51    2.35
  -1  11   7   23.31    2.55
   1  11  -7   20.32    2.53
   0 -11  -7    0.22    1.23
   0  11   7    0.32    1.12
   0  11  -7    0.17    1.20
  -1 -11  -7    5.50    1.57
   1  11   7    8.12    1.60
   1  11   7    8.28    1.46
  -1  11  -7    6.70    1.16
  -2 -11  -7   71.18    5.17
   2 -11   7   68.20    4.94
   2  11   7   72.49    4.63
  -2  11  -7   72.52    4.92
   2  11   7   70.28    4.71
  -3 -11  -7    1.13    1.58
   3 -11   7    3.65    1.52
  -3  11  -7    2.88    1.56
   3  11   7    2.51    1.13
   3  11   7    3.91    1.69
   4 -11   7    3.93    1.73
  -4 -11  -7    1.77    1.77
   4  11   7   -0.80    1.54
  -4  11  -7    1.86    1.68
   4  11   7    1.46    1.01
   5 -11   7   -0.45    1.76
  -5 -11  -7    0.15    1.84
   5  11   7    2.13    2.11
   5  11   7    0.12    1.14
  -5  11  -7    1.67    1.93
   5 -12  -7   -0.69    2.00
  -5 -12   7    1.74    2.06
   5  12  -7   -1.58    2.02
  -5  12   7   -0.18    1.80
   4 -12  -7    5.74    1.94
  -4 -12   7    3.17    1.88
   4  12  -7    4.85    1.89
  -4  12   7    4.08    1.85
   3 -12  -7    8.21    2.12
   3 -12  -7    5.66    1.07
  -3 -12   7    3.76    1.78
   3  12  -7    5.66    1.83
  -3  12   7    4.05    1.67
   2 -12  -7    2.65    1.27
  -2 -12   7    1.30    0.66
  -2 -12   7    1.36    1.49
   2 -12  -7   -0.88    1.34
   2  12  -7   -0.97    1.42
  -2  12   7    2.04    1.50
  -1 -12   7   14.83    2.02
   1 -12  -7   17.40    2.08
   1 -12  -7   15.87    2.26
  -1 -12   7   18.91    1.82
   1  12  -7   17.58    2.19
  -1  12   7   20.71    2.43
   0 -12   7   40.76    3.25
   0 -12  -7   42.75    3.48
   0  12   7   40.90    3.27
   0  12  -7   39.68    3.36
   1 -12   7    2.91    1.12
  -1 -12  -7    3.54    1.54
   1  12   7    3.63    1.21
  -1  12  -7    1.12    0.91
   1  12   7    0.91    1.22
   2 -12   7    0.56    1.25
  -2 -12  -7   -1.43    1.45
  -2  12  -7   -0.80    1.33
   2  12   7    1.57    1.36
   2  12   7    0.01    1.49
   3 -12   7   -0.71    1.77
  -3 -12  -7    0.70    1.56
   3  12   7   -1.45    1.28
  -3  12  -7    2.56    1.60
   3  12   7   -2.05    0.89
  -4 -12  -7    0.81    1.74
   4 -12   7    6.97    1.91
  -4  12  -7    5.42    1.88
   4  12   7    1.73    1.20
   4  12   7    4.24    1.71
  -5 -12  -7    2.72    1.99
   5 -12   7   -0.17    1.94
   5  12   7    2.26    1.19
  -5  12  -7    1.11    1.86
   5  12   7   -0.98    2.07
   5 -13  -7    0.53    2.13
  -5 -13   7    3.79    2.22
  -5  13   7    4.98    2.07
   5  13  -7    2.78    2.14
   4 -13  -7   -0.51    1.82
  -4 -13   7   -1.86    1.66
   4  13  -7   -0.67    1.77
  -4  13   7   -0.62    1.71
   3 -13  -7    1.44    1.62
   3 -13  -7    0.44    0.80
  -3 -13   7    0.52    1.62
   3  13  -7    1.55    1.76
  -3  13   7    0.38    1.59
  -2 -13   7    3.24    1.69
   2 -13  -7    3.12    1.35
   2 -13  -7    4.07    1.64
  -2 -13   7    3.68    0.74
   2  13  -7    3.95    1.77
  -2  13   7    3.54    1.63
  -1 -13   7    3.14    1.75
   1 -13  -7    5.80    1.38
  -1 -13   7    5.76    1.09
   1  13  -7    4.90    1.68
  -1  13   7    4.67    1.52
   0 -13   7    9.93    1.53
   0 -13  -7   11.46    2.01
   0  13   7    7.69    1.55
   0  13  -7    7.30    1.71
   1 -13   7   11.58    1.67
  -1 -13  -7   12.05    2.23
  -1  13  -7    9.19    1.63
   1  13   7    9.39    1.68
   1  13   7   17.91    2.25
   2 -13   7    0.00    1.08
   2 -13   7   -0.23    1.28
  -2 -13  -7   -0.37    1.54
   2  13   7    1.96    1.36
   2  13   7    1.74    0.82
  -2  13  -7    0.79    1.44
   3 -13   7    0.05    0.93
   3 -13   7   -2.44    1.42
  -3 -13  -7   -0.13    1.60
   3  13   7   -1.62    1.64
  -3  13  -7   -1.38    1.46
   3  13   7   -3.08    1.19
  -4 -13  -7    2.61    1.85
   4 -13   7    0.93    1.74
   4 -13   7    1.14    0.90
   4  13   7    1.08    1.13
  -4  13  -7    1.13    1.76
   4  13   7    0.34    1.62
  -5 -13  -7    2.92    1.98
   5 -13   7    9.41    2.31
   5  13   7    6.95    1.19
  -5  13  -7    5.28    2.11
   5  13   7    1.65    2.06
   5 -14  -7   -5.24    2.66
   5  14  -7    2.16    2.10
   4 -14  -7   -1.75    2.32
  -4 -14   7    2.44    1.93
  -4  14   7    1.47    1.87
   4  14  -7    0.21    1.90
   3 -14  -7    0.42    0.92
  -3 -14   7   -0.12    1.64
   3 -14  -7   -0.19    1.72
   3  14  -7    0.48    1.77
  -3  14   7    0.74    1.73
   2 -14  -7    1.95    1.58
   2 -14  -7    0.02    1.28
  -2 -14   7    0.80    0.71
  -2 -14   7    0.89    1.54
  -2  14   7   -0.66    1.43
   2  14  -7    1.07    1.76
  -1 -14   7    1.78    1.04
   1 -14  -7    5.06    1.51
  -1 -14   7    0.28    1.42
  -1  14   7    3.93    1.50
   1  14  -7    5.22    1.76
   0 -14  -7    9.10    1.67
   0 -14   7    6.05    1.47
   0  14  -7   10.46    1.88
   0  14   7    6.85    1.49
   1 -14   7    5.89    1.43
  -1 -14  -7    4.92    1.66
   1  14   7    6.51    1.53
   1  14   7    1.57    1.45
  -1  14  -7    1.59    1.35
  -2 -14  -7   -1.33    1.51
   2 -14   7   -1.27    1.61
   2 -14   7   -1.46    1.09
  -2  14  -7    0.89    1.47
   2  14   7   -0.68    1.32
   2  14   7   -0.16    0.95
  -3 -14  -7    0.96    1.71
   3 -14   7    1.80    2.00
   3 -14   7   -0.85    1.13
   3  14   7    2.06    1.53
  -3  14  -7   -0.78    1.57
   3  14   7    0.12    0.92
   4 -14   7    7.52    2.04
  -4 -14  -7    4.49    1.96
   4 -14   7    4.88    0.91
  -4  14  -7    3.69    1.95
   4  14   7    0.99    1.07
   4  14   7    5.52    1.89
  -4 -15   7    1.57    2.04
   4 -15  -7    4.30    2.21
   4  15  -7    1.89    2.02
  -4  15   7    0.62    1.95
   3 -15  -7    2.22    1.09
  -3 -15   7    0.34    1.77
   3 -15  -7    4.72    1.93
  -3  15   7    1.14    1.74
   3  15  -7    1.26    1.95
  -2 -15   7   -1.34    0.66
  -2 -15   7   -1.96    1.44
   2 -15  -7    1.60    1.57
   2 -15  -7    0.47    1.31
   2  15  -7   -2.98    1.75
  -2  15   7   -0.03    1.46
   1 -15  -7    0.78    1.48
  -1 -15   7   -0.64    1.30
  -1  15   7    1.14    1.42
   1  15  -7    0.76    1.71
   0 -15  -7    1.30    1.32
   0 -15   7    0.94    1.47
   0  15   7    2.23    1.33
   0  15  -7    2.16    1.71
   1 -15   7    1.90    1.13
  -1 -15  -7    0.53    1.49
   1  15   7   -1.13    1.40
   1  15   7    0.16    1.35
  -1  15  -7   -1.61    1.30
   2 -15   7    1.85    1.44
  -2 -15  -7   -1.15    1.56
   2 -15   7    0.59    1.27
   2  15   7   -2.27    1.37
   2  15   7    0.53    1.24
  -2  15  -7   -0.55    1.51
   3 -15   7    2.38    1.21
   3 -15   7    1.76    1.69
  -3 -15  -7    1.15    1.84
   3  15   7    1.14    0.87
  -3  15  -7    1.00    1.75
   3  15   7   -1.39    1.58
   4 -15   7   -1.38    1.77
  -4 -15  -7    2.53    1.88
   4  15   7    2.17    1.85
   4  15   7    1.85    1.11
  -4  15  -7   -0.13    1.84
   4 -16  -7    4.79    2.32
   4  16  -7    6.27    2.27
   3 -16  -7    5.10    1.12
  -3 -16   7    4.38    2.10
   3 -16  -7    6.29    2.54
   3  16  -7    2.97    2.18
  -3  16   7    7.01    2.07
  -2 -16   7    0.44    0.63
  -2 -16   7    0.03    1.66
   2 -16  -7    2.60    1.40
   2 -16  -7    3.69    1.79
  -2  16   7    1.43    1.61
   2  16  -7   -1.74    1.92
   1 -16  -7    4.04    1.64
   1 -16  -7    4.42    1.65
  -1 -16   7    3.57    1.62
   1  16  -7    4.89    1.99
  -1  16   7    2.92    1.49
   0 -16  -7   -0.23    1.39
   0 -16   7    1.52    1.26
   0  16   7   -2.19    1.18
   0  16  -7   -1.36    1.69
   1 -16   7    1.90    1.13
  -1 -16  -7    0.65    1.90
   1  16   7    1.59    1.24
  -1  16  -7   -1.75    1.39
   1  16   7    1.74    1.95
   2 -16   7   -1.48    1.38
   2 -16   7    2.17    1.26
  -2 -16  -7   -1.52    1.64
   2  16   7    0.77    1.29
   2  16   7    1.24    1.63
  -2  16  -7   -2.73    1.45
   3 -16   7    0.57    1.13
  -3 -16  -7    1.56    1.91
   3 -16   7    1.68    1.82
  -3  16  -7   -1.16    1.73
   3  16   7   -0.79    1.06
   3  16   7    1.22    2.19
  -3 -17   7    3.82    2.14
   3 -17  -7   -0.88    2.02
   3  17  -7    0.34    2.13
  -3  17   7    5.00    2.00
   2 -17  -7   -0.01    1.37
  -2 -17   7   -0.27    1.63
   2 -17  -7   -1.67    1.71
  -2  17   7   -3.08    1.55
   2  17  -7   -0.44    2.10
   1 -17  -7   -1.56    1.45
   1 -17  -7    2.11    1.58
  -1 -17   7   -0.14    1.83
  -1  17   7    2.86    1.54
   1  17  -7    4.15    2.11
   0 -17   7   13.59    1.99
   0 -17  -7   14.81    2.10
   0  17   7   14.37    1.97
  -1 -17  -7    0.84    1.66
   1  17   7   -2.86    1.51
   1  17   7    0.96    1.20
  -1  17  -7    0.72    1.50
   2 -17   7    0.65    1.56
   2 -17   7   -1.07    1.28
  -2 -17  -7   -2.31    1.71
   2  17   7    2.62    1.80
  -2  17  -7   -0.31    1.70
   2  17   7   -0.99    1.01
  -3 -17  -7    1.32    1.88
   3 -17   7    0.04    1.86
   3 -17   7    1.60    1.12
   3  17   7    4.01    1.89
  -3  17  -7   -0.23    1.84
   3  17   7    0.23    1.14
  -2 -18   7    1.64    1.89
   2 -18  -7   -3.91    1.69
   2 -18  -7   -1.82    1.39
  -2  18   7    1.53    1.80
   2  18  -7    1.58    2.17
   1 -18  -7    3.24    1.66
  -1 -18   7    0.16    1.63
   1 -18  -7   -0.26    1.60
  -1 -18   7    5.53    1.27
   1  18  -7    1.08    2.15
  -1  18   7    4.20    1.65
   0 -18   7    3.93    1.81
   0 -18  -7   -0.20    1.90
   0  18   7    1.39    1.38
  -1 -18  -7    2.43    1.76
   1 -18   7    3.82    1.54
   1  18   7    3.68    1.94
  -1  18  -7   -0.86    1.08
   1  18   7    1.80    1.26
   2 -18   7    7.12    1.95
   2 -18   7    7.33    1.66
  -2 -18  -7    7.53    2.16
   2  18   7    4.95    2.07
  -2  18  -7    6.78    2.01
   2  18   7    7.16    1.37
  -7   0   8    0.12    1.35
  -7   0   8   -0.73    1.79
  -6   0   8    2.54    1.29
  -6   0   8    2.27    1.36
   6   0  -8    0.00    1.62
  -5   0   8    0.20    1.23
   5   0  -8   -0.49    1.34
  -5   0   8   -0.30    1.15
  -4   0   8   17.78    1.97
   4   0  -8   19.14    2.26
   3   0  -8    0.18    1.03
   3   0  -8    1.18    1.10
  -3   0   8    0.38    0.84
  -2   0   8   -0.81    1.10
   2   0  -8    0.27    0.70
   2   0  -8    0.06    1.03
  -1   0   8    0.05    0.93
   1   0  -8    0.33    1.06
   1   0  -8    0.43    0.43
   0   0  -8    0.17    1.10
   0   0   8   -0.32    0.92
   1   0   8    0.37    0.93
  -1   0  -8    0.03    1.07
   1   0   8    0.04    0.29
  -2   0  -8    2.18    1.21
   2   0   8    6.28    1.19
   2   0   8    4.21    0.85
  -3   0  -8   -0.83    1.13
   3   0   8    2.08    1.01
   3   0   8    1.12    1.15
   4   0   8   60.89    4.24
   4   0   8   50.36    4.13
  -4   0  -8   64.89    4.35
  -5   0  -8   -0.07    1.63
   5   0   8    2.44    1.52
  -6   0  -8    2.11    1.81
   6   0   8    3.05    1.54
  -7  -1   8   -1.67    1.26
  -7  -1   8    1.67    1.91
  -7   1   8    0.81    1.72
   7   1  -8   -2.25    1.97
  -7   1   8   -2.34    1.70
  -6  -1   8   -1.00    1.28
  -6  -1   8    1.77    1.72
   6  -1  -8    1.92    2.07
  -6   1   8    0.42    1.49
  -6   1   8    2.96    1.36
   6   1  -8   -1.04    1.55
  -5  -1   8    6.37    1.48
   5  -1  -8    4.59    1.67
  -5  -1   8    4.68    1.30
   5   1  -8    3.54    1.50
  -5   1   8    4.97    1.32
  -5   1   8    7.11    1.37
   4  -1  -8    0.72    1.49
  -4  -1   8    0.55    0.88
   4   1  -8   -0.43    1.33
  -4   1   8   -0.91    1.22
   3  -1  -8    1.59    1.09
  -3  -1   8    3.86    0.84
   3  -1  -8    1.62    0.97
  -3   1   8    3.61    1.07
   3   1  -8    1.66    0.91
   2  -1  -8   12.75    1.46
   2  -1  -8   13.16    1.63
  -2  -1   8   15.33    1.73
   2   1  -8   15.76    2.01
   2   1  -8   12.94    1.50
  -2   1   8   14.56    1.86
   1  -1  -8    0.08    0.43
   1  -1  -8   -0.21    0.90
  -1  -1   8   -0.43    0.86
   1   1  -8   -0.64    1.03
   1   1  -8    0.08    0.49
  -1   1   8    0.16    0.99
   0  -1  -8   13.47    2.03
   0  -1   8   13.88    1.73
   0   1  -8   17.13    2.06
   0   1   8   14.08    1.85
   1  -1   8   38.84    2.32
  -1  -1  -8   35.27    3.09
   1  -1   8   42.90    2.93
   1   1   8   43.00    2.93
  -1   1  -8   38.81    3.07
   1   1   8   36.24    2.22
   2  -1   8    0.66    1.01
  -2  -1  -8    0.12    1.10
   2  -1   8    0.77    0.66
   2   1   8    3.29    1.09
  -2   1  -8    0.04    1.08
   2   1   8    1.58    0.63
   3  -1   8   19.14    1.92
   3  -1   8   17.30    2.03
  -3  -1  -8   21.02    2.48
   3   1   8   23.79    2.02
  -3   1  -8   20.42    2.38
   3   1   8   19.63    2.24
  -4  -1  -8    4.38    1.42
   4   1   8    0.67    1.03
   4   1   8    1.12    1.26
  -5  -1  -8    9.87    1.81
   5  -1   8    9.60    1.74
   5   1   8   10.31    1.75
  -5   1  -8    9.25    1.71
   5   1   8   13.71    1.75
   6  -1   8   -0.23    1.48
  -6  -1  -8    3.25    1.65
  -6   1  -8    1.29    1.74
   6   1   8    1.05    1.46
   6   1   8   -0.01    1.43
   7  -2  -8    2.16    2.05
  -7  -2   8   -2.95    1.34
  -7  -2   8   -0.86    1.66
  -7   2   8   -0.76    1.25
   7   2  -8   -1.53    1.92
  -7   2   8   -0.92    1.40
  -6  -2   8    2.53    1.32
  -6  -2   8   -2.54    1.65
   6  -2  -8    1.48    1.79
  -6   2   8   -0.92    1.11
  -6   2   8   -1.22    1.23
   6   2  -8    2.11    1.76
   5  -2  -8    0.29    1.56
  -5  -2   8    0.09    0.87
  -5  -2   8    1.28    1.38
  -5   2   8    3.27    1.35
  -5   2   8   -0.15    1.19
   5   2  -8    3.18    1.80
   4  -2  -8    1.58    1.31
  -4  -2   8    0.79    0.84
   4   2  -8    0.22    1.15
  -4   2   8    2.07    1.17
   3  -2  -8    2.70    1.07
  -3  -2   8    3.65    0.99
   3  -2  -8    3.98    1.11
  -3   2   8    3.18    1.14
   3   2  -8    4.30    1.04
   2  -2  -8   57.41    3.63
  -2  -2   8   54.31    3.70
   2  -2  -8   57.79    4.13
   2   2  -8   56.77    3.64
   2   2  -8   62.13    4.05
  -2   2   8   54.38    3.91
   1  -2  -8    7.62    0.86
   1  -2  -8    8.16    1.37
  -1  -2   8   11.47    1.50
   1   2  -8    8.11    1.43
   1   2  -8    9.09    1.01
  -1   2   8    8.17    1.35
   0  -2  -8   29.28    2.62
   0  -2   8   26.95    2.29
   0   2  -8   28.66    2.53
   0   2   8   27.94    2.42
   1  -2   8    3.29    1.03
   1  -2   8    3.53    0.53
  -1  -2  -8    4.23    1.28
  -1   2  -8    3.39    1.20
   1   2   8    4.02    1.08
   1   2   8    3.00    0.39
   2  -2   8    0.03    0.66
   2  -2   8   -1.05    0.96
  -2  -2  -8   -0.23    1.11
   2   2   8    0.33    0.96
   2   2   8   -0.83    0.65
  -2   2  -8    0.11    1.04
  -3  -2  -8   20.79    2.41
   3  -2   8   14.88    1.73
  -3   2  -8   14.48    2.19
   3   2   8   17.59    2.06
   3   2   8   17.16    1.93
   4  -2   8   33.48    2.95
  -4  -2  -8   39.34    3.40
   4   2   8   37.37    2.93
  -4   2  -8   34.68    3.14
   4   2   8   36.21    3.08
  -5  -2  -8    0.03    1.51
   5  -2   8   -1.00    1.29
   5   2   8    0.57    1.27
   5   2   8   -1.31    1.16
  -5   2  -8    0.38    1.57
  -6  -2  -8    0.59    2.03
   6  -2   8    5.47    1.86
   6   2   8    4.09    1.71
   6   2   8    2.25    1.42
  -6   2  -8    3.63    1.77
  -7  -3   8    0.54    2.20
   7  -3  -8   -2.02    1.99
  -7   3   8    3.27    1.59
   7   3  -8    5.53    2.26
   6  -3  -8    0.22    1.88
  -6  -3   8    2.64    1.28
  -6  -3   8   -0.33    1.45
  -6   3   8    2.29    1.36
  -6   3   8    3.46    1.45
   6   3  -8    2.43    1.75
  -5  -3   8   15.26    2.30
   5  -3  -8   12.35    2.48
  -5  -3   8   12.32    1.59
  -5   3   8   14.24    1.79
   5   3  -8   15.31    2.28
  -5   3   8   18.18    2.31
  -4  -3   8    0.04    0.72
   4  -3  -8    1.66    1.38
  -4  -3   8    1.49    1.32
   4   3  -8    2.95    1.28
  -4   3   8   -0.71    1.13
   3  -3  -8   -0.08    1.11
   3  -3  -8    0.34    0.99
  -3  -3   8    0.15    0.68
   3   3  -8    0.69    0.90
  -3   3   8   -1.16    1.08
   2  -3  -8  228.47   13.94
  -2  -3   8  243.03   13.77
   2  -3  -8  247.35   13.71
   2   3  -8  252.13   13.75
   2   3  -8  237.45   14.04
   1  -3  -8   12.47    1.12
   1  -3  -8   10.29    1.70
  -1  -3   8   11.44    1.52
   1   3  -8   11.08    1.56
   1   3  -8   11.67    1.24
  -1   3   8   12.92    1.57
   0  -3  -8   16.84    1.04
   0  -3  -8   15.99    2.17
   0  -3   8   20.29    1.82
   0   3  -8   17.49    2.12
   0   3   8   16.64    1.98
  -1  -3  -8   65.39    4.55
   1  -3   8   69.23    4.35
   1  -3   8   67.67    3.98
  -1   3  -8   68.42    4.45
   1   3   8   64.63    3.86
   1   3   8   68.02    4.41
   2  -3   8    7.53    0.97
  -2  -3  -8    7.53    1.47
   2   3   8    6.52    0.87
   2   3   8    6.95    1.26
  -2   3  -8    6.12    1.51
   3  -3   8    8.95    1.19
  -3  -3  -8    8.22    1.68
   3   3   8    8.27    1.17
  -3   3  -8    9.75    1.66
   3   3   8    7.34    1.41
   4  -3   8   28.48    2.53
  -4  -3  -8   22.68    3.04
   4   3   8   22.78    2.51
   4   3   8   19.59    2.45
  -4   3  -8   33.16    2.98
  -5  -3  -8    0.65    1.60
   5  -3   8   -2.56    1.27
   5   3   8    0.02    1.60
  -5   3  -8   -1.22    1.43
   5   3   8   -0.37    1.19
   6  -3   8    2.85    2.07
  -6   3  -8   -1.96    1.48
   6   3   8   -0.52    1.64
   6   3   8   -0.38    1.58
  -6  -4   8   -0.01    1.08
  -6  -4   8   -2.03    1.49
   6  -4  -8   -1.25    1.96
   6   4  -8   -1.50    1.67
  -6   4   8   -0.54    1.35
  -6   4   8    1.85    1.26
  -5  -4   8    7.77    1.25
  -5  -4   8    8.53    1.84
   5  -4  -8    7.40    1.92
  -5   4   8    8.26    1.24
  -5   4   8    3.75    1.52
   5   4  -8    6.80    1.97
   4  -4  -8    4.10    1.48
  -4  -4   8    2.51    1.41
  -4  -4   8    2.35    0.75
  -4   4   8    1.93    1.29
   4   4  -8    1.59    1.18
  -3  -4   8    3.81    0.92
   3  -4  -8    2.87    1.04
   3  -4  -8    4.40    1.19
   3   4  -8    2.95    1.24
  -3   4   8    3.25    1.05
   2  -4  -8    4.92    1.12
   2  -4  -8    5.94    1.07
  -2  -4   8    4.16    0.89
  -2   4   8    4.17    1.26
   2   4  -8    3.82    1.30
   2   4  -8    5.44    1.07
   1  -4  -8    4.57    0.71
   1  -4  -8    3.26    1.18
  -1  -4   8    5.78    1.09
   1   4  -8    4.15    1.25
   1   4  -8    5.13    0.90
  -1   4   8    3.62    1.22
   0  -4  -8    2.19    0.45
   0  -4   8    1.72    0.88
   0  -4  -8    2.20    1.18
   0   4   8   -0.47    1.03
   0   4  -8    1.32    0.74
   0   4  -8    1.76    1.09
   1  -4   8    1.90    1.02
   1  -4   8    2.99    0.72
  -1  -4  -8    1.13    1.17
  -1   4  -8    2.41    1.05
   1   4   8    1.55    1.07
   1   4   8    2.29    0.55
   2  -4   8    2.50    0.72
  -2  -4  -8    2.76    1.34
   2   4   8    1.16    0.75
   2   4   8    2.67    1.09
  -2   4  -8    1.04    1.08
  -3  -4  -8    4.56    1.59
   3  -4   8    6.71    1.17
  -3   4  -8    5.82    1.32
   3   4   8    7.36    1.34
   3   4   8    5.94    1.21
   4  -4   8   14.62    2.05
  -4  -4  -8    9.48    1.92
   4   4   8    9.25    1.59
   4   4   8   10.78    1.56
  -4   4  -8   16.89    2.09
   5  -4   8    0.63    1.40
  -5  -4  -8    1.68    1.67
   5   4   8   -2.39    1.13
  -5   4  -8    0.23    1.19
  -6  -4  -8   -2.53    1.73
   6  -4   8    0.45    1.65
  -6   4  -8    1.10    1.24
   6   4   8   -0.18    1.61
   6   4   8    2.46    1.70
   6  -5  -8    1.87    2.11
  -6  -5   8    3.81    1.17
  -6  -5   8    1.28    1.72
   6   5  -8    4.46    1.77
  -6   5   8    0.50    1.26
  -6   5   8    2.24    1.65
  -5  -5   8    2.62    1.03
  -5  -5   8    1.63    1.60
   5  -5  -8   -0.15    1.62
   5   5  -8   -0.40    1.30
  -5   5   8    1.74    1.09
  -5   5   8    3.13    1.49
  -4  -5   8   -0.41    1.36
  -4  -5   8    0.90    0.75
   4  -5  -8    1.41    1.42
  -4   5   8   -1.20    1.24
   4   5  -8    0.47    1.18
  -3  -5   8    4.09    0.94
   3  -5  -8    4.30    1.24
   3  -5  -8    5.71    1.28
   3   5  -8    5.08    1.24
  -3   5   8    4.74    1.42
   2  -5  -8   13.43    1.76
  -2  -5   8   16.15    1.61
   2  -5  -8   13.87    1.59
  -2   5   8   14.51    1.95
   2   5  -8   17.10    2.20
   1  -5  -8   15.88    1.50
  -1  -5   8   20.36    1.66
   1  -5  -8   16.72    2.12
  -1   5   8   16.73    2.17
   1   5  -8   20.04    2.20
   1   5  -8   17.60    1.73
   0  -5  -8    7.06    1.38
   0  -5   8    7.67    1.11
   0  -5  -8    6.69    0.79
   0   5   8    7.43    1.35
   0   5  -8    7.00    0.89
   0   5  -8    8.68    1.36
   1  -5   8   -0.19    0.72
  -1  -5  -8    1.53    1.18
   1  -5   8    0.66    0.95
  -1   5  -8    1.83    1.05
   1   5   8   -0.11    0.99
   1   5   8   -0.22    0.62
   2  -5   8    7.43    1.05
  -2  -5  -8    6.35    1.56
  -2   5  -8    9.06    1.24
   2   5   8    6.23    1.32
   2   5   8    7.52    1.08
  -3  -5  -8   27.06    3.09
   3  -5   8   28.71    2.49
   3   5   8   34.79    2.65
  -3   5  -8   29.94    2.66
   3   5   8   27.53    2.52
  -4  -5  -8   -0.72    1.48
   4  -5   8    1.11    1.50
   4   5   8   -0.17    1.39
   4   5   8    1.19    1.18
  -4   5  -8    1.54    1.16
   5  -5   8    0.96    1.47
  -5  -5  -8   -0.21    1.69
   5   5   8    1.23    1.26
   5   5   8    0.71    1.21
  -5   5  -8    1.86    1.19
   6  -5   8    1.42    1.77
  -6  -5  -8   -1.54    1.82
  -6   5  -8   -2.96    1.32
   6   5   8    1.29    1.90
   6   5   8    1.59    1.57
  -6  -6   8   36.08    2.45
   6  -6  -8   32.05    4.01
  -6  -6   8   29.34    3.78
  -6   6   8   27.01    3.50
  -6   6   8   36.83    2.87
   6   6  -8   42.51    4.16
   5  -6  -8   -2.02    1.57
  -5  -6   8    2.22    0.84
  -5  -6   8    1.23    1.65
  -5   6   8    2.93    1.55
   5   6  -8    2.31    1.51
  -5   6   8    3.85    1.04
   4  -6  -8   -0.64    0.94
   4  -6  -8   -0.22    1.33
  -4  -6   8    1.68    0.68
  -4  -6   8   -0.16    1.39
   4   6  -8    1.02    1.23
  -4   6   8    0.11    1.37
   3  -6  -8    1.41    0.92
  -3  -6   8    0.44    0.73
   3  -6  -8    1.70    1.39
  -3   6   8   -0.63    1.22
   3   6  -8    0.15    1.15
   2  -6  -8   22.47    2.02
  -2  -6   8   22.56    1.78
   2  -6  -8   21.88    2.49
   2   6  -8   25.55    2.54
  -2   6   8   23.43    2.45
  -1  -6   8    0.70    0.68
   1  -6  -8   -0.59    1.02
  -1   6   8   -1.80    1.12
   1   6  -8   -0.36    1.08
   1   6  -8   -0.11    0.76
   0  -6   8    2.60    0.88
   0  -6  -8    1.10    1.17
   0   6  -8    2.08    1.10
   0   6   8    1.93    1.19
   0   6  -8    2.18    0.89
  -1  -6  -8    3.54    1.34
   1  -6   8    2.23    0.82
  -1   6  -8    2.25    1.31
   1   6   8    1.91    1.10
   1   6   8    1.94    0.83
  -2  -6  -8    0.58    1.37
   2  -6   8   -0.16    0.93
   2   6   8    0.86    1.08
   2   6   8    0.66    0.88
  -2   6  -8    0.27    0.98
   3  -6   8    0.71    1.05
  -3  -6  -8    1.42    1.47
   3   6   8    1.44    1.24
  -3   6  -8    1.15    0.83
   3   6   8    0.96    1.15
  -4  -6  -8   27.95    3.25
   4  -6   8   26.94    2.74
   4   6   8   29.66    2.63
   4   6   8   26.23    2.80
  -4   6  -8   22.31    2.43
   5  -6   8   -0.50    1.79
  -5  -6  -8   -0.82    1.63
   5   6   8    1.53    1.24
  -5   6  -8   -0.59    1.09
   5   6   8   -1.07    1.31
   6  -6   8   -0.55    1.75
  -6  -6  -8   -0.03    1.87
  -6   6  -8    0.80    1.34
   6   6   8   -3.14    1.86
   6   6   8   -0.68    1.51
  -6  -7   8   11.98    2.38
   6  -7  -8   13.77    2.97
   6   7  -8   11.04    2.22
  -6   7   8   10.45    2.20
  -6   7   8   12.33    1.64
  -5  -7   8    1.52    1.75
  -5  -7   8   -0.62    0.63
   5  -7  -8   -0.32    1.64
  -5   7   8   -1.85    1.46
   5   7  -8    1.58    1.51
  -5   7   8   -0.51    0.95
   4  -7  -8    0.47    1.71
  -4  -7   8    1.63    1.56
  -4  -7   8   -0.13    0.59
   4  -7  -8   -0.53    0.88
   4   7  -8    1.83    1.36
  -4   7   8    1.49    1.47
  -3  -7   8    1.07    0.77
  -3  -7   8    0.38    1.34
   3  -7  -8    1.80    1.43
   3  -7  -8    2.81    1.11
  -3   7   8    1.97    1.38
   3   7  -8    0.43    1.37
   2  -7  -8    0.90    1.12
  -2  -7   8    0.61    0.71
   2  -7  -8    0.04    0.98
  -2   7   8   -0.45    1.23
   2   7  -8    1.62    1.35
  -1  -7   8    1.10    0.81
   1  -7  -8    1.63    0.92
   1  -7  -8    0.31    1.07
   1   7  -8    1.41    0.91
  -1   7   8    0.65    1.31
   0  -7   8    2.06    1.02
   0  -7  -8    0.30    1.14
   0   7   8    1.48    1.19
   0   7  -8    2.29    1.11
   0   7  -8    0.46    0.96
  -1  -7  -8   11.06    1.73
   1  -7   8   10.31    1.50
  -1   7  -8   10.71    1.47
   1   7   8   13.66    1.46
   1   7   8    9.72    1.50
  -2  -7  -8    0.41    1.38
   2  -7   8    0.51    1.07
  -2   7  -8    0.83    0.99
   2   7   8    0.90    1.08
   2   7   8   -0.59    0.71
  -3  -7  -8    0.48    1.48
   3  -7   8    2.28    1.17
   3   7   8    1.68    1.17
  -3   7  -8    4.15    1.29
   3   7   8    0.81    1.13
   4  -7   8    3.88    1.46
  -4  -7  -8    5.17    1.84
  -4   7  -8   -0.34    1.15
   4   7   8    2.13    1.27
  -4   7  -8    3.85    1.22
   4   7   8    3.09    1.32
   5  -7   8    1.14    1.60
  -5  -7  -8    1.73    1.87
  -5   7  -8    3.79    1.24
   5   7   8    3.94    1.53
  -5   7  -8    0.13    0.99
   5   7   8    2.84    1.53
   6  -7   8   -0.49    2.22
  -6  -7  -8    1.51    2.03
   6   7   8   -1.06    1.58
   6   7   8    0.42    1.18
  -6   7  -8    2.05    1.08
  -6  -8   8    0.04    1.94
   6  -8  -8    0.09    2.09
   6   8  -8    0.79    1.81
  -6   8   8   -3.94    1.60
   5  -8  -8   -1.70    1.68
  -5  -8   8    2.64    1.74
  -5  -8   8    0.53    0.35
  -5   8   8    0.10    1.57
  -5   8   8    0.00    0.85
   5   8  -8    0.65    1.59
  -4  -8   8    4.87    1.80
   4  -8  -8    7.23    1.22
  -4  -8   8    6.39    0.88
   4  -8  -8    4.58    1.68
  -4   8   8    5.62    1.77
   4   8  -8    8.54    1.82
  -3  -8   8   -0.31    1.32
   3  -8  -8   -0.29    0.99
  -3  -8   8   -1.24    0.63
   3  -8  -8    2.36    1.30
   3   8  -8    2.31    1.56
  -3   8   8    0.76    1.40
   2  -8  -8    1.70    1.29
   2  -8  -8    3.53    1.29
  -2  -8   8   -0.22    0.66
   2   8  -8   -0.59    1.13
  -2   8   8    1.58    1.38
  -1  -8   8    0.16    0.68
   1  -8  -8   -0.19    1.07
   1  -8  -8   -1.14    0.95
   1   8  -8    0.89    1.02
  -1   8   8    0.31    0.72
   0  -8   8   -1.22    0.75
   0  -8  -8    0.35    1.16
   0   8  -8    0.60    1.09
   0   8   8    0.43    1.16
   0   8  -8   -0.55    1.03
  -1  -8  -8   -0.52    1.29
   1   8   8   -1.10    1.07
  -1   8  -8   -0.17    0.99
   1   8   8   -1.51    0.87
   2  -8   8   11.38    1.47
  -2  -8  -8   10.52    1.85
   2   8   8    9.03    1.47
  -2   8  -8   11.17    1.46
   2   8   8   10.00    1.27
   3  -8   8   -0.97    1.17
  -3  -8  -8    0.33    1.52
   3   8   8   -0.65    1.04
  -3   8  -8   -0.92    1.19
   3   8   8    0.28    1.15
  -3   8  -8   -1.13    0.97
   4  -8   8    0.88    1.39
  -4  -8  -8    0.05    1.63
  -4   8  -8    1.22    1.22
  -4   8  -8   -2.14    0.99
   4   8   8   -1.47    1.36
   4   8   8    0.64    1.41
   5  -8   8    0.26    2.04
  -5  -8  -8    1.09    1.91
   5   8   8    0.82    1.21
  -5   8  -8    1.87    1.23
   5   8   8   -0.15    1.53
  -5   8  -8   -1.53    1.22
  -6  -8  -8    3.91    2.25
   6  -8   8    8.18    2.28
  -6   8  -8    7.96    1.48
   6   8   8    3.48    1.35
   6   8   8    5.23    1.96
  -6   8  -8    6.30    1.11
   6  -9  -8   -2.73    1.96
  -6  -9   8   -0.90    2.03
  -6   9   8    4.64    1.99
   6   9  -8    1.99    2.02
   5  -9  -8    2.36    1.83
  -5  -9   8   -0.91    1.71
  -5   9   8    2.79    1.79
  -5   9   8    1.19    0.73
   5   9  -8   -1.19    2.11
  -4  -9   8   -0.42    1.62
  -4  -9   8    0.72    0.34
   4  -9  -8   -0.26    0.77
   4  -9  -8    1.08    1.49
  -4   9   8    0.66    1.50
   4   9  -8   -0.33    1.69
  -3  -9   8    8.28    1.04
   3  -9  -8   10.53    1.37
  -3  -9   8    6.90    1.45
   3  -9  -8    7.49    1.60
  -3   9   8    7.60    1.83
   3   9  -8    8.11    1.72
  -2  -9   8    1.48    1.45
  -2  -9   8    5.82    0.85
   2  -9  -8    5.69    1.29
   2  -9  -8    4.01    1.20
   2   9  -8    5.91    1.43
  -2   9   8    0.80    1.48
  -1  -9   8    4.28    0.84
   1  -9  -8    3.04    1.22
   1  -9  -8    3.39    1.01
  -1   9   8    2.76    1.32
   1   9  -8    3.65    1.22
   0  -9   8   19.36    1.89
   0  -9  -8   16.45    2.41
   0   9  -8   21.09    2.29
   0   9   8   22.46    2.45
  -1  -9  -8   19.42    2.61
   1   9   8   20.84    2.11
  -1   9  -8   20.05    2.21
   1   9   8   18.38    2.27
  -2  -9  -8    2.03    1.52
   2  -9   8    2.15    1.16
   2   9   8    2.23    1.17
  -2   9  -8    3.45    1.09
   2   9   8    1.57    1.19
   3  -9   8   -0.25    1.27
  -3  -9  -8    0.20    1.53
   3   9   8   -1.27    1.08
  -3   9  -8   -2.70    1.09
   3   9   8    0.35    1.35
  -4  -9  -8    0.15    1.78
   4  -9   8    3.67    1.59
   4   9   8    1.33    1.60
  -4   9  -8    3.66    1.23
   4   9   8    2.29    1.19
  -5  -9  -8    3.26    2.05
   5  -9   8   10.35    2.14
  -5   9  -8    7.14    1.42
   5   9   8    2.27    1.95
  -5   9  -8    5.22    1.41
   5   9   8    6.86    1.64
   6 -10  -8    5.66    2.39
   6  10  -8    5.07    2.36
   5 -10  -8    0.14    1.88
  -5 -10   8   -1.27    1.75
  -5  10   8   -0.71    0.61
  -5  10   8    2.22    1.82
   5  10  -8   -0.23    1.98
   4 -10  -8    0.33    0.84
  -4 -10   8   -2.15    1.54
   4 -10  -8    2.32    1.61
  -4  10   8   -1.16    0.97
   4  10  -8    1.91    1.89
  -3 -10   8    4.74    0.66
   3 -10  -8    7.29    1.19
   3 -10  -8    6.88    1.62
  -3 -10   8    2.55    1.58
  -3  10   8    2.17    1.62
   3  10  -8    6.82    2.01
  -2 -10   8   16.55    1.56
   2 -10  -8   16.54    2.10
  -2 -10   8   14.43    2.05
   2 -10  -8   14.72    2.04
   2  10  -8   17.46    2.43
  -2  10   8   16.85    2.13
   1 -10  -8    5.19    1.24
   1 -10  -8    7.05    1.44
  -1 -10   8    7.80    1.05
   1  10  -8    6.39    1.48
  -1  10   8    7.83    1.56
   0 -10  -8    3.35    1.41
   0  10  -8    4.29    1.27
   0  10   8    3.73    1.33
  -1 -10  -8   -2.20    1.28
   1  10   8   -1.60    1.09
   1  10   8    0.38    1.21
  -2 -10  -8    3.54    1.67
   2 -10   8    5.31    1.33
  -2  10  -8    4.53    1.36
   2  10   8    4.33    1.31
   2  10   8    3.50    1.17
   3 -10   8   -1.20    1.24
  -3 -10  -8    1.72    1.70
   3  10   8   -0.86    1.11
   3  10   8    0.78    1.13
  -3  10  -8    0.34    0.94
  -3  10  -8    0.47    1.16
  -4 -10  -8   -1.90    1.61
   4 -10   8    2.42    1.58
   4  10   8   -1.04    1.30
  -4  10  -8   -1.91    1.17
  -4  10  -8   -0.44    1.49
   4  10   8   -1.16    1.53
  -5 -10  -8    1.42    2.00
   5 -10   8   -0.74    1.74
  -5  10  -8    0.10    1.10
  -5  10  -8    1.95    1.25
   5  10   8    2.02    2.08
   5  10   8    0.95    1.10
  -5 -11   8    5.28    2.09
   5 -11  -8    0.11    1.92
  -5  11   8    1.50    1.39
   5  11  -8    1.81    2.21
  -4 -11   8    4.92    1.89
   4 -11  -8   10.09    2.01
   4 -11  -8    7.44    1.02
   4  11  -8    5.57    1.96
  -4  11   8    7.57    2.00
  -3 -11   8   12.38    2.19
   3 -11  -8   13.35    1.71
  -3 -11   8   12.35    1.02
   3 -11  -8   14.13    2.25
  -3  11   8   14.74    2.20
   3  11  -8   12.57    2.08
  -2 -11   8    0.18    0.68
  -2 -11   8    1.34    1.43
   2 -11  -8   -0.70    1.01
   2 -11  -8    1.87    1.65
   2  11  -8    2.13    1.48
  -2  11   8   -0.47    0.99
  -1 -11   8   21.33    1.90
   1 -11  -8   21.24    2.51
  -1 -11   8   23.97    2.70
   1 -11  -8   21.97    2.30
   1  11  -8   21.72    2.59
  -1  11   8   25.12    2.69
   0 -11  -8   30.81    3.42
   0  11  -8   33.14    2.92
   0  11   8   33.62    2.87
  -1 -11  -8   19.89    2.70
   1  11   8   17.80    2.14
   1  11   8   17.46    2.36
  -2 -11  -8    0.34    1.62
   2 -11   8    2.53    1.24
  -2  11  -8    0.33    0.91
   2  11   8   -1.00    1.32
   2  11   8    0.53    1.11
  -3 -11  -8   -1.08    1.63
   3 -11   8    1.55    1.39
   3  11   8    1.35    1.54
   3  11   8   -0.07    1.38
  -3  11  -8    0.30    1.44
  -4 -11  -8    2.35    1.86
   4 -11   8    3.07    1.71
  -4  11  -8    0.74    1.65
   4  11   8    0.61    1.33
   4  11   8    0.65    1.49
  -5 -11  -8    2.28    2.11
   5 -11   8    1.79    1.85
   5  11   8    3.63    1.20
   5  11   8    1.21    2.54
  -5  11  -8    2.98    1.95
  -5 -12   8    0.54    2.03
   5 -12  -8    0.59    1.99
  -5  12   8   -0.06    1.77
   5  12  -8    3.87    2.25
  -4 -12   8    2.00    1.82
   4 -12  -8    3.97    1.88
   4 -12  -8    3.39    0.87
  -4  12   8    2.07    1.84
   4  12  -8    1.26    1.80
   3 -12  -8    5.14    1.71
  -3 -12   8    4.09    0.46
  -3 -12   8    1.02    1.71
   3 -12  -8    6.48    1.06
   3  12  -8    3.18    2.08
  -3  12   8    6.60    1.80
   2 -12  -8   -1.10    1.66
   2 -12  -8    0.98    1.29
  -2 -12   8    0.99    1.50
  -2 -12   8    2.25    0.83
  -2  12   8    4.64    1.65
   2  12  -8    1.96    1.58
  -1 -12   8    1.15    0.96
   1 -12  -8   -0.33    1.41
   1 -12  -8   -0.30    1.16
  -1 -12   8   -0.17    1.27
  -1  12   8    2.23    1.46
   1  12  -8    1.09    1.40
   0 -12  -8   24.79    2.85
   0 -12   8   22.99    2.58
   0  12   8   21.74    2.47
   0  12  -8   20.58    2.89
  -1 -12  -8    1.73    1.49
   1  12   8    0.99    1.14
   1  12   8    1.26    1.18
  -2 -12  -8   50.96    4.40
   2 -12   8   51.47    3.83
   2  12   8   50.56    3.92
  -2  12  -8   48.56    3.65
   2  12   8   49.56    3.72
   3 -12   8   -1.79    1.40
  -3 -12  -8    1.63    1.80
   3  12   8   -0.29    1.28
   3  12   8   -0.73    1.01
  -3  12  -8   -3.14    1.42
  -4 -12  -8    5.06    2.07
   4 -12   8    3.61    1.82
   4  12   8    8.48    1.38
  -4  12  -8    4.95    1.88
   4  12   8    8.18    1.87
  -5 -12  -8    3.23    2.01
   5 -12   8    2.08    2.02
  -5  12  -8    6.29    2.01
   5  12   8    2.82    1.39
   5  12   8    2.87    2.07
  -5 -13   8    2.45    2.06
   5 -13  -8   -0.99    2.01
   5  13  -8    4.43    2.10
  -5  13   8    2.45    1.82
   4 -13  -8    0.98    0.69
  -4 -13   8    1.68    1.82
   4 -13  -8   -3.56    1.72
  -4  13   8    5.09    2.02
   4  13  -8    0.17    1.81
  -3 -13   8    7.61    2.00
   3 -13  -8    8.64    1.25
   3 -13  -8    5.26    1.85
   3  13  -8    3.77    1.89
  -3  13   8    5.52    1.82
  -2 -13   8   -0.47    0.78
   2 -13  -8   -0.82    1.44
  -2 -13   8   -0.37    1.51
   2 -13  -8    1.47    1.37
   2  13  -8    0.12    1.63
  -2  13   8   -2.06    1.45
  -1 -13   8    2.78    1.06
   1 -13  -8    1.28    1.56
  -1 -13   8    4.61    1.52
   1 -13  -8    1.59    1.23
   1  13  -8    2.73    1.90
  -1  13   8    5.67    1.55
   0 -13  -8   -2.24    1.32
   0 -13   8   -0.98    1.03
   0  13  -8    0.21    1.41
   0  13   8   -0.77    1.24
   1 -13   8    0.60    1.02
  -1 -13  -8   -0.73    1.46
   1  13   8    1.38    1.56
   1  13   8    0.59    1.05
  -2 -13  -8   11.10    2.22
   2 -13   8    9.79    1.77
   2  13   8   12.09    1.81
  -2  13  -8   16.37    1.97
   2  13   8   14.45    1.64
  -3 -13  -8    2.02    1.86
   3 -13   8   -0.92    1.51
   3  13   8   -1.75    1.29
   3  13   8   -1.15    1.62
  -3  13  -8    0.48    1.51
   4 -13   8   -0.36    1.68
  -4 -13  -8    0.40    1.89
   4  13   8   -1.32    1.58
   4  13   8   -0.98    1.19
  -4  13  -8    0.44    1.72
   4 -14  -8    1.27    2.39
  -4 -14   8    1.37    1.90
   4  14  -8    0.14    1.90
  -4  14   8    0.36    1.95
   3 -14  -8   -0.07    0.94
   3 -14  -8    2.63    1.77
  -3 -14   8   -0.88    1.69
  -3  14   8   -0.48    1.68
   3  14  -8   -0.75    1.76
   2 -14  -8    1.09    1.18
  -2 -14   8   -0.15    0.76
   2 -14  -8    0.18    1.82
  -2 -14   8    1.06    1.64
   2  14  -8   -2.54    1.69
  -2  14   8   -0.36    1.52
   1 -14  -8    0.89    1.29
  -1 -14   8    2.29    1.09
   1 -14  -8    2.58    1.29
  -1 -14   8    0.79    1.42
  -1  14   8    2.81    1.53
   1  14  -8    1.39    1.69
   0 -14  -8   -0.76    1.70
   0  14  -8    1.17    1.56
   0  14   8    1.30    1.31
  -1 -14  -8    2.42    1.96
   1 -14   8    1.51    1.09
   1  14   8    2.17    1.19
   1  14   8   -0.59    1.30
   2 -14   8   -0.32    1.18
   2 -14   8   -0.33    1.34
  -2 -14  -8   -0.14    1.74
  -2  14  -8   -0.92    1.04
   2  14   8   -0.34    1.31
   2  14   8   -0.49    0.90
   3 -14   8    4.13    1.19
   3 -14   8    3.59    1.74
  -3 -14  -8    2.26    1.95
   3  14   8    3.89    1.67
   3  14   8    4.82    1.11
  -3  14  -8    4.85    1.72
   4 -14   8    2.13    1.86
   4 -14   8    6.02    1.05
  -4 -14  -8    6.88    2.19
   4  14   8    4.00    1.39
  -4  14  -8    4.51    1.93
   4  14   8    2.23    1.76
   4 -15  -8    4.79    2.24
  -4 -15   8    1.75    1.94
  -4  15   8    5.55    2.15
   4  15  -8    9.09    2.72
   3 -15  -8    1.86    1.19
   3 -15  -8    4.74    1.92
  -3 -15   8    0.59    1.76
   3  15  -8    1.78    1.94
  -3  15   8    3.48    1.88
   2 -15  -8   -3.33    1.38
  -2 -15   8    1.23    0.78
  -2 -15   8    0.38    1.56
   2 -15  -8    0.51    1.62
   2  15  -8   -3.68    1.71
  -2  15   8    0.13    1.64
  -1 -15   8    2.82    1.59
  -1 -15   8    2.84    1.14
   1 -15  -8    2.67    1.65
   1 -15  -8    5.16    1.52
   1  15  -8    3.00    1.87
  -1  15   8    5.79    1.67
   0 -15   8    0.40    1.24
   0 -15  -8    2.34    1.54
   0  15  -8    0.96    1.66
   0  15   8    0.66    1.32
   1 -15   8    3.80    1.30
  -1 -15  -8    2.73    2.05
   1  15   8    1.30    1.53
   1  15   8    2.33    1.32
   2 -15   8    2.45    1.36
  -2 -15  -8    0.78    1.79
   2 -15   8    0.48    1.44
  -2  15  -8   -2.41    1.04
   2  15   8    1.52    1.52
   2  15   8   -0.32    1.04
   3 -15   8   -1.28    1.64
   3 -15   8   -0.44    1.16
  -3 -15  -8    0.42    1.91
   3  15   8    0.67    1.66
  -3  15  -8   -0.90    1.60
   3  15   8    1.06    1.11
   3 -16  -8    2.78    1.14
  -3 -16   8    3.17    2.01
   3 -16  -8    2.65    2.42
  -3  16   8    4.39    2.00
   3  16  -8    0.67    2.59
  -2 -16   8   -1.15    1.63
   2 -16  -8    2.41    1.80
   2 -16  -8    1.07    1.54
  -2 -16   8    1.59    0.72
  -2  16   8    0.68    1.65
   2  16  -8    1.75    2.06
  -1 -16   8    4.03    1.66
   1 -16  -8    3.56    1.55
   1 -16  -8    1.35    1.63
  -1 -16   8    2.22    1.20
  -1  16   8    1.15    1.56
   1  16  -8    3.94    2.03
   0 -16  -8    5.81    1.77
   0 -16   8    5.29    1.78
   0  16   8    3.93    1.53
   1 -16   8   -1.98    1.11
  -1 -16  -8   -1.08    1.94
   1  16   8    0.30    1.16
   1  16   8    0.72    1.96
   2 -16   8   12.12    2.04
   2 -16   8    8.03    1.46
  -2 -16  -8   10.15    2.28
   2  16   8   11.11    1.58
  -2  16  -8    8.53    1.49
   2  16   8   14.93    2.14
   3 -16   8    1.18    1.17
  -3 -16  -8    2.95    2.05
   3 -16   8   -1.71    1.73
   3  16   8   -1.43    1.02
   3  16   8   -0.10    2.09
  -3  16  -8   -0.07    1.69
   2 -17  -8    6.56    2.18
  -2 -17   8   12.55    2.33
   2 -17  -8   11.04    1.89
   2  17  -8   12.22    2.64
  -2  17   8   11.11    2.19
  -1 -17   8   -0.81    1.34
   1 -17  -8   -2.48    1.56
   1 -17  -8   -2.64    1.72
  -1 -17   8    2.68    1.68
  -1  17   8    0.18    1.52
   1  17  -8   -2.98    1.87
   0 -17   8    0.89    1.34
   0 -17  -8    0.22    1.59
   0  17   8   -0.22    1.36
  -1 -17  -8    5.06    1.86
   1 -17   8    3.65    1.33
   1  17   8    4.63    1.87
   1  17   8    4.35    1.42
   2 -17   8   -1.04    1.31
  -2 -17  -8    2.48    1.96
   2 -17   8   -1.11    1.58
  -2  17  -8   -1.02    1.23
   2  17   8    1.20    1.77
   2  17   8   -0.69    1.32
   1 -18  -8    9.89    2.21
  -1 -18   8    6.40    1.95
   1 -18  -8    4.81    1.86
  -1 -18   8    8.07    1.40
   1  18  -8    6.22    2.86
  -1  18   8    6.67    1.91
   0 -18  -8   -2.14    1.93
   0 -18   8    2.96    1.50
   0  18   8    0.89    1.45
   1 -18   8   -0.37    1.23
  -1 -18  -8   -1.66    1.71
   1  18   8    0.31    1.64
   6   0  -9    1.37    1.72
  -6   0   9    1.06    1.43
  -6   0   9   -0.18    1.65
   5   0  -9    0.37    1.69
  -5   0   9    0.15    0.97
  -5   0   9    0.91    1.19
  -4   0   9   -0.29    1.21
   4   0  -9    1.21    1.41
   3   0  -9    2.92    1.28
  -3   0   9   -1.89    0.76
   3   0  -9    0.57    0.97
  -2   0   9    0.13    1.02
   2   0  -9   -0.83    0.65
   2   0  -9   -0.60    1.10
   1   0  -9   18.53    2.31
   1   0  -9   18.66    1.34
  -1   0   9   19.68    2.06
   0   0  -9    1.08    1.19
   0   0   9    0.47    0.72
   1   0   9   14.58    1.90
  -1   0  -9   15.58    2.23
   2   0   9   -0.79    0.60
  -2   0  -9    0.87    1.21
   2   0   9   -0.06    0.75
  -3   0  -9    2.05    1.34
   3   0   9   -0.07    1.18
   3   0   9    0.10    0.90
   4   0   9    0.93    1.35
   4   0   9   -0.40    1.22
  -4   0  -9    0.08    1.35
  -5   0  -9    2.80    1.54
   5   0   9    0.15    1.43
   5   0   9    2.56    1.53
  -6   0  -9   -0.88    1.56
   6   0   9   -0.10    1.39
   6   0   9   -2.26    1.84
  -6  -1   9   -0.12    1.04
   6  -1  -9    2.25    2.10
  -6  -1   9    0.30    1.44
  -6   1   9   -0.56    1.22
  -6   1   9   -0.41    1.53
   6   1  -9   -0.93    1.67
  -5  -1   9    0.92    0.99
   5  -1  -9    3.92    1.79
  -5  -1   9    0.23    1.26
   5   1  -9    1.58    1.70
  -5   1   9   -0.33    1.43
  -5   1   9    1.73    1.13
   4  -1  -9    0.00    1.18
  -4  -1   9   -0.15    0.91
   4   1  -9    2.04    1.20
  -4   1   9    2.02    1.12
  -3  -1   9    1.80    0.93
   3  -1  -9    0.45    1.14
   3  -1  -9    0.12    1.01
   3   1  -9    1.83    1.09
  -3   1   9    0.86    1.00
   3   1  -9   -0.06    1.19
  -2  -1   9    1.46    1.03
   2  -1  -9    0.87    0.66
   2  -1  -9    0.63    1.15
   2   1  -9    1.54    1.23
  -2   1   9    1.10    1.07
   2   1  -9    0.24    0.71
  -1  -1   9   48.54    3.28
   1  -1  -9   42.18    2.68
   1  -1  -9   53.56    3.48
  -1   1   9   50.17    3.36
   1   1  -9   47.24    2.76
   1   1  -9   36.51    3.46
   0  -1  -9   16.95    2.27
   0  -1   9   15.50    1.88
   0   1   9   18.51    2.03
   0   1  -9   14.80    2.01
  -1  -1  -9    0.15    1.17
   1  -1   9    0.12    0.96
   1  -1   9   -0.30    0.33
   1   1   9   -0.19    0.99
  -1   1  -9    1.35    1.19
  -2  -1  -9    4.63    1.42
   2  -1   9    5.77    0.80
   2  -1   9    4.83    1.25
   2   1   9    2.33    1.17
  -2   1  -9    4.27    1.36
   2   1   9    4.63    0.77
   3  -1   9    5.62    1.42
  -3  -1  -9    4.78    1.52
   3  -1   9    5.21    1.17
   3   1   9    3.99    1.34
   3   1   9    7.12    1.12
  -3   1  -9    4.25    1.43
   4  -1   9    1.29    1.13
   4  -1   9    1.29    1.42
  -4  -1  -9    1.54    1.41
   4   1   9    3.29    1.30
   4   1   9    1.33    1.33
  -4   1  -9    0.18    1.32
   5  -1   9    0.56    1.49
  -5  -1  -9   -0.36    1.45
   5  -1   9    0.60    1.52
   5   1   9    0.34    1.18
  -5   1  -9    3.83    1.50
   5   1   9    1.91    1.42
  -6  -1  -9    3.08    1.73
   6  -1   9    5.08    1.70
   6  -1   9    2.15    1.73
   6   1   9    5.92    1.76
  -6   1  -9    5.10    1.70
   6   1   9    5.99    1.68
  -6  -2   9    4.28    1.69
  -6  -2   9    1.72    1.36
   6  -2  -9    3.30    1.82
   6   2  -9    1.36    1.79
  -6   2   9    0.88    1.24
  -6   2   9    1.26    1.39
   5  -2  -9    3.26    1.89
  -5  -2   9   -0.86    1.29
  -5  -2   9    0.45    0.89
   5   2  -9   -0.75    1.37
  -5   2   9   -1.53    1.08
  -5   2   9    0.58    1.12
  -4  -2   9    3.50    1.03
   4  -2  -9   10.47    1.82
  -4   2   9    7.04    1.41
   4   2  -9    6.04    1.60
  -3  -2   9    6.04    1.17
   3  -2  -9    4.42    1.27
   3  -2  -9    2.76    1.05
  -3   2   9    5.30    1.25
   3   2  -9    5.69    1.22
   2  -2  -9    0.31    0.72
  -2  -2   9   -0.33    0.92
   2  -2  -9   -0.61    1.07
   2   2  -9   -0.87    1.11
   2   2  -9    0.17    0.65
  -2   2   9    0.68    1.14
  -1  -2   9    2.13    0.99
   1  -2  -9    2.41    0.43
   1  -2  -9    0.54    1.15
   1   2  -9    3.72    0.63
   1   2  -9    2.21    1.23
  -1   2   9    2.75    1.19
   0  -2   9   84.94    4.85
   0  -2  -9   69.51    5.02
   0  -2   9   81.84    4.31
   0   2   9   73.91    4.88
   0   2  -9   65.57    4.96
   1  -2   9    1.13    0.43
  -1  -2  -9   -0.66    1.14
   1  -2   9    0.50    1.03
  -1   2  -9   -0.09    1.13
   1   2   9   -1.42    0.96
   2  -2   9    9.59    1.48
   2  -2   9    8.33    1.19
  -2  -2  -9    8.71    1.59
   2   2   9    7.33    1.10
  -2   2  -9   11.56    1.64
   2   2   9   10.25    1.46
   3  -2   9   29.60    2.87
   3  -2   9   28.89    2.49
  -3  -2  -9   30.87    3.09
   3   2   9   32.07    2.82
   3   2   9   30.04    2.47
  -3   2  -9   32.87    3.23
  -4  -2  -9   14.56    2.14
   4  -2   9   20.05    2.17
   4   2   9   19.55    2.41
  -4   2  -9   17.23    2.48
   4   2   9   15.13    1.91
  -5  -2  -9    0.50    1.53
   5  -2   9   -0.32    1.27
   5   2   9    0.35    1.27
   5   2   9   -1.13    1.28
  -5   2  -9   -0.92    1.32
   6  -2   9    1.88    1.62
  -6  -2  -9    0.08    1.72
   6   2   9    4.37    1.71
   6   2   9    4.03    1.58
  -6   2  -9   -1.41    1.35
  -6  -3   9    4.49    1.34
   6  -3  -9    3.19    1.91
  -6  -3   9    0.24    1.91
  -6   3   9    2.05    1.20
  -6   3   9    2.21    1.42
   6   3  -9    1.03    1.77
  -5  -3   9    3.53    1.59
   5  -3  -9    5.94    1.78
  -5  -3   9    2.67    1.12
  -5   3   9    6.27    1.54
   5   3  -9    3.45    1.53
  -5   3   9    1.87    1.28
  -4  -3   9    1.92    0.84
   4  -3  -9   -0.16    1.33
  -4   3   9    1.58    1.26
   4   3  -9    0.10    1.12
   3  -3  -9    0.91    1.35
   3  -3  -9    4.46    1.15
  -3  -3   9    3.37    1.18
   3   3  -9    5.90    1.28
  -3   3   9    5.03    1.33
  -2  -3   9    7.17    1.14
   2  -3  -9    7.57    1.42
   2  -3  -9    4.91    0.99
  -2   3   9    6.41    1.50
   2   3  -9    8.86    1.24
   2   3  -9    7.00    1.48
   1  -3  -9    9.15    1.57
   1  -3  -9    9.68    1.00
  -1  -3   9   12.74    1.65
   1   3  -9   10.60    1.60
  -1   3   9    9.09    1.52
   1   3  -9    9.82    1.20
   0  -3   9    0.55    0.93
   0  -3  -9   -1.05    1.12
   0   3   9   -0.03    1.03
   0   3  -9    2.01    1.16
   1  -3   9   11.99    1.13
  -1  -3  -9   10.83    1.70
   1  -3   9   13.73    1.83
   1   3   9   12.62    0.89
   1   3   9   11.96    1.60
  -1   3  -9   13.82    1.87
   2  -3   9    4.00    1.27
   2  -3   9    2.87    0.78
  -2  -3  -9    2.17    1.36
   2   3   9    3.11    1.20
   2   3   9    3.19    0.76
  -2   3  -9    7.34    1.42
   3  -3   9    9.38    1.34
  -3  -3  -9    8.97    1.75
   3   3   9   10.00    1.29
   3   3   9    8.38    1.49
  -3   3  -9    8.66    1.58
  -4  -3  -9    1.26    1.54
   4  -3   9    3.35    1.42
   4   3   9    3.85    1.42
   4   3   9    0.40    1.28
  -4   3  -9    3.79    1.36
  -5  -3  -9    2.01    1.74
   5  -3   9    6.65    1.56
   5   3   9    5.41    1.57
  -5   3  -9    4.79    1.57
   5   3   9    2.07    1.68
  -6  -3  -9   -0.78    1.76
   6  -3   9   -1.75    1.97
   6   3   9   -0.02    1.44
   6   3   9    0.70    1.58
  -6   3  -9    0.41    1.43
  -6  -4   9   -3.54    1.48
  -6  -4   9   -0.67    1.15
   6  -4  -9   -0.88    1.89
   6   4  -9    1.38    1.75
  -6   4   9   -2.33    1.32
  -6   4   9    0.74    1.25
   5  -4  -9   14.73    2.27
  -5  -4   9   15.21    2.19
  -5  -4   9   14.33    1.86
   5   4  -9   13.19    2.17
  -5   4   9   12.64    1.90
  -4  -4   9    1.49    1.52
   4  -4  -9    1.50    1.38
  -4  -4   9    2.49    0.82
  -4   4   9    1.08    1.32
   4   4  -9    3.32    1.22
   3  -4  -9   28.18    2.56
   3  -4  -9   26.91    2.42
  -3  -4   9   28.81    2.20
   3   4  -9   25.19    2.37
  -3   4   9   24.35    2.66
   2  -4  -9  151.44    9.02
   2  -4  -9  153.73    9.33
  -2  -4   9  163.64    9.15
  -2   4   9  146.66    9.38
   2   4  -9  164.65    9.13
   1  -4  -9   22.06    1.68
  -1  -4   9   25.67    2.12
   1  -4  -9   21.57    2.51
  -1   4   9   24.35    2.53
   1   4  -9   23.58    1.82
   1   4  -9   25.31    2.54
   0  -4  -9   38.20    2.26
   0  -4  -9   38.47    3.23
   0  -4   9   39.51    2.88
   0   4  -9   39.91    3.18
   0   4   9   37.26    3.06
   1  -4   9   18.52    2.00
   1  -4   9   16.47    1.53
  -1  -4  -9   13.53    1.91
   1   4   9   17.80    2.12
  -1   4  -9   19.79    2.16
   1   4   9   17.72    1.24
   2  -4   9   15.62    1.71
  -2  -4  -9   13.29    1.94
   2  -4   9   14.14    1.55
   2   4   9   15.01    1.75
   2   4   9   13.73    1.45
  -2   4  -9   15.02    2.14
  -3  -4  -9    4.70    1.65
   3  -4   9    4.69    1.06
   3   4   9    4.42    1.36
  -3   4  -9    5.63    1.45
   3   4   9    4.00    1.10
  -4  -4  -9    1.61    1.66
   4  -4   9   -0.61    1.09
   4   4   9    0.73    1.21
   4   4   9   -1.14    0.97
  -4   4  -9    1.38    1.55
  -5  -4  -9    2.32    1.82
  -5   4  -9    2.30    1.64
   5   4   9    3.04    1.40
   5   4   9    1.03    1.36
   6  -4   9   -2.32    1.60
  -6  -4  -9    0.79    1.95
   6   4   9    1.01    1.99
   6   4   9    0.46    1.40
  -6   4  -9   -0.32    1.58
   6  -5  -9    6.16    2.34
  -6  -5   9   10.78    2.52
  -6  -5   9    8.67    1.33
  -6   5   9   14.63    2.10
   6   5  -9    9.75    2.05
  -6   5   9    8.70    1.90
   5  -5  -9   -1.41    1.57
  -5  -5   9    1.41    0.95
  -5  -5   9   -0.55    1.90
  -5   5   9   -1.02    1.38
   5   5  -9   -2.92    1.62
  -4  -5   9    1.55    0.74
   4  -5  -9   -0.21    0.92
  -4  -5   9    1.05    1.45
   4  -5  -9   -0.15    1.31
  -4   5   9    0.00    1.33
   4   5  -9   -0.30    1.20
   3  -5  -9   23.12    2.36
   3  -5  -9   22.72    2.30
  -3  -5   9   25.55    1.93
  -3   5   9   20.76    2.62
   3   5  -9   18.53    2.57
   2  -5  -9   11.29    1.64
   2  -5  -9    9.24    1.28
  -2  -5   9   10.11    1.31
  -2   5   9    9.40    1.62
   2   5  -9   10.25    1.40
   2   5  -9   10.63    1.72
   1  -5  -9    5.30    0.79
  -1  -5   9    6.62    1.07
   1  -5  -9    5.95    1.42
  -1   5   9    3.65    1.34
   1   5  -9    6.26    1.00
   1   5  -9    5.77    1.39
   0  -5  -9    0.23    0.50
   0  -5   9   -0.05    0.89
   0  -5  -9   -0.19    1.21
   0   5   9   -0.14    1.14
   0   5  -9   -0.59    1.11
   1  -5   9   14.59    1.43
   1  -5   9   12.81    1.59
  -1  -5  -9   12.98    1.83
   1   5   9   11.52    1.61
   1   5   9   12.97    1.19
  -1   5  -9   12.65    1.68
   2  -5   9    2.82    0.88
  -2  -5  -9    0.56    1.36
   2   5   9   -0.31    1.15
   2   5   9    1.72    0.77
  -2   5  -9    2.97    1.07
  -3  -5  -9    2.62    1.56
   3  -5   9    1.54    1.20
   3   5   9    0.72    1.18
  -3   5  -9    1.75    1.19
   3   5   9    2.87    1.13
  -4  -5  -9    0.90    1.65
   4  -5   9    2.24    1.50
  -4   5  -9    1.98    1.29
   4   5   9    2.38    1.32
   4   5   9    0.08    1.35
   5  -5   9   -0.04    1.41
  -5  -5  -9   -3.67    1.62
   5   5   9   -1.17    1.20
   5   5   9    0.82    1.32
  -5   5  -9    0.49    1.28
  -6  -5  -9   -1.16    1.98
   6  -5   9   -1.10    1.69
   6   5   9   -1.94    1.83
  -6   5  -9    1.17    1.58
   6   5   9   -0.87    1.60
  -6  -6   9    6.50    1.12
   6  -6  -9    8.67    2.41
  -6  -6   9    6.21    2.03
  -6   6   9    7.32    1.91
   6   6  -9    7.16    2.04
  -6   6   9   10.28    1.54
   5  -6  -9    1.27    1.69
  -5  -6   9    4.07    0.93
  -5  -6   9    3.65    1.85
  -5   6   9    2.51    1.64
   5   6  -9    4.69    1.62
  -4  -6   9    1.07    1.53
   4  -6  -9    0.43    0.88
   4  -6  -9    1.50    1.45
  -4  -6   9    1.13    0.76
  -4   6   9   -3.21    1.32
   4   6  -9    3.67    1.39
   3  -6  -9   11.88    1.77
  -3  -6   9   13.32    1.51
   3  -6  -9   10.03    1.65
   3   6  -9    9.39    1.93
  -3   6   9    8.36    1.78
   2  -6  -9    9.70    1.35
   2  -6  -9    8.86    1.52
  -2  -6   9   12.74    1.40
   2   6  -9   15.34    1.82
  -2   6   9    7.80    1.53
   1  -6  -9    1.87    0.83
  -1  -6   9    1.86    1.00
   1  -6  -9    1.04    1.48
   1   6  -9    1.98    0.98
  -1   6   9    1.95    0.98
   1   6  -9    5.06    1.33
   0  -6  -9   -0.67    1.19
   0  -6  -9   -0.19    0.59
   0  -6   9    0.09    0.90
   0   6  -9   -0.17    1.08
   0   6  -9   -0.14    0.82
   0   6   9    1.52    1.22
   1  -6   9    0.57    0.80
   1  -6   9   -0.32    1.03
  -1  -6  -9    1.19    1.33
  -1   6  -9    0.18    1.12
   1   6   9    0.87    0.61
   1   6   9    0.81    1.14
  -2  -6  -9   10.18    1.80
   2  -6   9    9.96    1.21
   2   6   9    7.69    1.09
  -2   6  -9    8.20    1.47
   2   6   9   10.44    1.53
   3  -6   9    2.67    1.15
  -3  -6  -9    1.90    1.66
  -3   6  -9    5.89    1.38
   3   6   9    4.41    1.17
   3   6   9    3.89    1.32
  -4  -6  -9   -0.44    1.63
   4  -6   9    1.70    1.56
   4   6   9   -0.68    1.09
  -4   6  -9    1.80    1.35
   4   6   9   -1.02    1.12
   5  -6   9    2.44    1.87
  -5  -6  -9    0.70    1.85
  -5   6  -9    3.36    1.56
   5   6   9   -1.04    1.22
   5   6   9    2.96    1.45
  -6  -6  -9   -0.84    2.09
   6  -6   9    2.14    2.21
   6   6   9   -1.89    1.94
   6   6   9   -0.19    1.64
  -6   6  -9    1.20    1.40
  -6  -7   9    0.01    1.80
   6  -7  -9   -0.85    2.42
  -6   7   9    0.76    1.05
  -6   7   9    3.21    1.84
   6   7  -9    2.02    1.79
  -5  -7   9    3.11    1.83
  -5  -7   9    0.03    0.74
   5  -7  -9    2.72    1.80
   5   7  -9   -1.19    1.45
  -5   7   9    2.54    1.69
   4  -7  -9    3.28    1.53
   4  -7  -9    0.51    1.04
  -4  -7   9    1.17    1.59
  -4  -7   9    0.00    0.74
   4   7  -9    0.02    1.40
  -4   7   9   -0.75    1.53
   3  -7  -9    5.02    1.32
   3  -7  -9    4.49    1.40
  -3  -7   9    5.76    0.94
  -3   7   9    7.17    1.69
   3   7  -9    4.65    1.87
   2  -7  -9    7.11    1.41
   2  -7  -9    3.57    1.19
  -2  -7   9    4.23    0.87
  -2   7   9    6.34    1.23
   2   7  -9    4.12    1.27
   1  -7  -9    9.66    1.31
   1  -7  -9   12.56    1.73
  -1  -7   9   12.65    1.50
  -1   7   9   10.28    1.78
   1   7  -9    8.65    1.62
   1   7  -9   13.95    1.84
   0  -7   9    2.78    0.97
   0  -7  -9   -0.41    1.23
   0   7   9    3.56    1.34
   0   7  -9    0.65    1.13
   0   7  -9    0.98    0.82
   1  -7   9    0.41    1.07
  -1  -7  -9    0.93    1.37
   1  -7   9    1.78    0.88
   1   7   9    0.84    0.77
  -1   7  -9    2.18    1.14
   1   7   9   -1.13    1.15
  -2  -7  -9    0.11    1.50
   2  -7   9   -0.43    0.84
   2   7   9    0.83    1.18
   2   7   9   -0.05    0.84
  -2   7  -9    0.19    1.08
   3  -7   9    9.67    1.46
  -3  -7  -9    4.71    1.85
  -3   7  -9    9.51    1.46
   3   7   9    7.75    1.59
   3   7   9    9.99    1.57
   4  -7   9    0.32    1.25
  -4  -7  -9    1.30    1.79
  -4   7  -9   -0.31    1.29
   4   7   9   -0.51    1.24
   4   7   9    3.69    1.68
  -5  -7  -9   -0.22    1.82
   5  -7   9    2.38    1.59
   5   7   9    3.42    1.54
  -5   7  -9    1.06    1.18
   5   7   9   -0.24    1.26
  -6  -7  -9    3.68    2.32
   6  -7   9    6.68    2.17
   6   7   9    4.48    1.90
   6   7   9    4.37    1.77
  -6   7  -9    8.41    1.37
   6  -8  -9    2.32    2.11
  -6  -8   9   -0.12    1.92
  -6   8   9   -3.29    1.64
   6   8  -9    1.29    1.93
  -5  -8   9    2.01    1.80
  -5  -8   9    0.36    0.56
   5  -8  -9    2.41    1.77
   5   8  -9    0.95    1.66
  -5   8   9   -0.42    1.57
  -4  -8   9    9.64    1.21
   4  -8  -9    8.93    1.36
  -4  -8   9    7.99    1.96
   4  -8  -9    7.14    1.77
   4   8  -9   10.95    1.99
  -4   8   9    6.31    1.87
   3  -8  -9    5.75    1.65
  -3  -8   9    7.11    1.00
  -3  -8   9    2.80    1.58
   3  -8  -9    4.44    1.33
   3   8  -9    7.31    1.69
  -3   8   9    5.36    1.68
   2  -8  -9    3.01    1.23
  -2  -8   9   -0.46    0.62
   2  -8  -9    0.43    1.40
   2   8  -9   -0.04    1.47
  -2   8   9    2.69    1.44
   1  -8  -9    0.49    0.98
   1  -8  -9   -0.66    1.21
  -1  -8   9    2.74    0.84
  -1   8   9    0.09    1.02
   1   8  -9    2.10    1.27
   0  -8  -9   29.89    2.98
   0  -8   9   32.20    2.65
   0   8  -9   30.08    2.41
   0   8  -9   28.14    2.81
   0   8   9   30.53    2.86
   1  -8   9    2.43    0.98
  -1  -8  -9    1.33    1.39
   1   8   9    1.81    1.30
  -1   8  -9   -0.40    1.03
   1   8   9   -0.67    0.82
  -2  -8  -9   11.59    1.97
   2  -8   9    7.41    1.33
   2   8   9    9.70    1.57
  -2   8  -9   10.81    1.55
   2   8   9   10.58    1.44
   3  -8   9   19.11    2.35
  -3  -8  -9   25.34    3.22
  -3   8  -9   20.23    2.37
   3   8   9   16.79    2.39
   3   8   9   25.40    2.45
   4  -8   9    2.88    1.42
  -4  -8  -9    2.32    1.82
   4   8   9    3.51    1.37
  -4   8  -9    4.58    1.49
   4   8   9    3.53    1.88
   5  -8   9    1.96    2.04
  -5  -8  -9    0.55    1.90
  -5   8  -9   -0.98    1.24
   5   8   9    2.97    1.69
   5   8   9    1.02    1.71
   6  -9  -9   -0.74    2.16
   6   9  -9    3.44    2.16
   5  -9  -9   -0.25    1.74
  -5  -9   9    2.43    1.88
  -5   9   9   -1.70    1.64
   5   9  -9    1.30    1.88
   4  -9  -9    0.77    1.48
  -4  -9   9   -1.94    1.58
  -4  -9   9    0.71    0.58
   4  -9  -9    2.26    1.16
  -4   9   9   -0.41    1.55
   4   9  -9   -1.91    1.64
  -3  -9   9    1.39    1.49
   3  -9  -9    1.49    1.19
  -3  -9   9    2.74    0.75
   3  -9  -9    3.06    1.60
   3   9  -9    2.41    1.46
  -3   9   9    2.40    1.59
   2  -9  -9    6.17    1.50
   2  -9  -9    7.26    1.51
  -2  -9   9    6.04    1.02
  -2   9   9    7.61    1.78
   2   9  -9    5.99    1.50
   1  -9  -9   12.96    1.81
  -1  -9   9   11.78    1.51
   1  -9  -9   11.84    1.43
  -1   9   9   11.14    1.72
   1   9  -9   14.00    1.96
   0  -9  -9    2.50    1.40
   0  -9   9    2.06    1.17
   0   9  -9    2.51    1.11
   0   9   9    3.60    1.41
  -1  -9  -9    0.09    1.41
   1   9   9   -0.53    1.00
  -1   9  -9    1.54    1.16
   1   9   9    1.29    1.31
  -2  -9  -9    5.81    1.84
   2  -9   9   10.00    1.43
   2   9   9    7.49    1.37
   2   9   9    7.63    1.54
  -2   9  -9    8.63    1.44
  -3  -9  -9    0.68    1.64
   3  -9   9    0.98    1.26
  -3   9  -9    1.92    1.13
   3   9   9    0.38    1.20
   3   9   9    1.73    1.35
   4  -9   9    3.16    1.57
  -4  -9  -9    4.84    1.90
  -4   9  -9    4.43    1.48
   4   9   9    5.68    2.02
   4   9   9    2.67    1.30
   5  -9   9    4.66    1.91
  -5  -9  -9    5.68    2.12
   5   9   9    2.85    1.33
  -5   9  -9    5.14    1.37
   5   9   9    4.35    1.97
  -5 -10   9    3.34    1.95
   5 -10  -9    2.96    1.93
   5  10  -9   -2.49    2.00
  -5  10   9   -1.25    1.74
  -4 -10   9   -0.63    1.69
   4 -10  -9    1.80    0.95
   4 -10  -9    2.70    1.61
  -4 -10   9    0.33    0.34
   4  10  -9   -0.23    1.74
  -4  10   9   -1.39    1.56
  -3 -10   9    4.72    1.33
  -3 -10   9    3.85    0.73
   3 -10  -9    4.24    1.51
   3 -10  -9    5.32    1.25
  -3  10   9    5.29    1.72
   3  10  -9    2.98    1.93
  -2 -10   9    8.12    1.77
   2 -10  -9   10.63    1.56
   2 -10  -9    7.92    1.74
  -2 -10   9    9.39    1.16
   2  10  -9   10.39    1.75
  -2  10   9    9.30    1.89
   1 -10  -9    9.54    1.67
   1 -10  -9    8.65    1.36
  -1 -10   9    8.77    1.21
   1  10  -9   11.90    1.65
  -1  10   9   12.13    1.55
   0 -10  -9    5.93    1.57
   0 -10   9    5.94    1.21
   0  10  -9    7.33    1.38
   0  10   9    6.52    1.65
  -1 -10  -9   -0.69    1.43
  -1  10  -9    1.49    1.16
   1  10   9   -1.22    1.18
   1  10   9    0.86    1.17
  -2 -10  -9   12.42    2.19
   2 -10   9   14.56    1.99
   2  10   9   12.18    1.55
   2  10   9   13.70    1.81
  -2  10  -9   13.49    1.88
  -3 -10  -9    1.64    1.79
   3 -10   9   -0.26    1.22
   3  10   9    1.46    1.41
   3  10   9    3.27    1.34
  -3  10  -9    3.44    1.18
  -4 -10  -9   -0.10    1.74
   4 -10   9   -0.75    1.53
   4  10   9   -0.36    1.73
  -4  10  -9   -0.22    1.19
   4  10   9   -0.22    1.46
  -5 -10  -9    2.10    2.07
   5 -10   9    0.16    1.82
   5  10   9    1.45    2.03
  -5  10  -9    3.88    1.43
   5  10   9    1.73    1.50
  -5 -11   9    4.23    2.08
   5 -11  -9    0.65    1.96
   5  11  -9    3.20    2.65
  -5  11   9   -0.25    1.91
   4 -11  -9    2.08    1.04
   4 -11  -9    1.82    1.67
  -4 -11   9    2.56    1.91
  -4  11   9    3.33    1.81
   4  11  -9    1.98    1.71
  -3 -11   9    0.56    0.62
  -3 -11   9    0.44    1.57
   3 -11  -9    3.09    1.50
   3 -11  -9    1.24    1.04
   3  11  -9   -0.40    1.54
  -3  11   9    1.10    1.67
  -2 -11   9    3.44    1.61
   2 -11  -9    5.42    1.59
   2 -11  -9    4.39    1.44
  -2 -11   9    5.87    1.04
  -2  11   9    4.41    1.66
   2  11  -9    5.09    1.63
   1 -11  -9    5.38    1.31
   1 -11  -9    3.89    1.41
  -1 -11   9    4.37    1.03
   1  11  -9    4.15    1.48
  -1  11   9    5.30    1.60
   0 -11   9   19.06    2.10
   0 -11  -9   20.03    2.72
   0  11  -9   22.06    2.43
   0  11   9   23.61    2.36
  -1 -11  -9    3.83    2.06
   1  11   9    3.82    1.40
   1  11   9    3.82    1.48
   2 -11   9    0.70    1.14
  -2 -11  -9    2.13    1.70
   2  11   9   -1.52    1.45
   2  11   9    0.01    1.05
  -3 -11  -9    1.94    1.76
   3 -11   9    1.78    1.37
   3  11   9    2.67    1.27
  -3  11  -9    1.28    1.11
   3  11   9   -0.64    1.21
   4 -11   9    1.84    1.62
  -4 -11  -9   -0.80    1.73
   4  11   9   -0.54    1.18
  -4  11  -9   -0.33    1.15
   4  11   9    1.53    1.50
  -4  11  -9   -1.09    1.07
   5 -11   9   -0.52    1.84
  -5 -11  -9    3.48    2.16
  -5  11  -9    2.30    1.12
   5  11   9    0.75    1.88
   5  11   9    2.65    1.29
  -5 -12   9    6.20    2.28
   5 -12  -9    4.05    2.19
   5  12  -9    3.16    2.10
  -5  12   9   -2.02    1.82
   4 -12  -9    5.11    1.94
   4 -12  -9    3.89    1.06
  -4 -12   9    5.31    2.13
   4  12  -9    5.80    1.99
  -4  12   9    1.92    1.91
   3 -12  -9    2.12    1.07
  -3 -12   9    1.80    0.59
  -3 -12   9    0.79    1.68
   3 -12  -9    1.59    1.54
  -3  12   9    3.71    1.79
   3  12  -9    3.23    1.74
   2 -12  -9    6.44    1.68
  -2 -12   9   11.22    1.30
  -2 -12   9    8.12    1.89
   2 -12  -9    7.45    1.73
  -2  12   9    6.84    1.83
   2  12  -9   10.63    2.25
   1 -12  -9    3.22    1.64
   1 -12  -9   -0.43    1.40
  -1 -12   9    0.00    1.01
  -1 -12   9    1.06    1.40
   1  12  -9    2.19    1.48
  -1  12   9    1.53    1.52
   0 -12  -9    1.16    1.41
   0 -12   9    1.68    1.24
   0  12   9   -0.18    1.20
   0  12  -9   -2.26    1.56
  -1 -12  -9    1.49    1.63
   1  12   9   -0.11    1.35
   1  12   9   -0.17    1.35
   2 -12   9   14.67    2.02
  -2 -12  -9   13.29    2.29
   2  12   9   11.98    1.91
   2  12   9   14.17    1.84
  -3 -12  -9    4.26    1.94
   3 -12   9    2.01    1.51
   3  12   9    2.84    1.55
   3  12   9    4.76    1.70
   4 -12   9    1.35    1.62
  -4 -12  -9   -2.21    1.80
  -4  12  -9    1.48    1.27
   4  12   9   -1.36    1.46
   4  12   9   -1.61    1.46
   4 -13  -9    0.43    1.85
  -4 -13   9    3.33    1.97
   4 -13  -9    2.37    0.88
  -4  13   9    3.04    1.97
   4  13  -9    2.16    1.92
   3 -13  -9   -0.38    1.61
  -3 -13   9    3.40    1.88
  -3 -13   9    3.78    0.46
   3 -13  -9    2.18    1.05
  -3  13   9    4.35    1.91
   3  13  -9    3.62    1.80
   2 -13  -9   -0.12    1.77
   2 -13  -9    1.91    1.26
  -2 -13   9   -2.57    1.39
  -2 -13   9    0.15    0.83
   2  13  -9    0.42    1.67
  -2  13   9   -1.80    1.46
   1 -13  -9    2.13    1.37
   1 -13  -9    1.77    1.28
  -1 -13   9    2.64    1.42
  -1 -13   9    1.27    0.92
   1  13  -9    3.40    1.61
  -1  13   9    2.26    1.54
   0 -13  -9   -0.45    1.32
   0 -13   9   -0.61    1.14
   0  13   9   -2.70    1.18
   0  13  -9   -0.89    1.38
  -1 -13  -9    8.11    1.94
   1  13   9    5.81    1.26
   1  13   9    7.11    1.48
   2 -13   9   31.12    3.15
  -2 -13  -9   28.43    3.75
   2  13   9   43.76    3.44
   2  13   9   37.58    3.22
  -3 -13  -9   -1.06    1.75
   3 -13   9   -1.02    1.49
   3  13   9   -0.23    1.35
   3  13   9   -1.73    1.39
   4 -13   9   11.01    2.21
  -4 -13  -9    4.92    2.21
  -4  13  -9   11.31    1.57
   4  13   9   11.81    2.29
   4  13   9    7.90    1.46
  -4 -14   9    0.96    1.79
   4 -14  -9    4.47    2.14
   4  14  -9   -0.68    1.90
  -4  14   9    3.75    2.01
   3 -14  -9   -1.13    1.99
   3 -14  -9   -0.18    1.14
  -3 -14   9   -0.98    1.70
  -3  14   9    0.96    1.71
   3  14  -9    0.64    1.86
   2 -14  -9    0.32    1.54
   2 -14  -9    3.23    1.63
  -2 -14   9    2.72    1.02
  -2 -14   9    2.70    1.70
  -2  14   9    1.23    1.70
   2  14  -9    1.04    1.75
  -1 -14   9    3.93    1.61
   1 -14  -9    3.37    1.77
  -1 -14   9    5.81    1.33
   1 -14  -9    8.75    1.86
  -1  14   9    7.64    1.71
   1  14  -9    7.63    1.91
   0 -14  -9    4.19    1.85
   0 -14   9    2.11    1.29
   0  14   9    3.48    1.74
   1 -14   9   -1.35    1.26
  -1 -14  -9    2.09    1.77
   1  14   9   -0.71    1.61
   1  14   9   -1.26    1.12
  -2 -14  -9   29.49    3.64
   2 -14   9   27.31    3.07
   2 -14   9   28.18    3.05
   2  14   9   32.11    2.56
   2  14   9   36.12    3.39
   3 -14   9   -0.66    1.55
   3 -14   9   -1.22    1.27
  -3 -14  -9   -0.28    1.88
   3  14   9    0.47    1.54
   3  14   9    1.12    1.25
  -3  14  -9   -2.29    1.12
   4 -14   9    0.49    2.19
   4  14   9    0.75    1.44
   4  14   9    1.60    1.72
   3 -15  -9    5.99    2.04
  -3 -15   9    3.33    1.90
   3 -15  -9    7.46    1.32
   3  15  -9    9.12    2.27
  -3  15   9    6.18    2.10
   2 -15  -9    2.04    2.07
  -2 -15   9    1.80    1.69
   2 -15  -9    0.44    1.60
  -2 -15   9    1.22    0.98
  -2  15   9    1.59    1.77
   2  15  -9    1.88    1.91
  -1 -15   9    0.86    1.52
   1 -15  -9    4.16    1.78
  -1 -15   9    1.61    1.21
   1 -15  -9    0.40    1.68
  -1  15   9    2.45    1.95
   1  15  -9    3.45    1.82
   0 -15   9   -2.73    1.50
   0 -15  -9   -0.25    1.49
   0  15   9   -3.39    1.23
   1 -15   9   -1.96    1.36
  -1 -15  -9    0.48    2.10
   1  15   9    0.89    1.30
   1  15   9    1.40    1.50
   2 -15   9   -0.55    1.40
   2 -15   9   -0.68    1.07
  -2 -15  -9    3.67    1.90
   2  15   9    2.23    1.18
   2  15   9    0.67    1.85
  -3 -15  -9    2.82    2.03
   3 -15   9    0.66    1.23
  -3  15  -9    2.65    1.30
   3  15   9    1.11    1.95
   3  15   9   -2.22    1.09
  -3 -16   9    2.24    1.94
   3 -16  -9    0.06    2.29
   3 -16  -9    4.73    1.19
  -3  16   9    5.95    2.00
   3  16  -9    1.43    2.17
  -2 -16   9    2.80    1.74
   2 -16  -9    0.08    1.75
   2 -16  -9    4.23    1.45
  -2  16   9    2.81    1.84
   2  16  -9    3.32    2.09
   1 -16  -9   -2.59    1.70
  -1 -16   9    0.14    1.54
  -1 -16   9    0.14    1.16
   1 -16  -9    1.13    1.45
  -1  16   9   -0.98    1.51
   1  16  -9    3.03    1.98
   0 -16  -9    0.17    1.58
   0 -16   9    3.14    1.49
   0  16   9   -2.77    1.31
   1 -16   9    1.80    1.60
  -1 -16  -9    7.22    2.41
   1  16   9    0.34    1.29
   2 -16   9    4.00    1.56
  -2 -16  -9    1.54    1.89
   2 -16   9    0.78    1.60
   2  16   9    6.34    2.15
   2  16   9    1.98    1.29
  -2 -17   9   -1.49    1.74
   2 -17  -9   -0.38    1.67
   2 -17  -9    0.24    1.86
   2  17  -9    0.98    2.17
  -2  17   9    4.04    1.84
  -1 -17   9    0.25    1.21
  -1 -17   9   -0.95    1.54
   1 -17  -9    2.49    1.96
   1 -17  -9    0.14    1.44
   1  17  -9    2.32    2.11
  -1  17   9    0.03    1.64
   0 -17  -9   -0.90    1.61
   0 -17   9    0.73    1.42
   0  17   9    0.72    1.50
  -1 -17  -9   -2.22    2.19
   1 -17   9    1.91    1.69
   1  17   9   -1.14    1.56
  -6   0  10    6.64    1.77
  -6   0  10    6.95    1.50
   6   0 -10    8.89    2.03
   5   0 -10    2.21    1.45
  -5   0  10    0.54    1.26
  -5   0  10   -0.02    1.07
   4   0 -10    4.20    1.27
  -4   0  10    2.18    1.19
   3   0 -10    0.82    1.24
  -3   0  10   -0.62    1.02
   3   0 -10    1.18    1.03
  -2   0  10   16.50    2.17
   2   0 -10   12.90    1.89
   2   0 -10   16.84    1.45
   1   0 -10    0.66    1.23
  -1   0  10   -1.21    1.02
   1   0 -10    0.85    0.30
   0   0  10    6.14    1.32
   0   0 -10    5.07    1.46
   1   0  10   -0.23    1.04
  -1   0 -10   -0.46    1.24
   2   0  10   19.29    1.52
   2   0  10   16.02    2.25
  -2   0 -10   17.55    2.53
   3   0  10   -0.16    0.84
   3   0  10   -0.49    0.92
  -3   0 -10    4.76    1.58
   4   0  10    0.93    1.14
  -4   0 -10    3.97    1.62
   4   0  10    0.20    1.39
   5   0  10    0.46    1.22
  -5   0 -10   -0.17    1.54
   5   0  10   -2.09    1.41
   6   0  10   12.23    2.14
   6   0  10    8.21    1.84
  -6   0 -10   10.45    2.13
  -6  -1  10    4.30    1.31
  -6  -1  10   -0.13    1.89
   6  -1 -10    2.95    1.76
  -6   1  10    1.77    1.60
   6   1 -10    5.88    1.93
  -6   1  10   -0.20    1.34
  -5  -1  10    3.35    1.16
  -5  -1  10    1.06    1.65
   5  -1 -10   -0.06    1.34
  -5   1  10    2.41    1.23
   5   1 -10    1.03    1.39
  -4  -1  10    1.51    1.08
   4  -1 -10    3.13    1.21
  -4   1  10    4.11    1.29
   4   1 -10    3.44    1.47
   3  -1 -10   -0.81    0.94
  -3  -1  10   -0.23    1.14
   3  -1 -10   -2.13    1.41
   3   1 -10    0.23    0.84
   3   1 -10    0.57    1.29
  -3   1  10   -0.80    0.89
  -2  -1  10    2.17    1.18
   2  -1 -10    2.43    0.80
   2  -1 -10   -0.23    1.22
   2   1 -10    2.37    0.79
  -2   1  10    0.27    1.15
   2   1 -10    2.10    1.35
   1  -1 -10    6.51    1.37
  -1  -1  10    9.69    1.39
   1   1 -10    7.29    0.77
   1   1 -10    5.57    1.48
  -1   1  10    8.49    1.42
   0  -1 -10   10.04    1.76
   0  -1  10   14.31    1.95
   0   1 -10   13.91    2.02
   0   1  10   15.36    2.00
   1  -1  10    4.91    1.26
  -1  -1 -10    5.68    1.51
   1   1  10    6.98    1.35
  -1   1 -10    5.40    1.51
   2  -1  10    3.04    0.71
  -2  -1 -10    3.24    1.47
   2  -1  10    2.83    1.01
   2   1  10    3.39    1.29
   2   1  10    3.18    0.62
  -2   1 -10    6.45    1.54
   3  -1  10    7.12    1.57
  -3  -1 -10   10.96    1.83
   3  -1  10    8.65    1.25
   3   1  10    6.42    1.62
  -3   1 -10    7.56    1.68
   3   1  10    8.57    1.19
  -4  -1 -10   13.85    2.18
   4  -1  10   20.54    2.25
   4  -1  10   19.52    2.58
  -4   1 -10   14.07    2.10
   4   1  10   15.13    2.11
   4   1  10   16.06    2.15
  -5  -1 -10    0.11    1.62
   5  -1  10    0.37    1.59
   5  -1  10    2.89    1.56
  -5   1 -10    0.24    1.81
   5   1  10    1.28    1.48
   5   1  10    1.44    1.24
   6  -1  10   -0.88    1.72
   6  -1  10   -0.07    1.41
  -6  -1 -10   -0.17    2.15
   6   1  10   -1.73    1.62
  -6   1 -10   -1.26    1.92
   6   1  10   -0.87    1.49
   6  -2 -10   18.02    2.44
  -6  -2  10   15.12    1.96
  -6  -2  10   13.88    2.25
   6   2 -10   19.84    2.54
  -6   2  10   15.22    2.13
  -6   2  10   13.80    2.27
   5  -2 -10    1.99    1.48
  -5  -2  10   -0.74    1.38
  -5  -2  10   -2.26    1.16
   5   2 -10    1.45    1.40
  -5   2  10    3.77    1.57
   4  -2 -10   -0.88    1.13
  -4  -2  10   -1.87    1.10
   4   2 -10   -1.37    1.07
  -4   2  10   -2.17    1.10
   3  -2 -10    3.54    1.34
   3  -2 -10    4.51    1.18
  -3  -2  10    4.18    1.24
  -3   2  10    3.29    1.17
   3   2 -10    7.77    1.24
   3   2 -10    2.93    1.43
  -2  -2  10    2.59    1.11
   2  -2 -10    1.07    0.74
   2  -2 -10   -0.46    1.21
   2   2 -10   -1.00    1.21
   2   2 -10    1.58    0.87
  -2   2  10   -1.17    1.16
  -1  -2  10    3.81    1.18
   1  -2 -10    4.47    1.28
   1  -2 -10    4.23    0.52
  -1   2  10    4.56    1.34
   1   2 -10    5.87    0.79
   1   2 -10    5.56    1.48
   0  -2  10    1.44    1.06
   0  -2  10    2.04    0.29
   0  -2 -10    2.04    1.37
   0   2  10    1.79    1.18
   0   2 -10    3.08    1.28
   1  -2  10    8.91    0.84
  -1  -2 -10    9.85    1.72
   1  -2  10   11.05    1.51
  -1   2 -10    9.06    1.63
   1   2  10    9.98    1.54
  -2  -2 -10    7.10    1.66
   2  -2  10    6.44    1.41
   2  -2  10    7.65    0.89
  -2   2 -10    6.84    1.61
   2   2  10    6.11    1.44
   2   2  10    5.85    0.75
   3  -2  10    6.92    1.21
   3  -2  10    6.21    1.55
  -3  -2 -10    6.48    1.73
   3   2  10    8.50    1.18
  -3   2 -10    6.35    1.63
   3   2  10    6.04    1.49
   4  -2  10    3.42    1.37
  -4  -2 -10   -0.14    1.51
   4  -2  10    1.66    1.53
   4   2  10   -0.87    1.34
   4   2  10   -2.15    1.15
  -4   2 -10    3.36    1.52
   5  -2  10    3.55    1.73
  -5  -2 -10    5.70    1.87
   5  -2  10    5.06    1.73
   5   2  10    3.31    1.59
   5   2  10    6.20    1.75
  -5   2 -10    3.88    1.92
   6  -2  10   -1.94    1.39
   6  -2  10    0.69    1.75
  -6  -2 -10   -1.19    1.79
  -6   2 -10   -1.77    1.87
   6   2  10   -0.97    1.55
   6   2  10    3.74    1.70
  -6  -3  10   11.10    2.13
   6  -3 -10   11.49    2.61
  -6  -3  10    9.99    1.67
  -6   3  10    8.76    1.80
   6   3 -10   14.97    2.51
  -6   3  10    8.26    2.13
  -5  -3  10    2.32    1.56
  -5  -3  10    0.21    1.15
   5  -3 -10   -0.03    1.50
   5   3 -10    2.85    1.45
  -5   3  10    2.27    1.39
   4  -3 -10   -1.51    1.27
   4  -3 -10    1.17    1.31
   4   3 -10    1.75    1.13
  -4   3  10    2.17    1.32
   3  -3 -10   10.46    1.68
   3  -3 -10    9.48    1.36
  -3  -3  10   11.10    1.57
   3   3 -10   11.38    1.50
  -3   3  10    9.96    1.59
   2  -3 -10    9.38    1.32
   2  -3 -10    9.29    1.64
  -2  -3  10   11.25    1.42
  -2   3  10    9.40    1.67
   2   3 -10    8.94    1.35
   2   3 -10   10.64    1.75
   1  -3 -10    9.43    1.70
  -1  -3  10   10.31    1.56
   1  -3 -10    9.60    0.84
  -1   3  10   11.79    1.68
   1   3 -10   10.12    1.14
   1   3 -10   11.97    1.70
   0  -3 -10   -1.14    1.25
   0  -3  10   -0.69    0.95
   0  -3  10    1.76    0.46
   0   3  10    1.05    1.14
   0   3 -10    0.66    1.23
   1  -3  10    6.82    0.92
   1  -3  10   10.48    1.47
  -1  -3 -10    6.18    1.58
   1   3  10    9.61    1.52
  -1   3 -10    5.43    1.36
   2  -3  10    7.84    1.53
  -2  -3 -10    9.22    1.70
   2  -3  10    8.07    0.99
   2   3  10    7.24    1.47
   2   3  10    7.97    1.13
  -2   3 -10   11.74    1.74
   3  -3  10   13.57    1.59
   3  -3  10   10.31    1.56
  -3  -3 -10   10.72    1.98
  -3   3 -10   14.21    1.94
   3   3  10   12.77    1.76
   3   3  10   12.47    1.65
   4  -3  10    4.87    1.48
  -4  -3 -10    2.17    1.65
   4  -3  10    4.59    1.65
  -4   3 -10    5.24    1.53
   4   3  10    2.57    1.41
   4   3  10    4.22    1.17
  -5  -3 -10    2.00    1.75
   5  -3  10    3.48    1.47
   5   3  10    2.51    1.52
  -5   3 -10    4.41    1.93
   5   3  10    3.22    1.46
  -6  -3 -10    8.45    2.23
   6  -3  10   12.76    2.37
   6   3  10    4.86    1.84
   6   3  10   10.33    2.01
  -6   3 -10   10.32    2.16
  -6  -4  10   21.27    2.41
   6  -4 -10   17.19    2.67
  -6  -4  10   22.71    3.28
  -6   4  10   22.20    2.62
  -6   4  10   19.21    2.44
   6   4 -10   21.54    2.96
  -5  -4  10   -0.43    1.02
   5  -4 -10   -0.02    1.56
  -5  -4  10   -2.60    1.41
   5   4 -10    0.62    1.32
  -5   4  10   -1.20    1.32
   4  -4 -10   21.32    2.91
   4  -4 -10   19.08    2.60
  -4  -4  10   16.92    1.79
   4   4 -10   21.28    2.65
  -4   4  10   20.89    2.58
  -3  -4  10   13.47    1.70
   3  -4 -10   11.60    1.49
   3  -4 -10    9.92    1.67
  -3   4  10   11.72    1.80
   3   4 -10   15.08    1.86
  -2  -4  10    8.03    1.40
   2  -4 -10    7.28    1.08
   2  -4 -10    6.11    1.45
  -2   4  10    4.95    1.64
   2   4 -10    7.49    1.64
   2   4 -10    7.20    1.16
  -1  -4  10    2.22    1.04
   1  -4 -10   -1.69    1.52
   1  -4 -10    0.96    0.53
   1   4 -10    0.51    1.26
   1   4 -10   -0.67    0.73
  -1   4  10   -0.27    1.24
   0  -4 -10    0.77    1.31
   0  -4  10    0.29    0.98
   0   4 -10    0.17    1.20
   0   4  10    0.98    1.21
  -1  -4 -10    0.70    1.37
   1  -4  10   -0.36    1.04
   1  -4  10    1.19    0.63
   1   4  10    0.96    1.19
  -1   4 -10    2.54    1.29
   2  -4  10   13.44    1.86
   2  -4  10   14.27    1.51
  -2  -4 -10   16.65    2.14
  -2   4 -10   19.23    2.58
   2   4  10   15.22    1.39
   2   4  10   13.96    1.86
   3  -4  10    1.23    1.43
  -3  -4 -10    4.24    1.72
   3  -4  10    6.50    1.25
   3   4  10    3.68    1.41
   3   4  10    5.44    1.11
  -3   4 -10    5.47    1.51
  -4  -4 -10    2.18    1.69
   4  -4  10    3.49    1.45
   4   4  10    3.35    1.37
   4   4  10    5.09    1.52
  -4   4 -10    3.71    1.78
   5  -4  10   -0.50    1.33
  -5  -4 -10    1.10    1.78
   5   4  10    2.61    1.47
   5   4  10   -0.17    1.26
  -5   4 -10    3.16    1.82
  -6  -4 -10    3.57    2.04
   6  -4  10    1.49    1.79
   6   4  10    0.34    1.50
  -6   4 -10   -1.84    1.76
   6   4  10   -0.16    1.41
   6  -5 -10    0.41    2.05
  -6  -5  10    1.34    1.29
  -6  -5  10    3.61    1.99
   6   5 -10    5.06    1.89
  -6   5  10    0.92    1.29
  -6   5  10    2.08    1.67
  -5  -5  10    0.88    1.64
   5  -5 -10    2.58    2.14
  -5  -5  10   -1.09    0.94
   5   5 -10   -0.42    1.70
  -5   5  10   -1.01    1.39
  -4  -5  10    3.15    1.71
  -4  -5  10    1.94    0.96
   4  -5 -10    0.24    1.03
   4  -5 -10    0.67    1.72
  -4   5  10    1.30    1.41
   4   5 -10    4.23    1.57
  -3  -5  10    2.20    0.91
   3  -5 -10    0.11    1.37
   3  -5 -10    3.09    1.35
   3   5 -10    3.21    1.30
  -3   5  10    2.96    1.45
   2  -5 -10   83.14    5.62
  -2  -5  10   85.73    5.43
   2  -5 -10   81.89    5.26
   2   5 -10   89.25    5.86
   2   5 -10   92.45    5.38
  -2   5  10   87.99    5.87
   1  -5 -10    3.13    1.42
  -1  -5  10    3.59    1.07
   1  -5 -10    3.18    0.70
  -1   5  10    3.85    1.40
   1   5 -10    1.21    1.29
   1   5 -10    4.19    0.91
   0  -5 -10    1.18    0.41
   0  -5 -10   -1.23    1.24
   0  -5  10    0.72    0.99
   0   5 -10    0.86    1.23
   0   5  10    0.73    1.27
   1  -5  10    1.22    0.82
  -1  -5 -10   -1.13    1.32
   1  -5  10    0.05    1.06
   1   5  10   -2.37    1.09
  -1   5 -10    0.51    1.20
   2  -5  10    3.36    1.41
   2  -5  10    2.78    0.91
  -2  -5 -10    2.45    1.52
  -2   5 -10    1.52    1.22
   2   5  10    1.04    1.28
   2   5  10    0.94    0.74
   3  -5  10   12.31    1.51
  -3  -5 -10   12.44    2.16
   3   5  10   14.18    1.62
  -3   5 -10   14.79    2.00
   3   5  10   12.46    1.85
  -4  -5 -10   -0.80    1.63
   4  -5  10    0.51    1.16
  -4   5 -10   -0.74    1.28
   4   5  10    3.12    1.38
   4   5  10   -0.42    1.26
   5  -5  10    0.05    1.40
  -5  -5 -10   -1.68    1.76
   5   5  10    0.53    1.42
  -5   5 -10   -1.09    1.32
   5   5  10    0.07    1.61
   6  -5  10   -0.47    1.80
   6   5  10   -1.49    1.79
   6   5  10   -1.72    1.87
  -6  -6  10    9.51    1.18
  -6  -6  10    3.84    2.03
   6  -6 -10    7.01    2.31
   6   6 -10    4.80    1.99
  -6   6  10    6.62    1.95
  -6   6  10    2.57    1.32
  -5  -6  10    1.36    1.75
   5  -6 -10   -1.20    1.60
  -5  -6  10    1.82    1.07
  -5   6  10    2.91    1.60
   5   6 -10    1.35    1.88
  -4  -6  10    0.27    0.88
  -4  -6  10    1.55    1.59
   4  -6 -10    0.19    0.99
   4  -6 -10   -1.30    1.67
   4   6 -10   -1.42    1.62
  -4   6  10   -0.49    1.02
  -3  -6  10    1.70    0.99
   3  -6 -10    2.34    1.36
   3  -6 -10   -0.82    1.34
  -3   6  10    1.04    1.46
   3   6 -10   -1.26    1.30
   2  -6 -10    4.77    1.31
   2  -6 -10    6.75    1.18
  -2  -6  10    5.95    1.24
   2   6 -10    7.59    1.27
  -2   6  10    6.56    1.59
   1  -6 -10    4.24    0.87
   1  -6 -10    3.42    1.48
  -1  -6  10    5.82    1.28
   1   6 -10    7.29    1.53
  -1   6  10    4.94    1.56
   1   6 -10    3.77    1.04
   0  -6  10    7.86    1.29
   0  -6 -10    5.80    0.81
   0  -6 -10    7.33    1.65
   0   6  10    7.86    1.59
   0   6 -10    6.21    1.50
  -1  -6 -10   14.66    2.05
   1  -6  10   14.97    1.61
   1  -6  10   16.68    2.10
  -1   6 -10   16.60    2.35
   1   6  10   13.62    1.85
  -2  -6 -10    1.20    1.50
   2  -6  10    0.85    1.30
   2  -6  10    3.45    1.02
   2   6  10    1.21    0.85
   2   6  10    2.35    1.33
  -2   6 -10    4.06    1.36
   3  -6  10    2.66    1.27
  -3  -6 -10    1.44    1.65
   3   6  10    0.94    1.34
  -3   6 -10    2.55    1.23
   3   6  10    2.94    1.27
  -4  -6 -10    0.00    1.78
   4  -6  10    2.14    1.26
  -4   6 -10    1.04    1.32
   4   6  10    1.60    1.39
   4   6  10    5.45    1.60
   5  -6  10   -1.74    1.75
  -5  -6 -10   -0.26    1.90
  -5   6 -10    0.47    1.42
   5   6  10    1.90    1.69
   5   6  10    1.79    1.39
  -6  -7  10   -1.55    2.28
   6  -7 -10    0.66    2.09
  -6   7  10    1.83    1.25
  -6   7  10    0.74    1.76
   6   7 -10   -1.25    1.74
  -5  -7  10    9.37    2.26
   5  -7 -10   10.85    2.17
  -5  -7  10   10.48    1.22
  -5   7  10    6.66    1.88
   5   7 -10    8.45    1.92
   4  -7 -10    9.71    1.53
   4  -7 -10   11.12    2.09
  -4  -7  10    8.85    2.02
  -4  -7  10    7.93    1.10
  -4   7  10    7.12    1.89
   4   7 -10   10.17    1.91
   3  -7 -10   -0.59    1.35
   3  -7 -10    0.67    1.43
  -3  -7  10    1.56    0.93
  -3   7  10    2.91    1.63
   3   7 -10    1.00    1.42
   2  -7 -10    7.56    1.80
  -2  -7  10    7.26    1.25
   2  -7 -10    7.13    1.29
   2   7 -10   10.15    1.61
  -2   7  10    6.17    1.54
   1  -7 -10    3.72    1.72
   1  -7 -10    2.27    0.82
  -1  -7  10    1.75    1.12
  -1   7  10    2.04    1.49
   1   7 -10    0.76    1.06
   1   7 -10    1.30    1.34
   0  -7 -10   15.69    2.09
   0  -7  10   14.52    1.85
   0  -7 -10   17.02    1.50
   0   7 -10   16.69    2.34
   0   7  10   15.63    2.02
   1  -7  10    3.92    1.01
  -1  -7 -10    3.65    1.58
   1  -7  10    4.79    1.35
   1   7  10    3.16    1.42
   1   7  10    5.67    0.85
  -1   7 -10    3.50    1.40
   2  -7  10    4.91    1.20
  -2  -7 -10    4.77    1.70
   2   7  10    4.79    1.09
  -2   7 -10    5.81    1.67
   2   7  10    6.16    1.49
  -3  -7 -10   12.08    2.22
   3  -7  10   12.80    1.79
   3   7  10   11.86    1.79
   3   7  10   11.34    1.57
  -3   7 -10   12.79    1.95
   4  -7  10   -1.98    1.19
  -4  -7 -10   -0.29    1.85
  -4   7 -10   -0.52    1.16
   4   7  10    0.95    1.41
   4   7  10   -2.73    1.28
  -5  -7 -10   -2.97    1.88
   5  -7  10    0.29    1.51
   5   7  10    1.92    1.48
   5   7  10   -0.47    1.81
  -5   7 -10   -2.69    1.32
  -5  -8  10    2.99    0.76
  -5  -8  10    0.68    1.89
   5  -8 -10    0.07    1.78
  -5   8  10   -0.13    1.70
   5   8 -10   -2.41    1.73
  -4  -8  10   -0.37    1.56
   4  -8 -10    0.18    1.44
  -4  -8  10   -0.74    0.66
   4  -8 -10   -0.04    1.15
   4   8 -10   -2.45    1.62
  -4   8  10    2.49    1.68
  -3  -8  10    3.51    1.70
   3  -8 -10    5.83    1.41
   3  -8 -10    5.37    1.51
  -3  -8  10    6.24    1.04
  -3   8  10    7.21    1.84
   3   8 -10    5.07    1.86
   2  -8 -10   -0.44    1.14
   2  -8 -10    1.21    1.30
  -2  -8  10    2.83    1.02
   2   8 -10    3.49    1.27
  -2   8  10    0.24    1.41
   1  -8 -10    0.08    0.88
   1  -8 -10   -0.68    1.59
  -1  -8  10   -0.47    1.04
  -1   8  10    0.67    1.52
   1   8 -10    1.56    1.01
   0  -8 -10    1.38    0.86
   0  -8  10   -0.56    1.18
   0  -8 -10   -0.71    1.34
   0   8 -10    0.30    1.24
   0   8  10    1.00    1.38
  -1  -8 -10    3.25    1.60
   1  -8  10    3.79    0.91
   1  -8  10    0.39    1.13
   1   8  10    1.11    0.83
  -1   8 -10    0.49    1.47
   1   8  10    1.28    1.38
   2  -8  10    2.23    1.20
  -2  -8 -10   -2.34    1.46
   2   8  10   -1.06    0.93
  -2   8 -10    0.44    1.24
   2   8  10    0.68    1.29
   3  -8  10   -0.32    1.30
  -3  -8 -10   -1.66    1.64
   3   8  10   -1.37    1.20
   3   8  10    0.41    1.19
  -3   8 -10   -0.95    1.22
  -4  -8 -10    1.69    1.92
   4  -8  10    1.74    1.68
   4   8  10    1.01    1.51
  -4   8 -10    1.08    1.52
   4   8  10    2.35    1.43
  -5  -8 -10    2.66    2.06
   5  -8  10    0.93    2.03
   5   8  10   -0.28    2.18
   5   8  10   -2.24    1.37
  -5   8 -10    0.89    1.17
   5  -9 -10    7.17    2.06
  -5  -9  10    3.13    2.02
  -5   9  10    5.41    1.99
   5   9 -10    3.42    2.15
   4  -9 -10   -1.54    1.45
  -4  -9  10   -1.54    1.61
   4  -9 -10   -0.64    0.89
  -4  -9  10    0.14    0.62
  -4   9  10    0.86    1.67
   4   9 -10   -0.15    1.68
   3  -9 -10    1.20    1.31
  -3  -9  10    2.62    0.86
   3  -9 -10    2.67    1.61
  -3  -9  10   -1.28    1.49
   3   9 -10    3.05    1.57
  -3   9  10    4.83    1.73
  -2  -9  10   11.61    1.39
   2  -9 -10   12.61    1.71
   2  -9 -10    9.00    1.72
   2   9 -10   10.09    1.70
  -2   9  10    8.42    1.85
   1  -9 -10    1.07    1.07
  -1  -9  10    0.02    1.09
   1  -9 -10    0.17    1.66
  -1   9  10    1.86    1.45
   1   9 -10    1.48    1.37
   0  -9 -10   -1.70    1.34
   0  -9  10    0.31    0.98
   0  -9 -10    0.56    0.89
   0   9 -10   -0.30    1.22
   0   9  10   -0.01    1.41
   1  -9  10    2.18    0.92
   1  -9  10    1.93    1.23
  -1  -9 -10    0.37    1.45
   1   9  10    2.41    1.05
  -1   9 -10    1.50    1.23
   1   9  10    1.77    1.44
   2  -9  10   12.10    1.60
  -2  -9 -10   11.50    2.12
  -2   9 -10   11.96    1.90
   2   9  10   10.60    1.78
   2   9  10   13.44    1.89
   3  -9  10   -1.25    1.08
  -3  -9 -10    0.28    1.71
  -3   9 -10    0.71    1.48
   3   9  10    0.99    1.56
   3   9  10    1.47    1.25
   4  -9  10    1.77    1.53
  -4  -9 -10    4.91    2.06
   4   9  10    2.78    1.68
   4   9  10    1.13    1.43
  -4   9 -10    1.89    1.52
   5  -9  10    0.82    1.71
  -5  -9 -10    0.91    2.01
   5   9  10    0.59    1.35
  -5   9 -10    1.45    1.36
   5   9  10    4.55    2.50
   5 -10 -10    1.43    1.91
  -5 -10  10    0.65    2.00
   5  10 -10   -0.45    2.09
  -5  10  10    1.06    1.86
   4 -10 -10    7.12    1.85
  -4 -10  10    6.59    2.02
   4 -10 -10    3.73    1.23
  -4 -10  10    3.15    0.67
   4  10 -10    5.54    1.91
  -4  10  10    0.83    1.82
   3 -10 -10    4.05    1.38
   3 -10 -10    3.49    1.49
  -3 -10  10    4.06    0.83
  -3 -10  10    3.85    1.73
   3  10 -10    2.49    1.59
  -3  10  10    4.87    1.81
   2 -10 -10    1.35    1.16
   2 -10 -10   -0.89    1.55
  -2 -10  10    1.49    0.78
   2  10 -10    0.40    1.68
  -2  10  10    3.37    1.70
   1 -10 -10   25.36    3.35
   1 -10 -10   25.89    2.37
  -1 -10  10   27.58    2.44
   1  10 -10   26.64    2.89
  -1  10  10   27.52    2.87
   0 -10  10    2.58    1.08
   0 -10 -10    0.86    1.45
   0  10  10    1.89    1.56
   1 -10  10    2.75    1.16
  -1 -10 -10   -0.59    1.55
  -1  10 -10    1.11    1.28
   1  10  10    4.28    1.42
   1  10  10    1.60    1.19
  -2 -10 -10   10.69    2.11
   2 -10  10   11.88    1.60
   2  10  10   10.60    1.78
  -2  10 -10   11.65    1.68
   2  10  10    9.40    1.37
  -3 -10 -10   -1.29    1.71
   3 -10  10    1.62    1.32
   3  10  10    1.87    1.15
  -3  10 -10    0.35    1.44
   3  10  10    4.02    1.68
  -4 -10 -10    0.18    1.86
   4 -10  10    0.80    1.57
   4  10  10    2.56    1.43
   4  10  10    1.99    1.40
  -4  10 -10    1.46    1.40
   5 -10  10    0.29    1.79
  -5 -10 -10    4.30    2.13
  -5  10 -10    0.83    1.30
   5  10  10    0.75    1.91
   5  10  10   -0.15    1.61
  -5 -11  10    2.81    2.00
   5 -11 -10   -1.50    1.94
   5  11 -10    1.57    2.17
  -5  11  10    3.71    1.97
   4 -11 -10    3.46    2.13
   4 -11 -10    3.44    1.30
  -4 -11  10    4.62    2.07
  -4  11  10    4.41    1.94
   4  11 -10    0.65    1.75
   3 -11 -10    6.19    1.93
  -3 -11  10    3.16    0.81
   3 -11 -10    3.47    1.13
  -3 -11  10    3.91    1.81
   3  11 -10    0.65    1.66
  -3  11  10    2.40    1.80
  -2 -11  10    0.87    0.95
   2 -11 -10    1.87    1.27
   2 -11 -10    1.03    1.60
  -2 -11  10    0.15    1.54
   2  11 -10    0.36    1.76
  -2  11  10    3.17    1.72
  -1 -11  10   12.55    1.41
   1 -11 -10   13.75    1.97
   1 -11 -10    8.51    1.52
   1  11 -10   11.30    1.79
  -1  11  10   11.18    1.96
   0 -11  10    2.96    1.14
   0 -11 -10    9.18    1.78
   0  11  10    4.59    1.54
  -1 -11 -10    7.64    2.22
   1  11  10   11.47    1.84
   1  11  10    8.88    1.42
  -2 -11 -10    1.81    1.85
   2 -11  10   -1.88    1.07
  -2  11 -10   -0.32    1.19
   2  11  10    2.33    1.12
   2  11  10   -0.25    1.32
  -3 -11 -10   17.40    2.63
   3 -11  10   20.46    2.58
   3  11  10   19.51    2.54
   3  11  10   16.05    2.12
  -3  11 -10   17.67    2.38
   4 -11  10   -0.25    1.90
  -4 -11 -10    4.41    2.13
   4  11  10    1.75    1.42
   4  11  10   -1.24    1.68
  -4  11 -10   -1.89    1.25
   4 -12 -10   17.25    2.24
   4 -12 -10   20.23    2.89
  -4 -12  10   15.33    2.73
  -4  12  10   16.00    2.55
   4  12 -10   17.36    2.58
  -3 -12  10   -1.12    1.59
   3 -12 -10    0.07    1.81
  -3 -12  10   -0.29    0.68
   3 -12 -10    0.74    1.13
   3  12 -10    1.65    1.75
  -3  12  10   -2.93    1.55
   2 -12 -10    7.34    1.63
   2 -12 -10    4.94    1.54
  -2 -12  10    7.14    1.33
  -2 -12  10    6.23    1.81
  -2  12  10    7.14    1.85
   2  12 -10    4.57    2.10
  -1 -12  10   14.23    2.16
  -1 -12  10   16.69    2.06
   1 -12 -10   16.12    1.99
   1 -12 -10   14.34    2.07
   1  12 -10   13.82    2.05
  -1  12  10   10.85    2.03
   0 -12  10    3.12    1.10
   0 -12 -10    1.30    1.54
   0  12  10    1.73    1.20
  -1 -12 -10   13.27    2.20
   1  12  10   11.82    1.82
   1  12  10   11.74    1.94
  -2 -12 -10   -1.42    1.73
   2 -12  10   -2.63    1.37
   2  12  10   -1.22    1.10
   2  12  10   -1.33    1.26
   3 -12  10    1.67    1.49
  -3 -12 -10    1.91    1.98
   3  12  10   -1.63    1.22
   3  12  10   -0.82    1.26
   4 -12  10   -0.58    1.62
  -4 -12 -10    2.11    2.04
   4  12  10    2.29    1.44
   4  12  10    2.81    1.58
   4 -13 -10    0.24    1.04
   4 -13 -10    1.61    2.30
  -4 -13  10    1.81    1.91
   4  13 -10   -2.71    2.28
  -4  13  10    3.52    1.93
  -3 -13  10    0.95    0.55
  -3 -13  10    0.38    1.77
   3 -13 -10    3.40    1.20
   3 -13 -10    3.38    2.05
  -3  13  10    4.14    1.96
   3  13 -10   -0.74    1.68
   2 -13 -10   -2.27    1.34
  -2 -13  10   -0.14    1.58
  -2 -13  10    0.92    1.02
   2 -13 -10   -1.14    1.57
  -2  13  10    1.02    1.65
   2  13 -10   -0.78    1.62
  -1 -13  10    1.66    1.00
   1 -13 -10    3.89    1.55
  -1 -13  10    2.50    1.54
   1 -13 -10    1.81    1.58
  -1  13  10    2.44    1.71
   1  13 -10   -0.15    1.84
   0 -13 -10    0.18    1.55
   0 -13  10   -0.53    1.06
   0  13  10   -0.27    1.33
  -1 -13 -10    2.01    1.68
   1  13  10   -0.34    1.25
  -2 -13 -10    2.01    1.88
   2 -13  10    2.87    1.42
   2  13  10    2.44    1.37
   2  13  10    2.96    1.52
   3 -13  10   -0.48    1.44
  -3 -13 -10    0.48    1.95
   3  13  10   -0.42    1.69
   3  13  10   -0.08    1.29
  -4 -13 -10    3.75    2.05
   4 -13  10    1.38    1.81
   4  13  10    6.52    1.74
   4  13  10    2.16    1.97
   3 -14 -10    2.47    1.79
  -3 -14  10    1.27    1.96
   3  14 -10    2.93    2.01
  -3  14  10   -1.08    1.76
   2 -14 -10    2.12    1.92
   2 -14 -10    2.23    1.42
  -2 -14  10   -1.32    1.59
  -2 -14  10    0.90    1.03
  -2  14  10   -1.40    1.58
   2  14 -10    0.54    1.74
  -1 -14  10    2.34    1.56
  -1 -14  10   -1.84    1.17
   1 -14 -10   -1.27    1.25
   1 -14 -10   -1.22    1.74
   1  14 -10    1.86    1.71
  -1  14  10    1.57    1.60
   0 -14 -10    3.43    1.74
   0 -14  10    2.04    1.34
   0 -14  10    0.80    1.16
   0  14  10    1.67    1.49
  -1 -14 -10    9.00    2.40
   1 -14  10    8.31    1.63
   1  14  10    6.46    1.48
  -2 -14 -10    4.93    2.10
   2 -14  10    4.06    1.55
   2  14  10    1.49    1.38
   2  14  10    0.83    1.21
   3 -14  10   -1.72    1.52
  -3 -14 -10   -0.10    1.97
   3  14  10    0.27    1.37
   3  14  10    1.15    1.84
   3 -15 -10    2.88    1.15
   3 -15 -10    2.80    1.88
  -3 -15  10    2.12    1.84
  -3  15  10    4.34    1.86
   3  15 -10    3.80    2.18
  -2 -15  10   -0.74    2.11
   2 -15 -10   -0.05    1.59
   2 -15 -10    2.27    1.70
  -2 -15  10    1.28    0.97
   2  15 -10   -0.92    2.30
  -2  15  10   -0.48    1.76
  -1 -15  10    1.97    1.61
   1 -15 -10    0.90    1.39
   1 -15 -10   -2.85    1.38
  -1 -15  10    0.65    1.27
  -1  15  10    0.95    1.61
   1  15 -10   -2.66    1.62
   0 -15  10    1.01    1.18
   0 -15 -10    2.11    1.65
   0 -15  10   -0.76    1.28
   0  15  10    0.05    1.52
   1 -15  10    2.22    1.33
  -1 -15 -10    0.70    1.82
   1  15  10   -0.31    1.28
  -2 -15 -10    4.32    2.55
   2 -15  10   -2.19    1.41
   2 -15  10    1.16    1.78
   2  15  10   -2.12    1.37
   2  15  10    1.53    1.15
   3 -15  10    2.32    1.77
  -2 -16  10   -0.16    0.95
   2 -16 -10    2.33    2.14
   2 -16 -10   -0.51    1.66
  -2 -16  10    0.57    1.73
   2  16 -10   -4.63    2.37
  -2  16  10    0.43    1.82
   1 -16 -10    2.42    1.59
  -1 -16  10    3.03    1.75
   1 -16 -10    2.06    1.59
  -1 -16  10    1.13    1.34
  -1  16  10    1.71    1.72
   1  16 -10    2.38    2.40
   0 -16 -10    0.63    1.66
   0 -16  10    3.69    1.57
   0 -16  10    1.71    1.21
   0  16  10    0.78    1.49
   1 -16  10    0.71    1.32
  -1 -16 -10    0.46    1.88
   1  16  10    1.26    1.45
   2 -16  10   -2.91    1.82
   2 -16  10    2.32    1.34
  -2 -16 -10   -4.00    2.34
   2  16  10   -3.25    1.14
   2  16  10   -0.24    1.59
  -1 -17  10   -0.70    1.35
  -1  17  10    0.52    1.81
   1  17 -10   -1.04    2.06
   0 -17 -10    1.14    1.76
   0 -17  10    0.35    1.26
   0 -17  10   -2.16    1.51
   0  17  10    1.23    1.57
   6   0 -11   -2.79    2.02
  -6   0  11    2.29    1.57
  -6   0  11    1.76    1.60
   5   0 -11   -2.21    1.66
  -5   0  11    0.22    1.15
  -4   0  11    0.17    1.11
   4   0 -11    0.81    1.13
   3   0 -11    4.89    1.57
  -3   0  11    8.45    1.60
   3   0 -11    5.67    1.18
  -2   0  11    0.27    1.23
   2   0 -11    0.53    1.38
   2   0 -11   -0.47    0.60
  -1   0  11   10.23    1.56
   1   0 -11    7.50    1.71
   0   0 -11   -0.48    1.25
   0   0  11   -0.30    1.18
  -1   0 -11   12.27    1.92
   1   0  11    8.19    1.51
  -2   0 -11    1.73    1.46
   2   0  11    0.54    0.51
   2   0  11   -1.31    1.18
   3   0  11   28.08    3.04
   4   0  11   -0.66    1.45
  -4   0 -11   -0.06    1.53
   4   0  11   -0.40    1.13
  -5   0 -11    1.04    2.08
   5   0  11    2.80    1.53
   5   0  11   -4.02    1.40
   6  -1 -11   -2.04    1.61
  -6  -1  11   -0.16    1.52
  -6  -1  11   -1.80    1.15
  -6   1  11    1.52    1.65
  -6   1  11    0.53    1.70
   6   1 -11   -0.40    1.68
  -5  -1  11    4.92    1.72
  -5  -1  11    3.81    1.25
   5  -1 -11    2.35    1.77
   5   1 -11    1.49    1.73
  -5   1  11    2.28    1.35
   4  -1 -11    3.16    1.44
  -4  -1  11    5.01    1.24
   4   1 -11    4.88    1.53
  -4   1  11    4.22    1.59
  -3  -1  11    1.04    1.23
   3  -1 -11    1.55    1.01
   3  -1 -11    4.10    1.48
   3   1 -11   -0.02    1.68
   3   1 -11    0.90    1.00
  -3   1  11    0.57    1.18
   2  -1 -11   -1.27    1.28
  -2  -1  11   -0.40    1.18
   2  -1 -11   -0.02    0.68
   2   1 -11   -0.64    1.32
   2   1 -11    0.83    0.86
  -2   1  11    0.29    1.25
  -1  -1  11    8.37    1.45
   1  -1 -11    5.94    1.57
  -1   1  11    5.57    1.44
   1   1 -11    3.54    1.57
   1   1 -11    8.96    0.66
   0  -1  11   10.82    1.37
   0  -1 -11    9.56    1.79
   0   1 -11   10.89    1.63
   0   1  11    8.83    1.33
  -1  -1 -11    0.90    1.40
   1  -1  11    2.10    1.27
   1   1  11    3.29    1.32
  -1   1 -11    4.14    1.53
   2  -1  11   30.32    2.01
   2  -1  11   31.01    2.91
  -2  -1 -11   32.09    3.23
   2   1  11   28.76    1.90
  -2   1 -11   26.76    3.08
   2   1  11   30.64    2.89
  -3  -1 -11   84.12    6.02
   3  -1  11   87.48    5.30
   3  -1  11   79.63    5.80
   3   1  11   85.13    5.21
  -3   1 -11   94.14    5.98
   3   1  11   84.26    5.59
   4  -1  11    3.29    1.70
  -4  -1 -11    5.29    1.81
  -4   1 -11    6.16    1.77
   4   1  11    6.80    1.41
   4   1  11    5.32    1.70
  -5  -1 -11    0.76    1.72
   5  -1  11    1.40    1.72
   5  -1  11    2.68    1.27
   5   1  11    0.28    1.59
   5   1  11    2.73    1.59
  -5   1 -11   -0.22    1.60
  -6  -2  11   -1.57    1.37
  -6  -2  11   -0.86    1.61
  -6   2  11    1.82    1.36
  -6   2  11   -1.59    1.33
   6   2 -11    2.10    1.81
   5  -2 -11    1.91    1.76
  -5  -2  11    5.34    1.74
  -5  -2  11    4.73    1.23
   5   2 -11    1.68    1.50
  -5   2  11    3.78    1.50
  -4  -2  11   -0.37    0.94
   4  -2 -11   -0.27    1.09
   4  -2 -11   -0.33    1.24
  -4   2  11   -2.72    1.16
   4   2 -11   -0.70    1.01
   3  -2 -11    5.03    1.53
  -3  -2  11    5.31    1.56
   3  -2 -11    6.94    1.20
   3   2 -11    4.76    1.61
  -3   2  11    3.95    1.23
   3   2 -11    6.23    1.12
   2  -2 -11    3.19    0.77
   2  -2 -11    0.58    1.39
  -2  -2  11    3.65    1.25
   2   2 -11    2.21    1.46
   2   2 -11    4.27    1.14
  -2   2  11    3.34    1.40
   1  -2 -11   15.86    2.22
  -1  -2  11   16.10    2.05
   1   2 -11   13.42    1.10
  -1   2  11   14.41    1.87
   1   2 -11   13.68    2.01
   0  -2 -11    0.20    1.39
   0  -2  11   -0.58    1.09
   0   2  11   -0.26    1.20
   0   2 -11   -1.41    1.24
  -1  -2 -11    4.47    1.60
   1  -2  11    3.85    1.32
   1  -2  11    4.16    0.51
   1   2  11    3.46    1.38
  -1   2 -11    3.54    1.48
   2  -2  11    1.06    1.34
  -2  -2 -11    8.79    1.87
   2   2  11    2.08    0.97
   2   2  11    2.90    0.59
  -2   2 -11    7.39    1.67
   3  -2  11    8.77    1.80
  -3  -2 -11    6.40    1.87
   3   2  11   10.69    1.76
   3   2  11   10.09    1.39
   4  -2  11   -0.71    1.51
   4  -2  11    0.22    1.26
  -4  -2 -11    1.41    1.69
   4   2  11    0.02    1.41
   4   2  11    1.17    1.23
  -4   2 -11    0.35    1.81
   5  -2  11   -1.10    1.53
  -5  -2 -11    0.74    1.72
   5  -2  11    1.91    1.77
  -5   2 -11    2.67    1.66
   5   2  11    1.37    1.35
   5   2  11    3.63    1.76
   6  -3 -11    2.09    1.75
  -6  -3  11    0.09    1.14
  -6  -3  11    1.50    1.76
  -6   3  11    0.61    1.27
  -6   3  11    1.08    1.79
   6   3 -11   -0.64    1.54
  -5  -3  11   -0.21    0.99
   5  -3 -11    3.95    1.84
  -5  -3  11    1.44    1.60
  -5   3  11   -1.42    1.32
   5   3 -11   -1.82    1.25
   4  -3 -11    0.17    1.15
   4  -3 -11    0.02    1.15
  -4  -3  11    1.91    0.96
   4   3 -11    1.07    1.15
  -4   3  11   -1.71    1.23
   3  -3 -11  100.79    6.28
  -3  -3  11  102.58    6.37
   3   3 -11  102.43    6.81
   3   3 -11  104.28    6.35
  -3   3  11  103.51    6.55
  -2  -3  11    4.96    1.28
   2  -3 -11    3.19    1.50
   2  -3 -11    4.92    0.84
   2   3 -11    4.14    1.07
   2   3 -11    2.18    1.47
  -2   3  11    0.16    1.36
  -1  -3  11    0.46    1.12
   1  -3 -11    1.73    1.41
   1   3 -11    0.44    0.56
   1   3 -11    0.60    1.35
  -1   3  11    0.00    1.31
   0  -3  11    4.10    1.23
   0  -3 -11    2.04    1.48
   0  -3  11    3.30    0.49
   0   3 -11    6.20    1.54
   0   3  11    2.42    1.36
   1  -3  11    1.43    0.89
  -1  -3 -11    2.11    1.50
   1  -3  11    1.26    0.49
   1   3  11    0.02    0.90
  -1   3 -11   -0.13    1.09
   2  -3  11    7.87    1.02
   2  -3  11    8.49    1.62
  -2  -3 -11    6.53    1.82
   2   3  11    7.92    0.94
   2   3  11    7.41    1.58
  -2   3 -11    8.37    1.73
   3  -3  11   -0.04    1.40
   3  -3  11   -0.33    0.97
  -3  -3 -11    0.18    1.59
  -3   3 -11    1.27    1.47
   3   3  11   -0.50    1.27
   3   3  11    1.74    0.98
   4  -3  11   -1.69    1.49
   4  -3  11    0.40    1.30
  -4  -3 -11    1.54    1.79
  -4   3 -11    0.10    1.82
   4   3  11    1.44    1.47
   4   3  11    2.45    1.26
  -5  -3 -11    0.46    1.76
   5  -3  11    0.90    1.67
   5  -3  11    0.19    1.71
   5   3  11   -0.58    1.50
   5   3  11    0.03    1.45
   6  -4 -11    2.45    1.89
  -6  -4  11    2.03    1.37
  -6  -4  11    5.33    1.98
   6   4 -11    6.13    1.90
  -6   4  11    2.35    1.52
  -6   4  11    4.97    2.09
  -5  -4  11   -1.19    1.09
  -5  -4  11   -0.32    1.92
   5  -4 -11    3.08    1.66
   5   4 -11   -0.66    1.37
  -5   4  11    0.68    1.46
   4  -4 -11    0.86    1.62
   4  -4 -11    0.49    1.18
  -4  -4  11   -0.57    0.83
  -4   4  11    1.22    1.42
   4   4 -11    1.92    1.23
  -3  -4  11   80.71    4.99
   3  -4 -11   74.48    5.04
   3  -4 -11   82.09    5.64
   3   4 -11   78.44    5.18
  -3   4  11   74.08    5.30
   2  -4 -11    0.08    0.76
   2  -4 -11    1.62    1.36
  -2  -4  11    2.84    1.34
  -2   4  11    0.82    1.50
   2   4 -11    0.70    1.41
   2   4 -11   -1.80    0.93
   1  -4 -11    1.67    0.39
  -1  -4  11    1.13    1.13
   1  -4 -11    1.30    1.45
   1   4 -11   -0.10    0.70
  -1   4  11    3.99    1.52
   1   4 -11    1.93    1.44
   0  -4 -11    1.56    1.47
   0  -4  11    1.65    0.58
   0  -4  11    3.60    1.21
   0   4 -11    0.63    1.37
   0   4  11    1.76    1.35
  -1  -4 -11   28.93    3.18
   1  -4  11   28.03    2.74
   1  -4  11   28.27    1.96
   1   4  11   27.14    2.84
  -1   4 -11   31.31    3.01
   2  -4  11    0.56    0.70
   2  -4  11   -2.95    1.18
  -2  -4 -11    1.79    1.52
   2   4  11   -0.23    1.33
   2   4  11    0.25    0.54
  -2   4 -11   -0.41    1.10
   3  -4  11   -1.86    1.41
   3  -4  11    2.21    1.10
  -3  -4 -11    0.95    1.64
   3   4  11    1.65    1.03
   3   4  11    1.13    1.34
  -3   4 -11    0.80    1.46
   4  -4  11    0.91    1.60
  -4  -4 -11    3.87    1.86
   4  -4  11    4.36    1.47
   4   4  11    1.39    1.29
  -4   4 -11    3.19    1.92
   4   4  11   -0.31    1.41
  -5  -4 -11    1.85    2.26
   5  -4  11    0.55    1.74
   5  -4  11    1.43    1.72
   5   4  11    2.55    1.64
   5   4  11    2.52    1.60
  -5   4 -11    1.39    1.93
   6  -5 -11   -1.00    1.92
  -6  -5  11    1.02    1.37
  -6  -5  11    2.08    1.96
  -6   5  11   -0.56    1.35
  -6   5  11   -2.00    1.61
   6   5 -11   -1.03    1.70
   5  -5 -11   -3.49    1.56
  -5  -5  11   -1.24    0.86
  -5  -5  11    0.95    1.64
   5   5 -11    1.96    1.44
  -5   5  11    1.61    1.55
   4  -5 -11   -0.05    1.60
   4  -5 -11   -0.71    1.09
  -4  -5  11   -0.24    0.96
  -4   5  11   -1.93    1.35
   4   5 -11    0.49    1.27
   3  -5 -11    1.86    1.62
   3  -5 -11   -2.69    1.17
  -3  -5  11    0.21    1.12
  -3   5  11    0.57    1.43
   3   5 -11    1.41    1.33
   2  -5 -11   10.79    1.30
  -2  -5  11    9.24    1.54
   2  -5 -11   10.83    1.87
   2   5 -11   10.20    1.42
   2   5 -11    8.51    1.52
  -2   5  11    7.06    1.87
  -1  -5  11    0.71    1.06
   1  -5 -11    0.90    0.54
   1  -5 -11   -0.87    1.39
   1   5 -11   -0.67    1.29
  -1   5  11   -1.62    1.30
   1   5 -11    0.11    0.74
   0  -5  11    1.16    1.13
   0  -5 -11   -0.30    1.40
   0   5  11    0.15    1.35
   0   5 -11    0.77    1.34
  -1  -5 -11    4.02    1.67
   1  -5  11    6.44    0.87
   1  -5  11    4.26    1.34
   1   5  11    4.55    1.47
  -1   5 -11    6.77    1.60
  -2  -5 -11    1.35    1.59
   2  -5  11   -0.96    0.76
   2  -5  11   -0.62    1.29
  -2   5 -11    1.93    1.30
   2   5  11   -0.44    1.30
   2   5  11    0.57    0.67
  -3  -5 -11   11.67    2.19
   3  -5  11   11.09    1.95
   3  -5  11   11.17    1.55
   3   5  11   13.42    1.97
   3   5  11   10.52    1.58
  -3   5 -11   15.20    2.11
   4  -5  11    1.84    1.45
   4  -5  11    3.55    1.72
  -4  -5 -11    1.37    1.81
   4   5  11    3.40    1.53
   4   5  11    0.69    1.38
  -4   5 -11    0.30    1.67
   5  -5  11    1.15    1.78
  -5  -5 -11    0.83    2.40
   5   5  11    3.56    1.64
  -5   5 -11    3.75    1.64
   5   5  11    2.57    1.42
   5  -6 -11   -0.31    1.70
  -5  -6  11    2.26    1.04
  -5  -6  11   -1.10    1.71
   5   6 -11   -0.39    1.50
  -5   6  11   -0.80    1.52
  -4  -6  11    1.18    0.92
  -4  -6  11   -0.28    1.72
   4  -6 -11   -1.18    1.30
   4  -6 -11   -1.81    1.31
   4   6 -11    0.92    1.49
  -4   6  11    3.10    1.64
  -3  -6  11   -0.72    0.80
   3  -6 -11    1.36    1.13
   3  -6 -11   -2.08    1.46
  -3   6  11   -3.09    1.34
   3   6 -11    2.14    1.41
   2  -6 -11   -0.90    1.13
  -2  -6  11    0.71    0.99
   2  -6 -11   -0.05    0.89
   2   6 -11   -0.23    0.94
   2   6 -11   -0.26    1.38
  -2   6  11    1.50    1.46
  -1  -6  11    3.39    1.18
   1  -6 -11    3.14    1.58
   1  -6 -11    4.47    0.79
   1   6 -11    4.57    1.49
  -1   6  11    4.71    1.23
   1   6 -11    2.40    0.98
   0  -6 -11   -0.39    1.40
   0  -6  11    1.82    1.13
   0  -6 -11    0.80    0.48
   0   6 -11    2.09    1.39
   0   6  11    3.09    1.51
  -1  -6 -11    2.34    1.63
   1  -6  11    0.07    1.18
   1  -6  11    0.49    0.83
  -1   6 -11    1.23    1.40
   1   6  11    1.11    1.38
   2  -6  11   10.45    1.83
  -2  -6 -11   13.13    2.11
   2  -6  11   13.09    1.68
  -2   6 -11   11.29    1.81
   2   6  11   11.52    1.34
   2   6  11    9.50    1.79
   3  -6  11    0.34    1.52
  -3  -6 -11   -0.21    1.63
   3  -6  11   -0.01    0.93
  -3   6 -11    1.06    1.25
   3   6  11   -0.93    1.36
   3   6  11   -0.85    1.00
   4  -6  11    7.43    1.69
  -4  -6 -11    6.26    2.10
   4   6  11    5.99    1.73
   4   6  11    4.41    1.69
  -4   6 -11    2.93    1.26
   5  -6  11   13.60    2.19
  -5  -6 -11   12.73    2.46
  -5   6 -11    5.88    1.36
   5   6  11    9.59    1.92
   5   6  11    8.82    1.73
  -5  -7  11    0.70    0.99
  -5  -7  11   -1.16    1.83
   5  -7 -11    2.40    2.12
  -5   7  11    1.27    1.61
   5   7 -11    0.24    1.66
   4  -7 -11    0.07    1.40
  -4  -7  11   -0.56    1.67
   4  -7 -11    1.50    1.37
  -4  -7  11    1.32    0.90
  -4   7  11   -1.13    1.56
   4   7 -11    0.76    1.67
   3  -7 -11    1.89    1.53
   3  -7 -11    0.30    1.36
  -3  -7  11    0.65    1.01
   3   7 -11    5.98    1.77
  -3   7  11    4.66    1.70
  -2  -7  11   -1.53    0.86
   2  -7 -11    1.07    1.02
   2  -7 -11    0.07    1.37
  -2   7  11   -0.59    1.18
   2   7 -11    1.84    1.31
   1  -7 -11    0.91    0.81
   1  -7 -11    0.26    1.47
  -1  -7  11    2.75    1.07
  -1   7  11   -1.18    1.44
   1   7 -11    1.26    1.44
   1   7 -11   -1.98    0.97
   0  -7 -11    1.44    0.64
   0  -7 -11   -1.92    1.38
   0  -7  11   -0.91    1.02
   0   7 -11    0.04    1.31
   0   7  11    2.07    1.56
  -1  -7 -11   13.13    2.16
   1  -7  11   13.23    1.85
   1  -7  11   16.59    1.78
   1   7  11   14.01    2.01
  -1   7 -11   17.32    2.51
  -2  -7 -11    0.67    1.63
   2  -7  11    0.36    1.37
   2  -7  11    0.88    0.84
   2   7  11    0.35    0.89
  -2   7 -11    1.08    1.33
   2   7  11   -1.45    1.29
   3  -7  11    1.06    1.35
  -3  -7 -11    2.88    1.79
   3   7  11    4.47    1.52
   3   7  11    4.55    1.22
  -3   7 -11    1.85    1.38
  -4  -7 -11    1.55    1.99
   4  -7  11    6.54    1.78
   4   7  11    1.33    1.56
   4   7  11    3.91    1.86
  -4   7 -11    8.91    1.89
   5  -7  11    0.77    1.63
  -5  -7 -11    1.26    2.10
   5   7  11    1.48    1.72
   5   7  11   -1.11    1.56
  -5   7 -11   -2.10    1.54
  -5  -8  11   -1.42    1.90
   5  -8 -11    1.00    1.79
  -5  -8  11    0.53    0.78
   5   8 -11    0.54    1.99
  -5   8  11   -0.03    1.62
  -4  -8  11    1.03    1.71
   4  -8 -11   -1.35    1.73
  -4  -8  11    1.25    0.83
   4  -8 -11   -0.36    1.08
   4   8 -11    0.00    1.75
  -4   8  11    0.75    1.71
  -3  -8  11    0.71    0.98
   3  -8 -11   -1.59    1.39
   3  -8 -11   -0.75    1.41
  -3   8  11    3.30    1.76
   3   8 -11   -1.79    1.29
   2  -8 -11    3.83    1.57
  -2  -8  11    4.04    1.03
   2  -8 -11    6.66    1.29
  -2   8  11    3.50    1.59
   2   8 -11    2.74    1.51
  -1  -8  11   19.86    2.09
   1  -8 -11   18.13    1.95
   1  -8 -11   23.00    2.83
  -1   8  11   18.16    2.46
   1   8 -11   23.19    2.81
   1   8 -11   20.35    2.28
   0  -8 -11    0.33    0.77
   0  -8 -11   -2.92    1.34
   0  -8  11    1.67    1.18
   0   8 -11   -1.06    1.25
   0   8  11    0.44    0.98
   1  -8  11    2.34    0.85
  -1  -8 -11   -0.08    1.56
   1  -8  11    0.69    1.27
   1   8  11    2.01    1.49
  -1   8 -11    1.36    1.32
   2  -8  11    2.87    1.51
  -2  -8 -11    2.87    1.71
   2  -8  11    0.01    0.87
  -2   8 -11    0.99    1.39
   2   8  11    0.54    0.90
   2   8  11    0.69    1.41
  -3  -8 -11    0.53    1.73
   3  -8  11   -2.04    1.05
   3   8  11   -0.35    1.37
   3   8  11    0.38    1.17
   4  -8  11    9.51    1.97
  -4  -8 -11    8.72    2.28
  -4   8 -11   10.55    1.74
   4   8  11    7.30    1.72
   4   8  11    6.22    1.56
   5  -8  11   -1.51    1.96
  -5  -8 -11   -0.85    1.97
   5   8  11    3.11    1.62
  -5   8 -11    0.55    1.55
   5   8  11    0.77    1.89
   5  -9 -11    7.80    2.08
  -5  -9  11    1.82    2.11
  -5   9  11    4.65    1.98
   5   9 -11    2.31    2.64
   4  -9 -11   -0.46    1.44
  -4  -9  11   -0.87    1.66
   4  -9 -11   -2.84    1.25
  -4  -9  11    0.60    0.85
   4   9 -11    0.40    1.62
  -4   9  11   -1.18    1.68
   3  -9 -11    1.39    1.26
  -3  -9  11    3.73    1.07
   3  -9 -11    2.11    1.59
  -3  -9  11   -0.25    1.64
   3   9 -11   -1.53    1.68
  -3   9  11    5.22    1.78
  -2  -9  11   -0.14    0.97
   2  -9 -11   -0.83    1.16
   2  -9 -11    1.29    1.44
   2   9 -11    0.80    1.55
  -2   9  11   -1.60    1.43
   1  -9 -11   12.56    2.03
  -1  -9  11   12.24    1.52
   1  -9 -11   12.07    1.72
   1   9 -11   14.35    1.83
  -1   9  11   11.74    1.97
   0  -9  11   -0.69    1.34
   0  -9 -11    2.08    1.56
   0  -9 -11   -0.10    0.78
   0   9 -11    0.07    1.33
   0   9  11   -1.81    1.43
   1  -9  11   -2.40    0.95
   1  -9  11   -0.12    1.18
  -1  -9 -11   -0.39    1.59
  -1   9 -11    0.73    1.30
   1   9  11    0.24    1.47
  -2  -9 -11    0.39    1.65
   2  -9  11    1.69    1.25
   2   9  11   -1.34    1.00
   2   9  11    0.13    1.41
  -2   9 -11    1.15    1.30
   3  -9  11   -0.36    1.45
  -3  -9 -11    2.90    1.93
   3   9  11    3.44    1.54
  -3   9 -11    1.80    1.66
   3   9  11    1.89    1.26
  -4  -9 -11    1.78    2.10
   4  -9  11   -1.07    1.38
   4   9  11    1.09    1.30
   4   9  11    3.87    1.55
  -4   9 -11    0.30    1.66
   5 -10 -11    8.57    2.52
  -5 -10  11    6.64    2.31
  -5  10  11    8.44    2.11
   5  10 -11    5.78    2.32
   4 -10 -11    1.44    1.96
   4 -10 -11    0.82    1.32
  -4 -10  11    1.49    0.67
  -4 -10  11    0.74    1.86
   4  10 -11   -3.73    1.95
  -4  10  11    0.51    1.34
   3 -10 -11    3.68    1.31
  -3 -10  11    1.44    1.69
  -3 -10  11    3.64    1.11
   3 -10 -11    3.87    1.73
  -3  10  11    2.32    1.67
   3  10 -11    2.36    1.58
  -2 -10  11    2.06    1.09
   2 -10 -11    1.34    1.35
   2 -10 -11   -1.49    1.64
  -2  10  11   -1.48    1.58
   2  10 -11    0.12    1.35
   1 -10 -11   10.26    1.55
  -1 -10  11   11.93    1.46
   1 -10 -11   10.20    1.95
   1  10 -11   10.50    1.67
  -1  10  11   10.15    1.80
   0 -10 -11    0.09    0.94
   0 -10  11    4.14    1.22
   0 -10 -11   -1.08    1.50
   0  10  11   -0.19    1.57
   1 -10  11   -1.50    1.22
  -1 -10 -11    1.56    1.68
   1  10  11    0.52    1.39
  -1  10 -11   -0.88    1.26
  -2 -10 -11    1.40    1.74
   2 -10  11   -0.85    1.32
  -2  10 -11    2.33    1.35
   2  10  11   -1.79    1.12
   2  10  11    2.76    1.55
  -3 -10 -11   14.53    2.48
   3 -10  11   17.67    1.98
  -3  10 -11    9.14    1.74
   3  10  11   10.52    1.55
   3  10  11   12.32    1.95
  -4 -10 -11    4.57    2.30
   4 -10  11    1.24    1.61
   4  10  11    2.00    1.72
   4  10  11    3.02    1.54
  -4  10 -11    2.20    1.36
   4 -11 -11   -0.47    1.65
   4 -11 -11    1.00    1.27
  -4 -11  11    1.77    1.43
  -4  11  11    0.29    1.88
   4  11 -11    2.89    1.87
   3 -11 -11   -0.61    1.33
  -3 -11  11   -2.02    1.48
  -3 -11  11    0.44    0.94
   3 -11 -11    0.88    1.64
  -3  11  11   -0.12    1.65
   3  11 -11    0.70    1.61
   2 -11 -11   13.08    1.99
  -2 -11  11    9.78    1.47
  -2 -11  11   10.76    2.19
   2 -11 -11   12.08    1.69
   2  11 -11   14.33    2.04
  -2  11  11   15.32    2.29
  -1 -11  11   19.87    2.40
   1 -11 -11   22.22    2.73
   1 -11 -11   20.04    2.47
  -1  11  11   20.91    2.75
   1  11 -11   20.56    2.82
   0 -11  11   -0.14    1.06
   0 -11 -11    3.71    1.64
   0 -11 -11    1.18    1.10
   0  11  11    2.87    1.73
  -1 -11 -11   15.17    2.36
   1 -11  11   14.07    1.97
   1 -11  11   13.00    1.77
   1  11  11   19.35    2.24
  -2 -11 -11    7.73    2.09
   2 -11  11    6.91    1.67
  -2  11 -11    7.61    1.86
   2  11  11    7.16    1.71
   2  11  11    5.58    1.50
   3 -11  11    0.25    1.34
  -3 -11 -11    0.86    1.96
  -3  11 -11   -0.05    1.60
   3  11  11   -0.58    1.41
   3  11  11    0.04    1.48
   4 -11  11   -1.85    1.90
  -4 -11 -11   -0.02    2.07
   4  11  11   -1.09    1.66
  -4  11 -11    2.31    1.58
   4  11  11    0.42    1.47
  -4 -12  11    1.45    1.97
   4 -12 -11    1.13    1.80
   4 -12 -11    1.29    1.25
   4  12 -11   -2.97    1.73
  -4  12  11   -2.23    1.77
  -3 -12  11   -0.65    0.86
   3 -12 -11   -1.36    1.39
   3 -12 -11   -0.89    1.28
  -3 -12  11   -0.44    1.70
   3  12 -11   -0.68    2.05
  -3  12  11    1.64    1.88
   2 -12 -11    0.09    1.45
  -2 -12  11    0.08    1.54
   2 -12 -11    0.44    1.56
  -2 -12  11    0.30    1.08
   2  12 -11   -3.91    1.42
  -2  12  11    0.63    1.67
  -1 -12  11    3.74    1.12
   1 -12 -11    3.65    1.52
   1 -12 -11    0.21    1.56
   1  12 -11    5.18    1.54
  -1  12  11    2.90    1.68
   0 -12 -11    0.68    1.18
   0 -12  11    1.46    1.11
   0 -12 -11    2.39    1.64
   0  12  11   -0.90    1.14
  -1 -12 -11   -0.46    1.69
   1 -12  11    1.69    1.04
   1 -12  11    0.78    1.30
   1  12  11   -0.74    1.55
   2 -12  11    1.04    1.31
  -2 -12 -11    3.59    1.95
   2  12  11   -3.12    1.32
   2  12  11   -0.26    1.41
  -3 -12 -11    2.60    2.04
   3 -12  11    1.69    1.59
   3  12  11    0.66    1.54
   3  12  11   -1.03    1.44
   4 -12  11    0.97    1.76
   4  12  11    1.90    1.84
  -3 -13  11   -2.13    1.74
  -3 -13  11   -0.45    0.65
   3 -13 -11   -0.47    1.46
   3 -13 -11   -0.46    1.27
  -3  13  11   -0.62    1.92
   3  13 -11    0.94    1.82
   2 -13 -11    8.05    2.07
  -2 -13  11    5.40    1.93
   2 -13 -11   12.40    2.04
  -2 -13  11    8.48    1.40
  -2  13  11    9.57    2.13
   2  13 -11   11.65    2.17
  -1 -13  11    2.19    1.31
  -1 -13  11    2.73    1.56
   1 -13 -11    1.88    1.96
   1 -13 -11   -0.78    1.49
  -1  13  11   -2.46    1.61
   1  13 -11   -1.57    1.76
   0 -13 -11   10.57    1.68
   0 -13  11    8.67    1.48
   0 -13 -11   10.21    2.39
   0  13  11    8.71    1.73
   1 -13  11   28.50    2.95
  -1 -13 -11   28.24    3.59
   1 -13  11   29.39    2.65
   1  13  11   27.89    3.01
   2 -13  11   -0.83    1.30
  -2 -13 -11    1.56    1.91
   2  13  11    1.61    1.89
   2  13  11    1.63    1.30
  -3 -13 -11   -3.31    1.93
   3 -13  11   -0.86    1.47
   3  13  11    1.68    1.51
   3  13  11    1.65    1.38
  -3 -14  11   -2.09    1.74
   3 -14 -11    1.84    1.32
   3 -14 -11   -0.42    1.92
   3  14 -11    1.42    1.97
  -3  14  11    0.30    1.87
  -2 -14  11    0.18    1.68
  -2 -14  11   -0.48    1.09
   2 -14 -11   -0.69    1.42
   2 -14 -11    2.10    1.49
  -2  14  11    1.86    1.81
   2  14 -11   -1.38    1.75
  -1 -14  11    0.35    1.53
   1 -14 -11    1.37    1.59
  -1 -14  11   -3.19    1.19
   1  14 -11    0.95    1.67
  -1  14  11   -1.26    1.65
   0 -14 -11   -1.75    1.62
   0 -14  11    0.11    1.34
   0 -14  11    0.82    1.13
   0 -14 -11   -0.33    1.38
   0  14  11    2.04    1.53
  -1 -14 -11    2.95    1.84
   1 -14  11    0.63    1.23
   1 -14  11    4.10    1.74
   1  14  11    4.30    1.57
  -2 -14 -11    1.34    2.01
   2 -14  11    0.22    1.45
   2  14  11    4.19    1.87
   2  14  11    3.57    1.69
   3 -14  11    3.63    1.80
   3  14  11    5.88    1.97
  -2 -15  11    4.78    1.17
  -2 -15  11    0.92    1.79
   2 -15 -11    0.88    1.49
   2 -15 -11    3.29    1.98
  -2  15  11    4.67    2.01
   2  15 -11    0.23    2.41
   1 -15 -11   10.58    2.03
   1 -15 -11    5.49    1.91
  -1 -15  11    6.48    1.54
  -1 -15  11    8.52    2.02
   1  15 -11    9.44    2.21
  -1  15  11   10.68    2.17
   0 -15  11    2.14    1.52
   0 -15  11    0.28    1.19
   0 -15 -11    2.09    1.80
   0 -15 -11   -1.05    1.50
   0  15  11    0.54    1.61
   1 -15  11   -1.06    1.22
   1 -15  11   -0.20    1.31
  -1 -15 -11   -3.06    1.69
   1 -15  11   -3.07    1.19
   1  15  11   -0.91    1.37
  -2 -15 -11    2.70    2.15
   2 -15  11    4.03    1.76
   2 -15  11    0.97    1.88
   2  15  11    3.19    1.16
   2  15  11   -2.37    1.76
  -1 -16  11   -0.06    1.34
   1 -16 -11    0.35    2.07
   1 -16 -11    0.18    1.86
  -1 -16  11    0.36    1.66
   1  16 -11   -2.16    2.42
  -1  16  11    2.68    1.80
   0 -16  11    1.19    1.26
   0 -16 -11   -2.47    1.69
   0 -16  11    0.58    1.50
   0 -16 -11    0.64    1.66
   0  16  11    0.09    1.59
   1 -16  11    6.25    1.65
   1 -16  11    6.49    1.58
   1  16  11    6.55    1.80
  -6   0  12    1.51    1.60
  -5   0  12    0.56    1.22
   5   0 -12    1.41    1.41
  -4   0  12    0.27    1.08
   4   0 -12   -0.64    1.09
  -3   0  12   -2.00    1.29
   3   0 -12    0.78    1.46
   3   0 -12   -0.17    0.90
   2   0 -12   22.72    2.97
   2   0 -12   22.67    1.83
  -2   0  12   22.91    2.69
  -1   0  12    0.65    1.28
   1   0 -12   -0.79    1.42
   0   0 -12    1.06    1.19
   0   0  12   -0.55    1.25
  -1   0 -12    0.09    1.06
   1   0  12   -1.24    1.21
   2   0  12   29.11    1.75
   2   0  12   23.33    2.95
  -2   0 -12   36.65    3.45
   3   0  12   -0.64    0.89
  -3   0 -12    1.36    1.70
   3   0  12   -3.59    1.31
  -4   0 -12    0.51    1.66
   4   0  12   -2.64    1.12
   4   0  12   -0.53    1.57
   5   0  12   -0.57    1.71
   5   0  12    4.90    1.62
  -5   0 -12   -1.33    1.78
   6  -1 -12    1.60    1.78
   5  -1 -12   -0.43    1.36
  -5  -1  12   -1.67    1.08
  -5   1  12    0.21    1.32
   5   1 -12    1.98    1.47
  -4  -1  12   -1.95    0.97
   4  -1 -12    1.18    1.34
  -4   1  12   -1.67    1.18
   4   1 -12    2.01    1.36
   3  -1 -12    6.05    1.66
  -3  -1  12    6.32    1.51
   3  -1 -12    4.24    1.22
   3   1 -12    5.12    1.70
  -3   1  12    4.99    1.65
   3   1 -12    6.46    1.23
  -2  -1  12    1.65    1.33
   2  -1 -12    0.42    0.62
   2  -1 -12    0.54    1.50
   2   1 -12    0.83    0.87
   2   1 -12    3.41    1.66
  -2   1  12    1.71    1.39
   1  -1 -12   12.64    2.02
  -1  -1  12   17.85    2.27
   1   1 -12   13.81    2.14
  -1   1  12   15.22    1.96
   0  -1 -12    3.19    1.62
   0  -1  12   -1.06    1.23
   0   1 -12    0.94    1.21
   0   1  12    1.22    1.33
   1  -1  12    1.14    1.27
  -1  -1 -12    1.12    1.57
   1   1  12    3.12    1.37
  -1   1 -12    4.98    1.62
   2  -1  12   30.23    3.12
   2  -1  12   34.11    2.09
  -2  -1 -12   32.04    3.49
  -2   1 -12   42.55    3.62
   2   1  12   29.51    3.15
   3  -1  12    6.17    1.81
  -3  -1 -12    8.60    2.02
   3  -1  12    8.41    1.17
   3   1  12   10.10    1.37
  -3   1 -12    6.45    1.92
   3   1  12    8.87    1.84
   4  -1  12    0.37    1.60
   4  -1  12   -2.00    1.09
  -4  -1 -12   -0.31    1.70
   4   1  12   -1.45    1.17
   4   1  12    0.56    1.51
  -4   1 -12   -0.45    1.65
  -5  -1 -12    7.64    2.13
   5  -1  12    4.04    1.92
   5  -1  12    3.87    1.58
   5   1  12    5.63    1.75
  -5   1 -12    4.29    2.30
   5   1  12    0.23    1.77
  -5  -2  12    0.27    1.73
   5  -2 -12    0.22    1.34
  -5  -2  12   -0.32    1.07
  -5   2  12   -2.85    1.25
   5   2 -12    2.98    1.38
   4  -2 -12   -0.48    1.27
  -4  -2  12   -1.94    1.16
   4  -2 -12   -0.04    1.37
  -4   2  12   -0.03    1.32
   4   2 -12   -0.14    1.34
   3  -2 -12    6.30    1.15
   3  -2 -12    8.01    1.75
  -3  -2  12    8.00    1.51
   3   2 -12    7.94    1.33
  -3   2  12    5.48    1.55
   3   2 -12    5.58    1.83
   2  -2 -12   11.32    1.26
  -2  -2  12   12.18    1.75
   2  -2 -12    9.17    1.89
   2   2 -12    9.18    1.92
  -2   2  12   13.68    1.86
   2   2 -12   12.39    1.39
  -1  -2  12   -0.48    1.15
   1  -2 -12   -1.62    1.12
  -1   2  12   -1.43    1.34
   1   2 -12   -2.06    1.34
   0  -2 -12   26.29    3.26
   0  -2  12   32.25    2.85
   0   2  12   29.46    2.57
   0   2 -12   28.20    3.14
   1  -2  12    0.73    1.29
  -1  -2 -12    2.08    1.57
  -1   2 -12    1.42    1.28
   1   2  12    0.57    1.37
   2  -2  12    0.18    1.34
  -2  -2 -12    2.05    1.70
   2   2  12    2.57    1.48
  -3  -2 -12    8.47    2.03
   3  -2  12    7.44    1.78
   3  -2  12    6.81    1.13
  -3   2 -12    6.61    1.90
   3   2  12    6.93    1.77
   3   2  12   10.10    1.36
   4  -2  12    0.92    1.23
   4  -2  12    4.71    1.78
  -4  -2 -12    3.33    1.93
  -4   2 -12    3.36    1.78
   4   2  12    5.28    1.71
   4   2  12    2.65    1.19
   5  -2  12    8.69    2.12
  -5  -2 -12    4.95    2.06
   5  -2  12    2.83    1.61
   5   2  12    6.14    1.46
   5   2  12    2.13    1.69
  -5   2 -12    6.13    1.92
  -5  -3  12   -3.74    1.51
  -5  -3  12   -0.83    1.00
[truncated: 69,015 more chars]
